# Supplementary material for: Degradation of G-quadruplex-binding proteins in chromatin using G4-ligand-based proteolysis-targeting chimeras
Source: Nat Chem. 2026 Mar 19;18(6):1092–101. doi: 10.1038/s41557-026-02111-y (PMC13236602; doi:10.1038/s41557-026-02111-y)
Supplement: Supplementary file 3 — Statistical source data. [file 41557_2026_2111_MOESM3_ESM.xlsx]

## Sheet: Fig. 2b
Fig. 2b	FRET melting assay
	Melting tempreature shift of G4 Kit1 induced by G4L-PROTAC2, 3 and control (℃)									Melting tempreature shift of dsDNA induced by G4L-PROTAC2, 3 and control (℃)
Concentration (µM)	G4L-PROTAC2		G4L-PROTAC3		control				Concentration (µM)	G4L-PROTAC2		G4L-PROTAC3		control
0	0.18	0.18	0.38	0.48	-0.02	-0.02			0	0	0	0	0	0	0
0.1734	2.68	3.18	1.18	1.68	-0.02	-0.02			0.1734	0.1	0.3	0.3	0.3	0.3	0.3
0.2601	5.38	6.18	3.28	3.98	-0.02	-0.02			0.2601	0.5	0.5	0.7	0.7	0.7	0.7
0.3902	8.68	9.18	6.48	7.28	-0.02	-0.02			0.3902	0.8	0.8	1.1	1.1	1.1	1.1
0.5853	12.38	13.18	10.98	11.68	-0.02	-0.02			0.5853	1.1	1.3	1.5	1.5	1.6	1.4
0.8779	17.78	18.18	16.68	17.38	-0.02	-0.02			0.8779	1.5	1.5	1.7	1.9	1.8	1.8
1.3169	27.28	28.18	25.98	26.68	-0.02	-0.02			1.3169	1.8	1.8	2.2	2.2	2	2.4
1.9753	34.68	35.18	33.98	34.68	0.08	0.08			1.9753	1.9	2.1	2.5	2.5	2.5	2.5
2.963	36.68	36.68	36.68	36.68	0.08	0.08			2.963	2.3	2.3	2.8	2.8	2.6	2.9

## Sheet: Fig. 2c
Fig. 2c	Fluorescence quench binding assay
PDS	Relative fluorescent unit (RFU)
Concentration (µM)	G4 Telo				G4 Myc				G4 Kit1				dsDNA
10	4899	15559	8043	5974	14062	7506	9876	14828	3123	4124	3657	2850	22252	31707	18545	20684
4.6416	11620	14631	12562	18460	7651	7506	7337	8001	6149	4949	4300	2850	33415	33196	32295	47256
2.1544	10759	13859	13440	30091	7651	10952	7337	10965	8226	8275	8376	11128	74346	75868	81302	71734
1	25720	43403	44102	36037	16287	17606	14739	14345	16693	17909	14637	18565	136926	136704	140755	120423
0.4642	82382	85462	80426	90356	29823	24120	22497	24473	36969	38966	35385	35454	171152	175329	182931	190590
0.2154	144516	156144	147196	139070	58402	50045	50809	62731	55713	54943	54979	54824	212009	220491	216714	213191
0.1	180967	206122	201436	199990	86850	84555	91109	80780	65879	65611	67256	60205	233681	222921	229085	224985
0.0464	209902	214970	214653	216201	109041	112287	114029	109438	66204	70819	70791	69672	222400	231735	236290	232214
0.0215	223689	228388	225201	212309	118326	121682	121217	114250	70037	68918	72378	71405	233681	230704	226911	229395
0.01	222296	229478	216736	228893	120024	122899	126012	122114	71500	71212	72378	72090	228205	231735	234570	230413
0	226948	229478	227888	228893	124407	125871	126132	125199	71500	71646	72378	72090	233681	231735	236290	232214
G4L-PROTAC2	Relative fluorescent unit (RFU)
Concentration (µM)	G4 Telo				G4 Myc				G4 Kit1				dsDNA
10	18684	31993	24357	22121	20952	11266	16887	21769	4952	6389	5951	4206	97901	104960	94533	93694
4.6416	42399	45764	43466	49360	20789	20869	20641	21701	10130	8945	8348	6471	135911	132445	135249	146176
2.1544	62611	66307	65503	82147	31010	36038	31295	35894	14045	14115	14291	17020	178645	176862	186067	172393
1	96404	114899	115074	106999	55259	57115	54392	53606	22138	23374	20172	24079	208493	206004	212642	189493
0.4642	150077	153935	148397	158318	78285	73251	71806	73295	37426	39424	35849	35917	203064	206230	214986	221389
0.2154	183615	195692	186454	178323	100525	92749	93668	105167	50686	49897	49869	49734	222046	230210	226797	222879
0.1	193429	218728	213949	212501	109894	107917	114556	103995	59901	59611	61178	54151	233681	225138	231385	227195
0.0464	211140	216222	215896	217444	117033	120388	122160	117488	61946	66544	66462	65360	222604	231735	236290	232214
0.0215	222391	227075	223898	211006	120068	123449	122990	116006	67582	66454	70017	68919	233681	230522	226722	229214
0.01	221057	229478	215493	228893	120051	122927	126040	122142	70431	69921	72378	72090	228027	231735	234392	230242
0	226948	229478	227888	228893	124407	125871	126132	125199	71500	71646	72378	72090	233681	231735	236290	232214
G4L-PROTAC3	Relative fluorescent unit (RFU)
Concentration (µM)	G4 Telo				G4 Myc				G4 Kit1				dsDNA
10	4905	17105	9578	7345	15435	7506	11273	16211	3446	4877	4420	2850	75130	82910	71659	71717
4.6416	16280	19344	17240	23138	11387	11337	11074	12229	8380	7188	6568	4699	131162	127847	130480	141593
2.1544	23938	27189	26672	43322	18258	23111	18321	23048	14100	14171	14347	17076	190593	188432	198068	183925
1	56205	74238	74711	66642	45036	46751	43990	43307	28170	29428	26304	30186	222982	220034	227196	203477
0.4642	128487	132097	126719	136643	78212	73176	71731	73221	50138	52184	48772	48789	213268	216111	225235	231237
0.2154	182816	194884	185651	177521	108038	100365	101312	112736	64038	63299	63443	63254	227900	231735	232677	228529
0.1	199983	225357	220529	219081	117661	115791	122459	111820	69389	69134	70824	63759	233681	228099	234457	230145
0.0464	217027	222177	221807	223355	122229	125656	126132	122723	67432	71646	72039	70916	224124	231735	236290	232214
0.0215	226070	229478	227591	214699	122979	125871	125952	118938	70437	69320	72378	71811	233681	231234	227461	229924
0.01	223065	229478	217509	228893	121557	124453	126132	123658	71500	71341	72378	72090	228379	231735	234745	230581
0	226948	229478	227888	228893	124407	125871	126132	125199	71500	71646	72378	72090	233681	231735	236290	232214
Fig. 2c	Fluorescence quench binding assay
PDS	% Binding
Concentration (µM)	G4 Telo				G4 Myc				G4 Kit1				dsDNA
10	100	95.2462	98.608	100	94.5089	100	97.8627	93.8353	100	98.3817	98.8622	100	94.9697	92.7875	97.3711	98.4498
4.6416	96.975	95.6593	96.5815	94.3988	100	100	100	99.6394	95.5749	97.1795	97.9368	100	89.9554	92.097	91.2223	86.0826
2.1544	97.3627	96.0031	96.1875	89.1814	100	97.0886	100	97.1192	92.5364	92.3333	92.0739	88.0441	71.5699	72.3026	69.3074	74.6903
1	90.6249	82.8488	82.4343	86.5139	92.603	91.4673	93.7689	94.2461	80.1538	78.296	83.0661	77.3035	43.4603	44.0822	42.7211	52.0293
0.4642	65.1067	64.1223	66.1419	62.1466	81.0103	85.9637	87.2386	85.6356	50.5014	47.6162	53.2189	52.9113	28.0869	26.1653	23.861	19.3725
0.2154	37.1238	32.6515	36.1931	40.2939	56.5328	64.0614	63.406	53.1092	23.0879	24.337	25.0295	24.9363	9.73481	5.21596	8.75388	8.85345
0.1	20.7081	10.3992	11.8648	12.9659	32.167	34.9054	29.4817	37.7643	8.22082	8.79265	7.3688	17.1654	0	4.08866	3.22179	3.36465
0.0464	7.67697	6.45979	5.93649	5.69341	13.1606	11.4767	10.1885	13.4	7.7448	1.20496	2.28297	3.49181	5.06728	0	0	0
0.0215	1.46765	0.485257	1.20512	7.43928	5.20867	3.53932	4.13759	9.30867	2.13993	3.97453	0	0.989053	0	0.4782	4.19394	1.31186
0.01	2.09504	0	5.00185	0	3.75386	2.51071	0.100939	2.62265	0	0.632689	0	0	2.4597	0	0.768983	0.838082
0	0	0	0	0	0	0	0	0	0	0	0	0	0	0	0	0
G4L-PROTAC2	% Binding
Concentration (µM)	G4 Telo				G4 Myc				G4 Kit1				dsDNA
10	93.7936	87.929	91.2908	92.7565	88.6076	96.8233	91.9614	87.934	97.3252	95.0817	95.5621	98.0412	60.9896	58.8074	63.391	64.4697
4.6416	83.1134	81.7977	82.7199	80.5373	88.7472	88.7102	88.8013	87.9917	89.752	91.3567	92.114	94.7698	43.9165	46.0581	45.1833	40.0436
2.1544	74.0105	72.6509	72.8353	65.8292	79.9935	75.8945	79.8327	75.9251	84.0266	83.8236	83.5641	79.5344	24.7212	25.4539	22.4587	27.8416
1	58.7917	51.0156	50.6011	54.6806	59.2241	58.0884	60.39	60.8672	72.1907	70.3328	75.103	69.3403	11.3141	11.936	10.5749	19.883
0.4642	34.6195	33.635	35.6546	31.6593	39.5026	44.456	45.7309	44.1279	49.8329	46.9477	52.5504	52.2428	13.7525	11.8309	9.52656	5.03804
0.2154	19.5153	15.043	18.5846	22.6854	20.4547	27.9832	27.3278	17.031	30.4399	31.6891	32.3816	32.2883	5.22616	0.707313	4.24523	4.3448
0.1	15.0954	4.78648	6.25207	7.35318	12.43	15.1684	9.74471	18.0273	16.9637	17.5355	16.1117	25.9082	0	3.06012	2.19325	2.33611
0.0464	7.11933	5.90215	5.37885	5.13577	6.31589	4.63207	3.34383	6.55536	13.9732	7.43331	8.51133	9.72016	4.97578	0	0	0
0.0215	2.05222	1.06982	1.78968	8.02385	3.71589	2.04654	2.64481	7.8159	5.73006	7.56466	3.39679	4.57918	0	0.562743	4.27848	1.3964
0.01	2.65293	0	5.55974	0	3.73055	2.4874	0.0776288	2.59934	1.56321	2.51345	0	0	2.53949	0	0.848769	0.917868
0	0	0	0	0	0	0	0	0	0	0	0	0	0	0	0	0
G4L-PROTAC2	% Binding
Concentration (µM)	G4 Telo				G4 Myc				G4 Kit1				dsDNA
10	100	94.5576	97.9195	99.3851	93.3333	100	96.6871	92.6597	99.5272	97.2836	97.764	100	71.218	69.0359	73.6194	74.6981
4.6416	94.8765	93.5608	94.483	92.3003	96.8006	96.7635	96.8546	96.045	92.3117	93.9163	94.6736	97.3294	46.0493	48.1908	47.3161	42.1764
2.1544	91.4274	90.0679	90.2522	83.2461	90.9148	86.8158	90.7541	86.8465	83.9462	83.7431	83.4837	79.4539	19.3543	20.0871	17.0919	22.4747
1	76.8957	69.1196	68.7051	72.7847	67.9799	66.8442	69.1458	69.623	63.3699	61.5121	66.2823	60.5196	4.80576	5.42761	4.06651	13.3747
0.4642	44.3428	43.3584	45.378	41.3827	39.5656	44.5189	45.7938	44.1908	31.242	28.3568	33.9595	33.6519	9.16926	7.24769	4.94336	0.454837
0.2154	19.8753	15.403	18.9446	23.0453	14.0198	21.5483	20.8929	10.5961	10.9129	12.1621	12.8545	12.7613	2.59659	0	1.61567	1.71524
0.1	12.144	1.83505	3.30064	4.40175	5.7775	8.51584	3.09219	11.3747	3.0878	3.65963	2.23578	12.0323	0	1.68675	0.819875	0.962735
0.0464	4.46804	3.25086	2.72756	2.48448	1.86573	0.181909	0	2.1052	5.94917	0	0.487346	1.69618	4.2926	0	0	0
0.0215	0.395627	0	0.133091	6.36725	1.22275	0	0.151665	5.32275	1.55436	3.38895	0	0.403476	0	0.232268	3.94801	1.06592
0.01	1.74864	0	4.65545	0	2.44128	1.19813	0	1.31007	0	0.444956	0	0	2.38153	0	0.690812	0.759911
0	0	0	0	0	0	0	0	0	0	0	0	0	0	0	0	0
