# Supplementary material for: Degradation of G-quadruplex-binding proteins in chromatin using G4-ligand-based proteolysis-targeting chimeras
Source: Nat Chem. 2026 Mar 19;18(6):1092–101. doi: 10.1038/s41557-026-02111-y (PMC13236602; doi:10.1038/s41557-026-02111-y)
Supplement: Supplementary file 5 — Statistical source data. [file 41557_2026_2111_MOESM5_ESM.csv]

Accessions	Gene	GeneSymbol	PROTAC1_Unique_peptides	PROTAC2_Unique_peptides	PROTAC3_Unique_peptides	PROTAC4_Unique_peptides	PROTAC5_Unique_peptides	PROTAC6_Unique_peptides	PROTAC7_Unique_peptides	PROTAC8_Unique_peptides	NegProtac_1	NegProtac_2	NegProtac_3	NegProtac_Rep1	NegProtac_Rep2	NegProtac_Rep3	PROTAC1_Rep1	PROTAC1_Rep2	PROTAC1_Rep3	PROTAC1_Rep4	PROTAC2_Rep1	PROTAC2_Rep2	PROTAC2_Rep3	PROTAC2_Rep4	PROTAC3_Rep1	PROTAC3_Rep2	PROTAC3_Rep3	PROTAC3_Rep4	PROTAC4_Rep1	PROTAC4_Rep2	PROTAC4_Rep3	PROTAC5_Rep1	PROTAC5_Rep2	PROTAC5_Rep3	PROTAC6_Rep1	PROTAC6_Rep2	PROTAC6_Rep3	PROTAC7_Rep1	PROTAC7_Rep2	PROTAC7_Rep3	PROTAC8_Rep1	PROTAC8_Rep2	PROTAC8_Rep3	NegProtac1_avg_intensity	NegProtac2_avg_intensity	PROTAC1_avg_intensity	PROTAC2_avg_intensity	PROTAC3_avg_intensity	PROTAC4_avg_intensity
P50454	SERPH_HUMAN	SERPINH1	21.0	21.0	21.0	23.0	23.0	23.0	23.0	23.0	13.71	13.74	13.71	14.03	13.98	14.0	13.16	13.18	13.16	13.15	13.17	13.17	13.17	13.2	13.39	13.4	13.4	13.41	13.95	13.99	13.97	13.74	13.77	13.79	13.91	13.87	13.84	13.81	13.78	13.74	13.75	13.75	13.73	13.720069474030739	14.003479826764277	13.162541222999563	13.177558686715557	13.400017328644825	13.970092418144006
O00469	PLOD2_HUMAN	PLOD2	21.0	21.0	21.0	21.0	21.0	21.0	21.0	21.0	11.36	11.42	11.36	12.21	12.2	12.2	12.13	12.12	12.12	12.1	11.35	11.33	11.41	11.39	11.38	11.38	11.37	11.36	12.65	12.75	12.71	12.33	12.32	12.31	11.99	11.84	11.84	11.79	11.79	11.74	11.84	11.77	11.65	11.380278526575228	12.203341040889889	12.117541087874722	11.37034655083619	11.372523804323368	12.703917270004178
Q16222	UAP1_HUMAN	UAP1	18.0	18.0	18.0	21.0	21.0	21.0	21.0	21.0	11.06	11.14	11.12	11.26	11.21	11.23	11.82	11.8	11.81	11.79	11.59	11.63	11.65	11.63	11.83	11.82	11.75	11.8	11.64	11.6	11.55	12.23	12.18	12.1	11.5	11.5	11.53	11.77	11.81	11.79	11.54	11.55	11.4	11.107065463434115	11.233479826764277	11.805043321403923	11.625164079159598	11.800327430962717	11.59713588854484
Q9Y666	S12A7_HUMAN	SLC12A7	13.0	13.0	13.0	16.0	16.0	16.0	16.0	16.0	10.83	10.8	10.81	11.77	11.91	11.79	9.51	9.61	9.52	9.6	9.65	9.59	9.71	9.72	9.56	9.53	9.62	9.53	10.76	10.83	10.86	10.43	10.52	10.54	10.7	10.67	10.73	10.58	10.56	10.57	10.91	10.88	11.02	10.813387303590593	11.824670039673054	9.560710362071477	9.668437112389743	9.560471091413659	10.817272410817452
P09972	ALDOC_HUMAN	ALDOC	7.0	7.0	7.0	6.0	6.0	6.0	6.0	6.0	8.97	8.93	8.9	9.08	9.03	9.16	9.97	9.97	10.02	9.97	8.79	8.83	8.85	8.84	9.01	9.06	9.03	8.98	9.56	9.75	9.65	8.28	8.24	8.26	8.26	7.85	7.85	7.88	7.95	7.78	7.75	7.79	7.71	8.933618605955955	9.090996701396042	9.98266339265191	8.827678993503925	9.020294575307053	9.655422127701556
P16070	CD44_HUMAN	CD44	8.0	8.0	8.0	9.0	9.0	9.0	9.0	9.0	9.78	9.77	9.78	10.58	10.51	10.6	10.61	10.6	10.59	10.56	10.28	10.26	10.33	10.3	10.81	10.84	10.8	10.74	11.23	11.3	11.24	11.34	11.31	11.23	11.13	11.08	11.06	11.25	11.27	11.3	10.81	10.89	10.79	9.776674362360232	10.563846687597456	10.59012093873722	10.29273210108011	10.797954791718851	11.256999359911793
Q8N3F0	MTURN_HUMAN	MTURN	1.0	1.0	1.0	1.0	1.0	1.0	1.0	1.0	8.67	8.79	8.71	9.36	9.35	9.3	6.48	6.77	6.63	6.76	6.81	6.63	6.82	6.75	6.34	6.43	6.35	6.4	7.92	8.22	8.17	7.68	7.83	8.01	8.22	8.35	7.96	8.08	7.92	7.99	8.23	8.19	8.12	8.724199582056663	9.336904494144449	6.664726091043182	6.7544546841465625	6.3804686730239135	8.10918210571802
O14682	ENC1_HUMAN	ENC1	7.0	7.0	7.0	10.0	10.0	10.0	10.0	10.0	9.68	9.77	9.79	9.67	9.68	9.67	8.67	8.73	8.65	8.74	8.98	8.93	8.87	8.98	9.72	9.8	9.75	9.74	9.42	9.36	9.39	8.55	8.47	8.54	9.65	9.72	9.67	9.72	9.72	9.77	9.92	9.98	10.05	9.747454430621598	9.67334104088989	8.698008637261822	8.940706079355156	9.752802494643651	9.39020793666158
O00622	CCN1_HUMAN	CCN1	6.0	6.0	6.0	12.0	12.0	12.0	12.0	12.0	7.49	7.4	7.41	8.63	8.46	8.61	8.88	8.88	8.85	8.84	8.16	8.18	8.24	8.14	8.18	8.25	8.05	8.12	9.8	9.66	9.61	10.99	10.91	10.83	9.61	9.7	9.69	10.07	9.81	9.97	9.86	9.74	9.77	7.433899026166541	8.568637283889553	8.86261041518013	8.180488057901192	8.151888289304615	9.69226142126255
P52789	HXK2_HUMAN	HK2	22.0	22.0	22.0	25.0	25.0	25.0	25.0	25.0	10.52	10.54	10.56	11.89	11.89	11.85	11.64	11.64	11.67	11.59	10.66	10.69	10.78	10.82	10.65	10.65	10.64	10.64	12.73	12.82	12.72	12.16	12.17	12.13	11.55	11.22	11.28	11.16	11.17	11.13	11.4	11.32	11.21	10.540092418144006	11.876789510607967	11.635284953535031	10.738962994330404	10.645008664322413	12.757372387319789
Q96HE7	ERO1A_HUMAN	ERO1A	17.0	17.0	17.0	15.0	15.0	15.0	15.0	15.0	11.28	11.28	11.29	11.37	11.36	11.36	11.88	11.89	11.89	11.85	11.12	11.17	11.21	11.2	11.16	11.18	11.18	11.18	11.52	11.6	11.56	11.36	11.39	11.36	11.24	11.15	11.13	11.19	11.14	11.14	11.16	11.1	11.16	11.283341040889889	11.363341040889889	11.877592802995219	11.175422366872999	11.175025932911328	11.560369654817174
P29317	EPHA2_HUMAN	EPHA2	12.0	12.0	12.0	16.0	16.0	16.0	16.0	16.0	9.03	9.14	9.11	10.06	10.12	10.09	9.96	9.97	9.93	9.95	9.82	9.83	9.81	9.81	10.81	10.83	10.74	10.74	10.83	10.81	10.79	10.72	10.66	10.58	10.9	10.88	10.85	10.87	10.99	10.97	10.53	10.57	10.55	9.094076352338757	10.090207936661582	9.95257569960422	9.817523849365342	10.780572255684588	10.810092418144006
P28340	DPOD1_HUMAN	POLD1	27.0	27.0	27.0	28.0	28.0	28.0	28.0	28.0	11.27	11.28	11.25	11.37	11.19	11.28	10.66	10.72	10.67	10.72	11.33	11.28	11.31	11.28	11.16	11.16	11.16	11.18	11.36	11.33	11.35	11.7	11.65	11.67	11.83	11.83	11.87	11.9	11.83	11.84	11.97	11.97	11.94	11.266720518296877	11.281870890791037	10.692766330007409	11.300156193850011	11.16502605302314	11.346720518296877
Q9Y5V3	MAGD1_HUMAN	MAGED1	14.0	14.0	14.0	13.0	13.0	13.0	13.0	13.0	10.39	10.42	10.37	10.42	10.48	10.39	9.54	9.64	9.51	9.6	9.72	9.64	9.68	9.73	9.73	9.67	9.77	9.75	9.89	9.94	9.91	9.54	9.53	9.64	9.9	9.91	9.9	9.88	9.83	9.83	9.99	10.03	10.03	10.393479826764278	10.430486763342197	9.573391115101156	9.692938219935922	9.730482293757454	9.913479826764277
Q9HBL0	TENS1_HUMAN	TNS1	25.0	25.0	25.0	29.0	29.0	29.0	29.0	29.0	10.95	10.93	10.93	11.61	11.68	11.67	10.11	10.16	10.13	10.24	10.17	10.16	10.23	10.27	10.25	10.29	10.31	10.28	11.22	11.22	11.25	10.88	10.95	11.05	11.29	11.33	11.3	11.13	11.11	11.11	11.3	11.26	11.37	10.936697520494958	11.65366294271967	10.160856225971237	10.208201467833845	10.282662190361053	11.230069474030739
P09455	RET1_HUMAN	RBP1	9.0	9.0	9.0	8.0	8.0	8.0	8.0	8.0	10.69	10.74	10.72	11.66	11.69	11.68	10.09	10.09	10.12	10.12	10.35	10.36	10.38	10.42	10.39	10.38	10.33	10.38	11.26	11.34	11.34	11.02	11.06	11.15	11.27	11.32	11.22	11.11	11.14	11.14	11.24	11.19	11.13	10.716812827957831	11.676720518296877	10.105077977652906	10.377750105229167	10.37018953146285	11.31382315973796
Q13796	SHRM2_HUMAN	SHROOM2	8.0	8.0	8.0	8.0	8.0	8.0	8.0	8.0	9.14	9.11	9.17	10.48	10.62	10.52	8.02	8.13	8.05	8.1	7.94	7.97	7.98	7.96	8.09	8.0	8.06	8.06	9.08	9.1	9.25	8.9	8.91	9.02	9.3	9.36	9.33	9.05	8.87	9.03	9.36	9.28	9.36	9.14020793666158	10.541208887495927	8.075632424366654	7.962575699604219	8.052868562303631	9.145350784710617
P00558	PGK1_HUMAN	PGK1	23.0	23.0	23.0	24.0	24.0	24.0	24.0	24.0	13.2	13.21	13.22	14.43	14.44	14.44	13.6	13.61	13.62	13.58	13.09	13.13	13.13	13.16	13.13	13.14	13.11	13.14	14.38	14.49	14.42	13.88	13.9	13.93	13.95	13.87	13.83	13.79	13.82	13.78	13.85	13.85	13.76	13.210023104813512	14.436674362360232	13.60257569960422	13.12771406939199	13.130051865615963	14.430718564575715
Q16877	F264_HUMAN	PFKFB4	1.0	1.0	1.0	3.0	3.0	3.0	3.0	3.0	7.05	7.12	6.92	8.16	8.29	8.18	8.54	8.66	8.56	8.52	6.82	6.86	6.92	6.98	7.04	7.0	7.01	7.1	9.99	10.1	9.96	7.67	7.82	7.92	8.29	7.63	7.63	7.69	7.92	7.81	7.63	7.7	7.54	7.032362989180626	8.21114152174063	8.571016490937335	6.8962766944046585	7.038029739288171	10.017931837212856
Q9H2L5	RASF4_HUMAN	RASSF4	2.0	2.0	2.0	1.0	1.0	1.0	1.0	1.0	8.17	8.17	8.22	7.23	7.24	7.35	6.14	6.42	6.61	6.39	6.6	6.63	6.67	6.57	6.43	6.51	6.43	6.5	6.63	6.62	6.6	6.25	6.35	6.52	6.88	6.94	6.75	6.72	6.45	6.71	6.95	6.87	6.85	8.186859942491898	7.274366331948604	6.399577256757053	6.617975022034343	6.467991758988748	6.616720518296877
Q86SJ2	AMGO2_HUMAN	AMIGO2	5.0	5.0	5.0	6.0	6.0	6.0	6.0	6.0	7.6	7.61	7.61	8.32	8.39	8.32	8.68	8.63	8.69	8.73	8.37	8.5	8.49	8.49	8.6	8.56	8.53	8.63	9.39	9.45	9.38	9.55	9.44	9.39	8.81	8.76	8.78	9.16	9.19	9.14	8.91	8.93	8.87	7.606674362360233	8.34371272289955	8.682938949209284	8.463480205884744	8.580502488662107	9.406999359911792
Q07954	LRP1_HUMAN	LRP1	51.0	51.0	51.0	68.0	68.0	68.0	68.0	68.0	11.94	11.95	11.94	12.93	12.95	12.97	11.47	11.53	11.46	11.49	11.52	11.53	11.5	11.49	11.83	11.84	11.81	11.82	13.02	13.08	13.07	12.4	12.39	12.45	12.88	12.83	12.86	12.77	12.79	12.81	12.82	12.8	12.89	11.943341040889889	12.950092418144006	11.487750105229166	11.510086641975317	11.825043321403923	13.05690449414445
Q99538	LGMN_HUMAN	LGMN	3.0	3.0	3.0	4.0	4.0	4.0	4.0	4.0	9.43	9.4	9.38	9.56	9.37	9.39	8.41	8.56	8.55	8.56	9.08	9.08	9.07	9.1	8.69	8.67	8.71	8.7	9.04	9.21	9.07	8.39	8.4	8.5	8.71	8.6	8.63	8.48	8.52	8.47	8.75	8.67	8.67	9.403479826764277	9.442550923893917	8.521379941605076	9.082541222999563	8.69257569960422	9.108588550237453
Q9Y4C1	KDM3A_HUMAN	KDM3A	12.0	12.0	12.0	14.0	14.0	14.0	14.0	14.0	9.71	9.69	9.7	10.03	10.18	10.07	10.35	10.35	10.37	10.31	9.78	9.76	9.83	9.8	9.64	9.67	9.65	9.68	11.28	11.29	11.21	10.97	10.96	10.93	10.52	10.44	10.39	10.34	10.43	10.36	10.38	10.37	10.34	9.700023104813512	10.094737240871536	10.345164079159597	9.79273210108011	9.660086641975317	11.260436558105033
Q92522	H1X_HUMAN	H1-10	9.0	9.0	9.0	12.0	12.0	12.0	12.0	12.0	11.52	11.59	11.54	11.5	11.53	11.44	11.02	11.05	11.01	11.0	11.0	10.96	11.04	11.03	10.63	10.61	10.6	10.6	11.08	11.14	11.11	11.33	11.36	11.39	11.1	11.13	11.1	10.83	10.81	10.84	11.17	11.08	10.94	11.550301308901714	11.490483561129837	11.020121659376347	11.007834488053684	10.610052105836697	11.110207936661581
Q02952	AKA12_HUMAN	AKAP12	33.0	33.0	33.0	39.0	39.0	39.0	39.0	39.0	10.87	10.88	10.88	11.58	11.65	11.56	11.44	11.38	11.39	11.39	11.11	11.08	11.13	11.12	11.85	11.83	11.78	11.77	11.81	11.82	11.83	11.7	11.68	11.67	11.94	11.98	11.98	11.96	11.98	12.0	11.88	11.84	11.84	10.876674362360234	11.597185239267379	11.400191693310987	11.11012093873722	11.807887990881031	11.820023104813513
Q15678	PTN14_HUMAN	PTPN14	15.0	15.0	15.0	13.0	13.0	13.0	13.0	13.0	9.91	9.93	9.91	10.93	10.66	10.81	9.11	9.13	9.1	9.25	9.4	9.46	9.44	9.43	9.1	9.03	9.09	9.12	10.12	10.11	10.16	10.04	10.15	10.19	10.23	10.27	10.23	10.23	10.23	10.2	10.09	10.0	10.07	9.916697520494958	10.804210561929345	9.14877226485087	9.432662190361054	9.085387477897353	10.130162210222064
P18827	SDC1_HUMAN	SDC1	3.0	3.0	3.0	3.0	3.0	3.0	3.0	3.0	8.73	8.69	8.73	10.09	9.92	10.09	7.64	7.71	7.64	7.47	7.72	7.75	7.81	7.78	8.25	8.37	8.35	8.36	9.63	9.82	9.67	8.85	8.75	8.81	9.35	9.22	9.28	9.53	9.56	9.48	9.35	9.51	9.55	8.716789510607967	10.035529139913589	7.6176680212190755	7.765389871407585	8.333293905517024	9.709009408855042
P31350	RIR2_HUMAN	RRM2	14.0	14.0	14.0	16.0	16.0	16.0	16.0	16.0	10.17	10.23	10.24	10.63	10.82	10.73	10.8	10.78	10.85	10.79	10.29	10.31	10.3	10.25	9.85	9.81	9.87	9.81	11.14	11.16	11.12	10.73	10.62	10.67	10.91	10.93	10.93	11.14	11.14	11.16	11.39	11.46	11.53	10.21366294271967	10.728750649862324	10.80525270092141	10.287678993503926	9.835234226549616	11.140092418144006
P49006	MRP_HUMAN	MARCKSL1	4.0	4.0	4.0	4.0	4.0	4.0	4.0	4.0	9.86	9.84	9.85	10.23	10.3	10.2	9.17	9.16	9.09	9.16	9.51	9.52	9.41	9.4	9.48	9.47	9.47	9.48	10.12	10.23	10.15	9.87	9.95	9.98	10.05	10.07	9.98	9.99	10.0	9.99	9.98	10.01	9.89	9.850023104813513	10.243944319288634	9.145352345397118	9.461056795582746	9.475008664322413	10.167417571529269
Q12873	CHD3_HUMAN	CHD3	17.0	17.0	17.0	17.0	17.0	17.0	17.0	17.0	10.7	10.68	10.71	11.19	11.25	11.18	10.14	10.12	10.12	10.11	10.52	10.5	10.41	10.46	10.1	10.07	10.16	10.11	11.26	11.25	11.25	10.92	10.94	11.01	11.07	11.08	11.06	10.88	10.85	10.9	11.09	11.06	11.05	10.696720518296878	11.206999359911793	10.122541222999562	10.47311058041443	10.110365087902652	11.25334104088989
P08572	CO4A2_HUMAN	COL4A2	7.0	7.0	7.0	8.0	8.0	8.0	8.0	8.0	7.36	7.26	7.34	8.82	8.72	8.67	8.64	8.59	8.76	8.58	7.48	7.41	7.4	7.42	7.39	7.33	7.47	7.44	10.66	10.67	10.61	9.85	9.83	9.87	9.85	9.71	9.66	9.87	9.77	9.65	9.92	10.0	10.04	7.320643022520798	8.738021547387874	8.64429834384271	7.427838097134139	7.408472906473559	10.646904494144449
Q86VP1	TAXB1_HUMAN	TAX1BP1	10.0	10.0	10.0	13.0	13.0	13.0	13.0	13.0	9.01	8.98	8.97	10.33	10.48	10.39	9.74	9.68	9.72	9.68	9.44	9.43	9.46	9.42	9.13	9.07	9.05	9.19	10.46	10.43	10.37	11.07	11.05	11.02	10.35	10.45	10.5	10.46	10.4	10.43	10.77	10.78	10.71	8.986766993781396	10.401321160360872	9.705234226549615	9.43757592480868	9.111044344873322	10.420483561129837
Q12983	BNIP3_HUMAN	BNIP3	2.0	2.0	2.0	1.0	1.0	1.0	1.0	1.0	6.31	6.29	6.24	5.09	5.46	5.27	7.99	7.88	8.15	7.78	6.14	6.21	6.4	6.31	7.11	7.06	7.01	6.98	7.06	7.23	6.94	4.91	4.92	5.19	5.56	4.82	4.74	4.65	4.64	4.78	4.61	4.62	4.41	6.280299387389701	5.281241194535089	7.956582714274937	6.2683771728727375	7.040851148256445	7.0815963395107655
Q9BXS6	NUSAP_HUMAN	NUSAP1	14.0	14.0	14.0	13.0	13.0	13.0	13.0	13.0	10.72	10.74	10.69	10.97	10.97	10.89	10.23	10.22	10.16	10.22	10.53	10.55	10.55	10.55	9.97	9.99	10.01	9.95	11.0	11.1	11.05	11.03	11.04	11.04	10.93	11.01	10.99	11.19	11.1	11.1	11.53	11.52	11.57	10.716812827957831	10.943823159737962	10.20776458355558	10.54502593291133	9.980173282077521	11.050577564843715
P14550	AK1A1_HUMAN	AKR1A1	15.0	15.0	15.0	15.0	15.0	15.0	15.0	15.0	10.82	10.78	10.8	11.57	11.57	11.56	10.33	10.33	10.31	10.32	10.38	10.43	10.42	10.43	10.54	10.54	10.51	10.57	11.07	11.17	11.15	10.81	10.82	10.86	11.12	11.08	11.06	11.06	11.07	11.08	11.06	11.05	11.02	10.800092418144006	11.566674362360233	10.322523804323367	10.415146571185277	10.540155955305812	11.130643022520799
P31040	SDHA_HUMAN	SDHA	17.0	17.0	17.0	16.0	16.0	16.0	16.0	16.0	11.01	11.0	11.04	10.55	10.54	10.55	10.59	10.56	10.52	10.59	10.87	10.86	10.88	10.85	11.08	11.09	11.09	11.06	10.82	10.79	10.83	11.0	11.0	10.99	11.14	11.23	11.26	11.16	11.22	11.2	11.16	11.15	11.22	11.016766993781395	10.546674362360234	10.565284710842814	10.865043321403922	11.080051865615962	10.813433245263363
Q02539	H11_HUMAN	H1-1	4.0	4.0	4.0	5.0	5.0	5.0	5.0	5.0	10.76	10.78	10.72	11.24	11.29	11.21	10.1	10.1	10.13	10.06	10.13	10.13	10.25	10.23	9.68	9.64	9.73	9.66	10.97	11.08	11.09	11.29	11.3	11.33	11.11	11.05	11.07	10.75	10.78	10.77	11.06	11.05	11.07	10.753548496596615	11.247044870162904	10.09771406939199	10.186066120202756	9.677889444466729	11.047681939480414
Q13753	LAMC2_HUMAN	LAMC2	17.0	17.0	17.0	21.0	21.0	21.0	21.0	21.0	10.22	10.25	10.22	11.45	11.54	11.48	9.58	9.64	9.64	9.56	9.57	9.52	9.57	9.59	10.49	10.47	10.41	10.36	10.95	10.97	10.96	11.16	11.15	11.15	11.07	11.13	11.09	11.06	11.05	11.07	11.13	11.09	11.08	10.230069474030739	11.490486763342197	9.6054414193434	9.56273066237246	10.433404451591757	10.960023104813512
P48681	NEST_HUMAN	NES	69.0	69.0	69.0	70.0	70.0	70.0	70.0	70.0	13.01	13.05	13.03	13.7	13.62	13.58	12.68	12.71	12.67	12.69	12.93	12.96	12.97	12.95	13.21	13.18	13.16	13.13	13.55	13.56	13.53	13.44	13.51	13.48	13.61	13.6	13.64	13.75	13.62	13.62	13.49	13.45	13.45	13.030092418144006	13.634199582056663	12.68757592480868	12.95257569960422	13.170294575307052	13.546720518296878
Q13077	TRAF1_HUMAN	TRAF1	2.0	2.0	2.0	4.0	4.0	4.0	4.0	4.0	7.43	7.4	7.53	6.45	6.67	6.58	8.4	8.44	8.38	8.32	8.29	8.32	8.24	8.32	9.06	9.12	9.07	9.1	7.79	7.54	7.68	8.36	8.25	8.18	8.07	8.07	8.22	7.99	8.1	8.09	7.79	7.88	7.89	7.45441129764608	6.56947893104442	8.385647671633318	8.292868319204585	9.087697309201133	7.673612724213384
Q9P2N2	RHG28_HUMAN	ARHGAP28	4.0	4.0	4.0	10.0	10.0	10.0	10.0	10.0	8.12	8.05	7.99	9.87	9.91	9.83	6.8	6.82	6.89	6.87	6.82	6.74	6.86	6.79	6.65	6.63	6.7	6.63	8.71	8.67	8.87	8.5	8.58	8.65	8.69	8.75	8.82	8.55	8.56	8.55	8.95	8.96	8.95	8.054312401702973	9.870369654817175	6.845459168090713	6.8031639129476975	6.652785437530084	8.752617297354348
P27144	KAD4_HUMAN	AK4	9.0	9.0	9.0	9.0	9.0	9.0	9.0	9.0	9.71	9.75	9.75	11.14	11.06	11.05	10.39	10.33	10.38	10.32	9.67	9.65	9.73	9.66	9.79	9.72	9.72	9.65	11.12	11.24	11.2	10.61	10.65	10.62	10.53	10.44	10.47	10.3	10.34	10.35	10.58	10.54	10.64	9.736789510607966	11.083899026166542	10.355320558077093	9.677838097134138	9.720849022018403	11.187525326449228
P50579	MAP2_HUMAN	METAP2	7.0	7.0	7.0	14.0	14.0	14.0	14.0	14.0	9.54	9.5	9.53	10.29	10.3	10.25	10.11	10.08	10.13	10.07	9.93	9.98	9.99	10.04	9.87	9.9	9.89	9.89	11.31	11.38	11.33	10.89	10.9	10.92	11.02	11.03	10.99	11.08	11.02	11.0	10.97	10.91	10.94	9.523433245263364	10.280161249396823	10.097697309201132	9.985528491408827	9.887541087874723	11.340301308901715
Q16643	DREB_HUMAN	DBN1	20.0	20.0	20.0	21.0	21.0	21.0	21.0	21.0	11.89	11.91	11.9	12.58	12.56	12.52	11.48	11.49	11.49	11.53	11.62	11.63	11.63	11.62	11.5	11.44	11.41	11.47	12.31	12.33	12.29	12.06	12.11	12.16	12.21	12.28	12.24	12.23	12.14	12.19	12.22	12.11	12.13	11.900023104813513	12.553548496596614	11.49762836056607	11.625008664322412	11.455389871407586	12.310092418144006
Q9Y6Q2	STON1_HUMAN	STON1	1.0	1.0	1.0	4.0	4.0	4.0	4.0	4.0	9.46	9.41	9.51	7.98	8.1	8.09	8.59	8.68	8.69	8.76	8.72	8.68	8.63	8.68	8.42	8.5	8.44	8.5	7.87	7.72	7.88	8.17	8.25	8.34	8.1	8.06	8.06	7.89	7.75	7.81	7.84	7.76	7.71	9.460577564843716	8.057681939480416	8.681260487228018	8.677852449645563	8.4654414193434	7.82516697036803
P00374	DYR_HUMAN	DHFR	3.0	3.0	3.0	6.0	6.0	6.0	6.0	6.0	9.38	9.35	9.38	9.52	9.61	9.6	8.69	8.63	8.62	8.73	9.36	9.35	9.3	9.26	8.8	8.78	8.77	8.85	9.54	9.67	9.63	9.66	9.69	9.66	9.73	9.77	9.74	9.94	9.94	9.87	9.99	9.99	9.94	9.37006915374027	9.5772253030551	8.668201467833846	9.318059271707199	8.80033103381216	9.614351926044558
P17275	JUNB_HUMAN	JUNB	5.0	5.0	5.0	5.0	5.0	5.0	5.0	5.0	7.99	7.8	7.86	8.34	8.46	8.35	8.82	8.78	8.83	8.81	8.13	8.25	8.12	8.13	8.73	8.86	8.77	8.84	9.55	9.45	9.55	10.09	10.01	9.98	9.79	9.71	9.8	9.43	9.6	9.56	9.37	9.46	9.34	7.885528662843146	8.384366331948605	8.81012093873722	8.158508104382987	8.800951101649405	9.51743079828331
O14531	DPYL4_HUMAN	DPYSL4	11.0	11.0	11.0	15.0	15.0	15.0	15.0	15.0	9.12	9.07	9.11	10.16	10.25	10.24	9.74	9.7	9.69	9.69	8.88	8.93	8.94	8.9	10.31	10.35	10.27	10.31	10.83	10.86	10.86	9.82	9.73	9.85	10.49	10.4	10.46	10.35	10.43	10.44	10.22	10.24	10.29	9.100161249396821	10.2172253030551	9.705148012446218	8.912696903855823	10.310277249992021	10.85006915374027
O76024	WFS1_HUMAN	WFS1	11.0	11.0	11.0	13.0	13.0	13.0	13.0	13.0	9.92	9.92	9.93	11.17	11.21	11.12	9.25	9.29	9.3	9.37	9.27	9.23	9.31	9.24	9.35	9.28	9.29	9.35	10.21	10.28	10.3	10.21	10.19	10.26	10.31	10.38	10.33	10.31	10.27	10.27	10.37	10.39	10.28	9.92334104088989	11.16713588854484	9.303150832050402	9.262836965005244	9.317870271989342	10.263846687597455
O15460	P4HA2_HUMAN	P4HA2	17.0	17.0	17.0	12.0	12.0	12.0	12.0	12.0	10.67	10.66	10.69	10.63	10.62	10.6	11.12	11.13	11.19	11.1	10.57	10.59	10.57	10.56	10.74	10.67	10.71	10.69	11.51	11.64	11.54	10.47	10.58	10.64	10.84	10.74	10.7	10.69	10.72	10.72	10.76	10.69	10.78	10.673387303590593	10.616720518296878	11.135392281561986	10.572541222999563	10.70273210108011	11.56441129764608
P52732	KIF11_HUMAN	KIF11	42.0	42.0	42.0	30.0	30.0	30.0	30.0	30.0	11.66	11.63	11.62	11.59	11.6	11.61	11.98	12.03	11.99	11.99	11.97	11.98	11.94	11.93	11.62	11.6	11.62	11.61	12.15	12.18	12.12	12.12	12.13	12.09	11.87	11.89	11.89	12.04	11.98	11.97	12.29	12.26	12.27	11.636766993781396	11.600023104813513	11.99762836056607	11.955147289318424	11.612523804323367	12.15020793666158
Q9P1Z2	CACO1_HUMAN	CALCOCO1	11.0	11.0	11.0	10.0	10.0	10.0	10.0	10.0	8.68	8.56	8.7	9.88	9.97	9.93	9.38	9.32	9.39	9.34	8.79	8.77	8.8	8.77	9.63	9.66	9.53	9.63	9.93	9.89	9.92	10.2	10.12	10.16	10.18	10.12	10.11	9.93	10.02	10.05	10.0	10.01	9.99	8.647978714870224	9.92713588854484	9.35778349346677	8.782558521148042	9.613329332891306	9.913433245263365
Q14195	DPYL3_HUMAN	DPYSL3	18.0	18.0	18.0	15.0	15.0	15.0	15.0	15.0	11.32	11.36	11.31	11.71	11.57	11.65	10.93	10.9	10.95	10.9	11.06	11.01	11.03	11.06	10.97	10.97	10.94	10.92	11.32	11.37	11.32	11.01	11.04	11.11	11.23	11.24	11.2	11.13	11.18	11.16	11.28	11.27	11.3	11.330162210222063	11.644470341974827	10.92015619385001	11.04015571343162	10.95015571343162	11.336859942491898
Q86SQ0	PHLB2_HUMAN	PHLDB2	13.0	13.0	13.0	22.0	22.0	22.0	22.0	22.0	9.59	9.55	9.58	11.15	11.15	11.15	10.15	10.13	10.09	10.06	9.69	9.72	9.75	9.71	9.98	9.99	9.95	9.98	10.91	10.92	10.93	10.54	10.51	10.56	10.82	10.8	10.82	10.92	10.88	10.86	10.88	10.88	10.93	9.573433245263365	11.15	10.10792186706181	9.71766271581709	9.975077738267563	10.920023104813513
O95864	FADS2_HUMAN	FADS2	6.0	6.0	6.0	11.0	11.0	11.0	11.0	11.0	10.34	10.34	10.34	10.87	11.01	10.92	9.79	9.81	9.77	9.81	9.71	9.82	9.79	9.8	9.22	9.27	9.26	9.22	10.25	10.28	10.2	11.29	11.26	11.22	10.8	10.78	10.75	10.96	10.9	10.93	10.71	10.62	10.62	10.34	10.934501226997027	9.795095126135772	9.780601065469728	9.242679845493795	10.243709840747975
Q92896	GSLG1_HUMAN	GLG1	16.0	16.0	16.0	17.0	17.0	17.0	17.0	17.0	10.49	10.45	10.44	10.49	10.61	10.69	9.94	9.96	9.88	9.99	10.24	10.3	10.26	10.26	9.66	9.59	9.64	9.63	10.67	10.72	10.58	10.68	10.65	10.57	10.48	10.48	10.41	10.37	10.38	10.46	10.54	10.5	10.56	10.460162210222064	10.598996398182004	9.943058343537638	10.265165160096648	9.630224546366643	10.657824198300515
P78347	GTF2I_HUMAN	GTF2I	25.0	25.0	25.0	23.0	23.0	23.0	23.0	23.0	11.26	11.28	11.3	11.32	11.33	11.34	10.88	10.92	10.9	10.92	11.26	11.24	11.23	11.22	10.86	10.85	10.85	10.87	11.48	11.44	11.47	11.07	11.05	11.09	11.36	11.33	11.38	11.4	11.44	11.44	11.25	11.29	11.29	11.280092418144006	11.330023104813513	10.905095126135773	11.23757592480868	10.857523849365341	11.463433245263364
Q14699	RFTN1_HUMAN	RFTN1	10.0	10.0	10.0	12.0	12.0	12.0	12.0	12.0	9.48	9.44	9.45	10.02	10.13	10.09	9.98	9.97	9.95	9.98	9.61	9.71	9.69	9.72	9.94	9.94	9.94	9.92	9.93	9.85	9.89	9.67	9.63	9.69	9.91	9.83	9.86	10.02	10.07	10.12	9.73	9.75	9.84	9.456766993781395	10.080713761833925	9.970051865615963	9.683141472253615	9.93502593291133	9.890369654817174
Q02252	MMSA_HUMAN	ALDH6A1	14.0	14.0	14.0	13.0	13.0	13.0	13.0	13.0	10.57	10.59	10.55	11.77	11.8	11.78	10.01	10.05	10.05	10.1	9.98	9.91	9.97	10.0	10.24	10.2	10.12	10.14	10.93	10.96	10.94	10.94	10.95	10.95	11.12	11.05	11.08	11.01	11.03	11.04	11.04	11.01	10.98	10.570092418144005	11.783387303590594	10.052853665593862	9.965387477897353	10.17578996066183	10.943387303590594
Q9UJ68	MSRA_HUMAN	MSRA	6.0	6.0	6.0	7.0	7.0	7.0	7.0	7.0	8.83	8.78	8.72	9.54	9.6	9.59	7.99	7.87	7.82	7.89	8.31	8.41	8.26	8.29	8.03	8.2	8.15	8.14	9.2	9.24	9.26	9.27	9.28	9.3	9.31	9.43	9.37	9.11	9.13	9.14	9.61	9.57	9.55	8.777366623990968	9.576904494144449	7.893833972121902	8.318609688494819	8.131321157820505	9.233548496596613
P11166	GTR1_HUMAN	SLC2A1	5.0	5.0	5.0	8.0	8.0	8.0	8.0	8.0	9.44	9.48	9.4	10.56	10.75	10.54	10.26	10.26	10.31	10.24	9.17	9.13	9.28	9.34	9.35	9.39	9.36	9.32	11.0	11.09	10.97	10.32	10.26	10.32	10.43	10.28	10.31	10.36	10.37	10.35	10.32	10.28	10.35	9.440369654817175	10.619815067013413	10.26773286921713	9.232446996265573	9.355216602648916	11.020906553320652
P10915	HPLN1_HUMAN	HAPLN1	11.0	11.0	11.0	10.0	10.0	10.0	10.0	10.0	9.73	9.7	9.81	9.8	9.98	9.97	9.1	9.04	8.97	9.16	9.55	9.51	9.51	9.55	8.77	8.78	8.83	8.85	9.07	9.15	9.12	9.66	9.68	9.66	9.17	9.2	9.13	8.88	8.84	8.93	9.21	9.07	9.2	9.747417571529269	9.9189985834146	9.069219145454369	9.530138624996011	8.807887990881031	9.113709840747974
Q13137	CACO2_HUMAN	CALCOCO2	9.0	9.0	9.0	7.0	7.0	7.0	7.0	7.0	8.79	8.83	8.82	9.11	9.01	9.12	9.43	9.39	9.5	9.49	9.09	9.07	9.1	9.14	9.11	9.01	9.07	9.11	9.18	9.04	9.03	9.96	9.97	9.91	9.01	9.09	9.12	9.12	9.19	9.23	9.27	9.27	9.2	8.813433245263363	9.080848031545106	9.453197640461273	9.100225987575655	9.075576683757278	9.084975795262071
Q15054	DPOD3_HUMAN	POLD3	12.0	12.0	12.0	15.0	15.0	15.0	15.0	15.0	10.09	10.11	10.08	10.39	10.36	10.37	9.64	9.57	9.6	9.62	10.18	10.14	10.1	10.09	9.91	9.94	9.95	9.92	10.69	10.72	10.67	10.89	10.93	10.92	10.94	11.0	10.99	10.97	10.94	10.95	11.18	11.18	11.14	10.093387303590593	10.373387303590594	9.607731425515414	10.127941147101698	9.930086641975318	10.693479826764277
P49736	MCM2_HUMAN	MCM2	33.0	33.0	33.0	34.0	34.0	34.0	34.0	34.0	12.29	12.33	12.32	12.59	12.6	12.58	12.02	12.01	12.01	12.03	12.16	12.16	12.18	12.17	11.9	11.9	11.91	11.91	12.5	12.55	12.51	12.54	12.55	12.55	12.54	12.56	12.55	12.6	12.56	12.57	12.63	12.6	12.57	12.313433245263363	12.590023104813513	12.017523849365341	12.167523849365342	11.905008664322413	12.520162210222065
Q86V24	PAQR2_HUMAN	ADIPOR2	1.0	1.0	1.0	1.0	1.0	1.0	1.0	1.0	5.32	5.1	5.19	6.39	6.49	6.5	6.74	6.74	6.89	6.86	6.05	5.92	6.01	5.92	6.16	6.24	6.3	6.24	7.2	7.32	7.07	6.37	6.64	6.46	6.71	6.53	6.4	6.38	6.58	6.31	6.56	6.73	6.45	5.206171302727927	6.460848031545106	6.809119312349797	5.976120086548488	6.235854744729155	7.200272313166369
P18206	VINC_HUMAN	VCL	56.0	56.0	56.0	55.0	55.0	55.0	55.0	55.0	13.01	13.03	13.04	13.86	13.9	13.88	12.77	12.76	12.73	12.76	12.82	12.8	12.83	12.81	12.83	12.8	12.78	12.79	13.49	13.57	13.53	13.57	13.59	13.61	13.52	13.49	13.47	13.48	13.48	13.47	13.49	13.45	13.37	13.026720518296877	13.880092418144006	12.755077738267563	12.815043321403923	12.800121659376346	13.530369654817175
Q03405	UPAR_HUMAN	PLAUR	4.0	4.0	4.0	5.0	5.0	5.0	5.0	5.0	7.16	7.22	7.29	7.97	8.03	8.18	8.24	8.19	8.24	8.27	7.29	7.27	7.37	7.39	7.84	7.8	7.72	7.66	8.44	8.31	8.23	9.25	9.18	9.11	8.34	8.32	8.26	8.2	8.22	8.25	8.08	8.16	7.94	7.224312401702972	8.062727916545954	8.23528495353503	7.330900917662407	7.756685139631239	8.329275552785855
Q9NUY8	TBC23_HUMAN	TBC1D23	11.0	11.0	11.0	11.0	11.0	11.0	11.0	11.0	10.13	10.16	10.18	10.53	10.68	10.58	9.7	9.64	9.67	9.67	10.19	10.13	10.1	10.12	9.82	9.77	9.81	9.79	10.22	10.23	10.28	10.25	10.26	10.31	10.05	10.13	10.05	10.05	10.08	10.06	10.07	10.07	9.98	10.15681282795783	10.598021547387873	9.67015595530581	10.135392281561986	9.797627638680442	10.243572987492149
P49247	RPIA_HUMAN	RPIA	10.0	10.0	10.0	10.0	10.0	10.0	10.0	10.0	8.81	8.9	8.82	9.62	9.58	9.63	9.59	9.48	9.5	9.48	9.44	9.43	9.45	9.46	9.35	9.47	9.46	9.41	9.97	9.99	9.9	10.17	10.15	10.16	9.93	9.94	9.91	9.92	9.96	9.9	10.03	10.04	9.98	8.843899026166541	9.610161249396823	9.513224831246447	9.445043321403922	9.423281729935328	9.953846687597457
O95817	BAG3_HUMAN	BAG3	17.0	17.0	17.0	15.0	15.0	15.0	15.0	15.0	10.78	10.82	10.86	11.39	11.4	11.4	11.22	11.24	11.2	11.23	11.0	11.02	11.07	11.07	11.47	11.5	11.47	11.44	11.66	11.67	11.64	11.53	11.55	11.57	11.68	11.68	11.66	11.68	11.68	11.68	11.52	11.52	11.48	10.820369654817174	11.396674362360233	11.222575699604219	11.040328862114512	11.470155955305811	11.656720518296877
P30044	PRDX5_HUMAN	PRDX5	7.0	7.0	7.0	9.0	9.0	9.0	9.0	9.0	11.55	11.64	11.56	12.23	12.21	12.22	11.16	11.16	11.13	11.13	11.21	11.2	11.23	11.26	11.62	11.63	11.54	11.56	12.03	12.05	12.02	11.88	11.86	11.91	12.02	12.02	11.99	11.98	11.95	11.95	11.94	11.9	11.84	11.583899026166542	12.220023104813514	11.145077977652907	11.225182426812475	11.58800863726182	12.033387303590594
Q9Y2T7	YBOX2_HUMAN	YBX2	6.0	6.0	6.0	5.0	5.0	5.0	5.0	5.0	9.21	9.15	9.1	8.5	8.53	8.42	8.41	8.43	8.32	8.48	8.68	8.72	8.57	8.7	8.69	8.67	8.68	8.7	8.08	8.08	7.93	7.86	7.84	7.92	8.06	7.98	8.08	7.85	7.85	7.88	8.02	8.03	7.99	9.154034903443096	8.484076352338757	8.411153302742946	8.668652467587467	8.685043321403922	8.031712346889549
Q9UDY4	DNJB4_HUMAN	DNAJB4	10.0	10.0	10.0	9.0	9.0	9.0	9.0	9.0	10.04	10.01	10.02	10.46	10.35	10.38	10.52	10.5	10.52	10.52	10.03	10.04	10.08	10.13	10.1	10.15	10.11	10.16	10.69	10.73	10.7	10.59	10.58	10.6	10.64	10.6	10.6	10.67	10.63	10.58	10.57	10.56	10.52	10.023387303590592	10.39741757152927	10.51502593291133	10.070539667493746	10.130225261976559	10.706766993781395
Q9NZU5	LMCD1_HUMAN	LMCD1	21.0	21.0	21.0	18.0	18.0	18.0	18.0	18.0	12.22	12.23	12.2	12.54	12.54	12.53	10.57	10.68	10.51	10.7	11.1	11.12	11.11	11.1	10.87	10.86	10.86	10.89	11.62	11.75	11.78	11.44	11.57	11.66	11.82	11.9	11.82	11.64	11.59	11.58	11.71	11.59	11.59	12.216720518296878	12.536674362360232	10.617114681311383	11.107523849365341	10.870052105836697	11.71832111054109
P35580	MYH10_HUMAN	MYH10	45.0	45.0	45.0	43.0	43.0	43.0	43.0	43.0	12.33	12.32	12.37	12.6	12.69	12.63	12.02	12.0	12.0	12.03	12.02	11.97	12.01	11.95	11.91	11.88	11.86	11.87	12.43	12.49	12.47	12.34	12.32	12.32	12.44	12.46	12.43	12.36	12.37	12.38	12.46	12.43	12.47	12.340162210222063	12.640486763342198	12.01255852114804	11.987783493466768	11.880121659376346	12.463548496596614
P09486	SPRC_HUMAN	SPARC	5.0	5.0	5.0	10.0	10.0	10.0	10.0	10.0	9.16	9.32	9.28	10.79	10.8	10.85	8.57	8.63	8.61	8.59	8.88	8.87	8.9	8.9	8.8	8.82	8.75	8.76	10.8	10.87	10.78	10.62	10.59	10.66	10.71	10.7	10.61	10.64	10.53	10.58	10.68	10.51	10.51	9.254921553406572	10.813572987492147	8.600173282077522	8.887558446079288	8.782783988868982	10.817185239267378
O95678	K2C75_HUMAN	KRT75	15.0	15.0	15.0	17.0	17.0	17.0	17.0	17.0	10.63	10.67	10.64	12.08	11.99	11.92	9.89	9.91	9.9	9.95	10.12	10.1	10.17	10.14	11.16	11.11	11.01	11.03	10.78	10.83	10.87	10.63	10.89	10.92	11.05	11.13	11.09	11.1	10.87	10.89	11.07	10.83	10.91	10.646766993781396	11.998156107578799	9.912680569859415	10.13273210108011	11.078774809716718	10.827135888544838
Q96C23	GALM_HUMAN	GALM	4.0	4.0	4.0	4.0	4.0	4.0	4.0	4.0	9.42	9.31	9.41	8.33	8.45	8.47	8.6	8.67	8.59	8.79	8.7	8.69	8.64	8.66	8.77	8.73	8.73	8.81	7.83	7.83	7.89	7.77	7.88	7.86	8.11	8.08	8.08	8.08	8.0	8.07	8.06	8.01	8.12	9.380848031545106	8.417978714870223	8.664735572946991	8.672696903855822	8.76038264902215	7.850278526575229
Q9BX66	SRBS1_HUMAN	SORBS1	9.0	9.0	9.0	9.0	9.0	9.0	9.0	9.0	9.49	9.48	9.48	9.73	9.8	9.74	8.84	8.77	8.77	8.83	8.58	8.76	8.68	8.74	8.64	8.65	8.66	8.73	9.33	9.33	9.36	9.26	9.29	9.29	9.33	9.42	9.42	9.12	9.13	9.1	9.39	9.38	9.41	9.48334104088989	9.756999359911793	8.802870467139977	8.691680541326315	8.67043680297492	9.340069474030738
P01033	TIMP1_HUMAN	TIMP1	2.0	2.0	2.0	2.0	2.0	2.0	2.0	2.0	5.56	5.54	5.62	5.4	5.31	5.33	7.15	6.9	7.12	7.03	5.75	5.98	5.74	5.88	7.13	7.12	7.11	7.15	6.48	6.43	6.3	7.05	7.22	7.16	6.66	6.66	6.69	6.68	6.58	6.64	6.28	6.46	6.42	5.573735451059827	5.347185239267378	7.05323281385923	5.8409283219664	7.1275759248086805	6.40531046854934
Q16555	DPYL2_HUMAN	DPYSL2	17.0	17.0	17.0	19.0	19.0	19.0	19.0	19.0	12.02	12.05	12.02	12.63	12.67	12.65	11.71	11.73	11.74	11.72	11.5	11.49	11.5	11.5	11.44	11.41	11.4	11.4	11.96	12.04	12.01	11.93	11.93	11.97	11.98	11.99	11.96	11.9	11.88	11.89	12.03	12.02	12.05	12.030069474030737	12.650092418144007	11.725043321403923	11.49750649074451	11.41259347860319	12.003709840747975
Q9HCE3	ZN532_HUMAN	ZNF532	13.0	13.0	13.0	16.0	16.0	16.0	16.0	16.0	9.67	9.57	9.63	10.38	10.44	10.46	9.07	9.1	8.98	9.05	9.29	9.34	9.28	9.28	9.06	9.11	9.05	9.08	10.45	10.41	10.47	10.23	10.31	10.32	10.34	10.33	10.33	10.18	10.19	10.16	10.36	10.31	10.33	9.623917270004178	10.427065463434115	9.050671563087393	9.297715752059133	9.075182426812475	10.443548496596614
P62070	RRAS2_HUMAN	RRAS2	7.0	7.0	7.0	6.0	6.0	6.0	6.0	6.0	9.68	9.72	9.74	9.56	9.65	9.64	10.16	10.17	10.16	10.19	9.78	9.83	9.83	9.83	10.05	10.12	10.11	10.1	9.47	9.48	9.51	9.48	9.52	9.53	9.48	9.48	9.43	9.48	9.5	9.47	9.41	9.41	9.25	9.713548496596614	9.6172253030551	10.170052105836698	9.817661516023206	10.095249818538006	9.486766993781396
O75781	PALM_HUMAN	PALM	9.0	9.0	9.0	13.0	13.0	13.0	13.0	13.0	9.36	9.42	9.36	10.74	10.86	10.79	8.71	8.74	8.62	8.78	8.57	8.6	8.63	8.65	9.11	9.12	8.98	9.04	10.24	10.24	10.27	10.01	9.99	10.04	10.19	10.21	10.17	10.04	10.15	10.1	10.11	10.14	10.11	9.380278526575228	10.797507937873764	8.713692738146834	8.612817985108581	9.063609804837577	10.250069474030738
Q658P3	STEA3_HUMAN	STEAP3	9.0	9.0	9.0	7.0	7.0	7.0	7.0	7.0	10.64	10.69	10.69	10.74	10.81	10.8	9.74	9.86	9.68	9.78	9.99	9.93	10.03	10.03	9.77	9.76	9.73	9.71	9.93	10.01	10.04	10.09	10.22	10.26	10.31	10.34	10.3	10.16	10.21	10.19	10.29	10.25	10.21	10.673525126427306	10.78366294271967	9.766485927780723	9.995576683757278	9.742696903855823	9.994076352338757
P46527	CDN1B_HUMAN	CDKN1B	2.0	2.0	2.0	4.0	4.0	4.0	4.0	4.0	7.72	7.86	7.71	10.19	10.09	10.11	6.7	6.48	6.6	6.7	6.71	6.54	6.76	6.61	7.17	7.24	7.19	7.11	9.18	9.34	9.41	9.07	9.24	9.34	9.69	9.8	9.65	9.55	9.47	9.49	9.33	9.21	9.22	7.764975795262072	10.13065070718448	6.622806175035715	6.6575317345694796	7.178250322493332	9.313178618643677
P52926	HMGA2_HUMAN	HMGA2	3.0	3.0	3.0	5.0	5.0	5.0	5.0	5.0	9.15	9.27	9.17	9.57	9.65	9.62	9.84	9.83	9.86	9.84	9.34	9.36	9.47	9.43	10.02	10.07	9.98	9.93	10.1	10.21	10.09	10.76	10.68	10.66	10.15	10.05	10.03	10.12	10.1	10.15	9.87	9.8	9.69	9.197628815439343	9.613709840747974	9.842541222999563	9.400954703460775	10.000918295403212	10.134366331948605
Q53EL6	PDCD4_HUMAN	PDCD4	8.0	8.0	8.0	14.0	14.0	14.0	14.0	14.0	9.31	9.37	9.34	9.96	9.89	9.9	8.78	8.74	8.67	8.71	8.68	8.71	8.71	8.59	9.08	9.07	9.0	9.02	10.13	10.12	10.05	9.97	9.96	10.01	10.11	10.11	10.08	10.22	10.21	10.25	10.04	10.14	10.1	9.340207936661582	9.916999359911793	8.725563136005212	8.673329088179539	9.042887405433813	10.100436558105033
Q5T9L3	WLS_HUMAN	WLS	6.0	6.0	6.0	7.0	7.0	7.0	7.0	7.0	9.33	9.31	9.37	10.71	10.85	10.78	8.64	8.6	8.67	8.76	8.5	8.44	8.52	8.58	8.23	8.18	8.19	8.18	9.45	9.5	9.47	9.6	9.57	9.49	9.36	9.36	9.4	9.28	9.23	9.25	9.48	9.56	9.45	9.336882778866556	10.781131918361472	8.668711270334484	8.510866340468429	8.195148012446218	9.473479826764278
Q96A26	F162A_HUMAN	FAM162A	4.0	4.0	4.0	4.0	4.0	4.0	4.0	4.0	8.59	8.72	8.64	9.71	9.73	9.76	9.53	9.59	9.66	9.5	8.74	8.74	8.82	8.76	8.84	8.91	8.95	8.93	10.35	10.52	10.39	9.48	9.48	9.53	9.54	9.44	9.35	9.44	9.49	9.41	9.25	9.28	9.15	8.650996701396043	9.733479826764277	9.571305988244669	8.765375255040418	8.908091244171953	10.421841510381663
Q99674	CGRE1_HUMAN	CGREF1	2.0	2.0	2.0	2.0	2.0	2.0	2.0	2.0	7.6	7.6	7.51	8.25	8.23	8.27	6.38	6.27	6.31	6.32	7.07	7.21	7.05	6.91	6.78	6.63	6.86	6.95	8.14	8.16	8.19	7.94	8.03	8.01	8.16	8.01	8.1	7.97	7.86	7.89	8.2	8.06	8.09	7.570619442356591	8.250092418144005	6.320538956981768	7.063914479868424	6.8097451014539985	8.163479826764277
P00749	UROK_HUMAN	PLAU	1.0	1.0	1.0	4.0	4.0	4.0	4.0	4.0	5.96	6.05	5.97	8.57	8.51	8.52	7.25	7.19	7.19	7.21	6.68	6.51	6.51	6.67	6.69	6.68	6.8	6.77	8.94	8.63	8.68	10.64	10.6	10.48	9.25	9.27	9.38	9.4	9.48	9.6	9.01	8.95	8.82	5.993899026166541	8.533572987492148	7.2102088999724145	6.594862161634911	6.735910782612144	8.756520346172785
Q9ULD9	ZN608_HUMAN	ZNF608	8.0	8.0	8.0	6.0	6.0	6.0	6.0	6.0	9.13	9.15	9.05	8.98	9.04	9.13	8.25	8.24	8.19	8.28	8.82	8.75	8.71	8.69	7.98	8.04	8.2	8.2	8.75	8.79	8.74	8.56	8.58	8.66	8.65	8.64	8.65	8.41	8.16	8.3	8.67	8.63	8.5	9.110643022520799	9.051321160360873	8.240362686041486	8.743361245873908	8.108271269983293	8.760162210222065
P00387	NB5R3_HUMAN	CYB5R3	13.0	13.0	13.0	14.0	14.0	14.0	14.0	14.0	10.86	10.86	10.85	11.37	11.43	11.44	10.41	10.47	10.47	10.47	10.74	10.71	10.68	10.67	10.8	10.74	10.81	10.75	11.1	11.01	11.07	11.12	11.16	11.18	11.28	11.23	11.24	11.33	11.34	11.36	11.2	11.19	11.32	10.856674362360232	11.41366294271967	10.455232311604162	10.700260519552085	10.775320558077091	11.060483561129837
Q9UEE5	ST17A_HUMAN	STK17A	3.0	3.0	3.0	1.0	1.0	1.0	1.0	1.0	6.18	6.17	6.04	6.18	6.32	6.33	7.38	7.22	7.26	7.27	6.88	6.78	6.76	6.85	8.19	8.33	8.15	8.09	6.78	6.6	6.64	6.52	6.52	6.48	6.92	7.06	7.05	6.93	7.1	7.07	6.91	6.9	7.03	6.1313946520931735	6.278273379876758	7.283732750350654	6.818338845853446	8.192736019612997	6.675417490245111
Q8WVV9	HNRLL_HUMAN	HNRNPLL	13.0	13.0	13.0	12.0	12.0	12.0	12.0	12.0	9.84	9.88	9.84	10.94	10.94	10.95	9.32	9.4	9.33	9.32	9.47	9.53	9.5	9.49	9.45	9.45	9.47	9.47	10.68	10.71	10.65	10.78	10.76	10.79	10.77	10.8	10.72	10.76	10.74	10.75	10.85	10.81	10.82	9.853456936460391	10.943341040889889	9.342891026911236	9.497662715817091	9.460034657081511	10.680207936661581
P17252	KPCA_HUMAN	PRKCA	9.0	9.0	9.0	9.0	9.0	9.0	9.0	9.0	10.04	10.05	10.06	10.23	10.28	10.22	9.58	9.61	9.59	9.58	9.78	9.78	9.74	9.79	9.46	9.51	9.48	9.56	9.94	10.02	9.98	9.81	9.87	9.92	10.09	10.08	10.06	9.85	9.83	9.83	9.98	9.97	9.93	10.050023104813512	10.243572987492149	9.590052105836698	9.772627234570816	9.502993716598255	9.980369654817174
O60220	TIM8A_HUMAN	TIMM8A	1.0	1.0	1.0	3.0	3.0	3.0	3.0	3.0	5.63	5.52	5.17	8.04	7.96	8.25	7.61	7.6	7.67	7.66	6.62	6.69	6.59	6.6	6.63	7.0	6.95	6.76	8.77	8.67	8.69	8.92	8.93	8.92	8.77	8.9	8.72	8.71	8.56	8.64	8.76	8.76	8.64	5.4529744551842585	8.088583018927594	7.635320558077092	6.625532819418382	6.8425622049784955	8.71065070718448
P55268	LAMB2_HUMAN	LAMB2	9.0	9.0	9.0	12.0	12.0	12.0	12.0	12.0	8.8	8.86	8.78	8.92	9.02	8.97	8.13	8.14	8.12	8.14	8.33	8.22	8.23	8.19	8.22	8.29	8.23	8.29	8.36	8.34	8.43	8.53	8.53	8.64	8.63	8.71	8.74	8.48	8.44	8.51	8.68	8.61	8.67	8.813735451059827	8.970577564843715	8.132523804323368	8.24346972978008	8.257870271989342	8.377185239267376
Q9P273	TEN3_HUMAN	TENM3	11.0	11.0	11.0	26.0	26.0	26.0	26.0	26.0	8.29	8.3	8.28	9.79	9.89	9.88	9.03	8.93	9.0	8.91	8.86	8.77	8.91	8.84	8.27	8.17	8.23	8.22	10.76	10.8	10.75	11.0	11.04	11.05	10.6	10.64	10.56	10.64	10.57	10.55	10.71	10.66	10.61	8.290023104813512	9.854029140099353	8.968338845853445	8.845872123235187	8.222938949209283	10.770162210222065
P17301	ITA2_HUMAN	ITGA2	12.0	12.0	12.0	17.0	17.0	17.0	17.0	17.0	9.04	8.96	8.99	9.91	9.8	9.98	9.51	9.52	9.54	9.56	9.06	9.07	9.1	9.08	9.77	9.82	9.73	9.72	10.33	10.28	10.24	10.68	10.64	10.52	10.2	10.08	10.17	10.17	10.21	10.26	10.02	9.95	9.96	8.997044870162904	9.898559751642782	9.532627953959112	9.07757592480868	9.760539667493745	10.283803634484313
P49770	EI2BB_HUMAN	EIF2B2	10.0	10.0	10.0	9.0	9.0	9.0	9.0	9.0	9.34	9.3	9.33	9.87	9.9	9.99	9.88	9.87	9.83	9.86	9.53	9.59	9.61	9.7	9.85	9.78	9.85	9.82	9.91	9.86	9.8	10.0	10.04	9.9	10.01	10.04	10.0	10.03	9.97	10.16	9.98	9.9	10.08	9.323433245263365	9.920906553320652	9.86012093873722	9.60879503906163	9.825284710842814	9.857366623990968
Q9UH99	SUN2_HUMAN	SUN2	15.0	15.0	15.0	16.0	16.0	16.0	16.0	16.0	11.06	11.07	11.08	10.55	10.63	10.6	10.75	10.71	10.71	10.73	10.69	10.74	10.72	10.71	10.37	10.34	10.35	10.38	10.73	10.75	10.81	10.77	10.76	10.8	10.84	10.85	10.85	10.64	10.61	10.69	10.59	10.6	10.66	11.070023104813513	10.593709840747977	10.725095486459665	10.715112634734417	10.360086641975318	10.763735451059828
O95810	CAVN2_HUMAN	CAVIN2	6.0	6.0	6.0	10.0	10.0	10.0	10.0	10.0	9.01	9.04	9.08	12.23	12.27	12.22	8.36	8.44	8.29	8.33	7.61	7.61	7.71	7.7	9.09	9.15	9.03	9.04	9.9	10.07	10.16	10.1	10.2	10.26	10.37	10.4	10.28	10.48	10.4	10.42	10.27	10.15	10.17	9.043618605955954	12.240162210222064	8.356054731545468	7.658286290177899	9.078290660113794	10.047322847020949
Q9HCE1	MOV10_HUMAN	MOV10	20.0	20.0	20.0	27.0	27.0	27.0	27.0	27.0	11.34	11.33	11.3	12.04	11.97	12.02	10.94	10.99	11.01	11.0	10.93	10.9	10.91	10.88	10.98	10.95	10.94	10.95	11.88	11.93	11.93	11.81	11.79	11.76	11.82	11.83	11.79	11.85	11.86	11.83	11.92	11.93	11.9	11.323433245263365	12.0102993873897	10.985249818538005	10.905112634734417	10.955078218703264	11.913525126427306
Q07352	TISB_HUMAN	ZFP36L1	6.0	6.0	6.0	8.0	8.0	8.0	8.0	8.0	7.55	7.46	7.31	8.41	8.33	8.33	8.31	8.33	8.4	8.34	7.75	7.73	7.78	7.8	8.53	8.44	8.52	8.3	9.18	9.19	9.2	8.54	8.42	8.62	9.49	9.43	9.44	9.0	9.13	9.24	8.79	8.75	8.72	7.443371562854476	8.357162565390427	8.345392281561987	7.765251254735658	8.450388639351688	9.190023104813513
O95235	KI20A_HUMAN	KIF20A	12.0	12.0	12.0	14.0	14.0	14.0	14.0	14.0	10.24	10.21	10.25	10.35	10.47	10.42	9.8	9.76	9.75	9.8	10.43	10.44	10.36	10.34	9.67	9.65	9.68	9.73	10.12	10.05	10.11	10.66	10.68	10.65	10.15	10.32	10.26	10.23	10.1	10.16	10.48	10.44	10.45	10.233433245263365	10.414170774450902	9.777679710377608	10.393147186040226	9.682802494643651	10.09366294271967
Q99439	CNN2_HUMAN	CNN2	11.0	11.0	11.0	12.0	12.0	12.0	12.0	12.0	11.47	11.49	11.5	11.86	11.8	11.86	11.15	11.21	11.11	11.15	11.19	11.18	11.21	11.2	11.25	11.24	11.23	11.21	11.58	11.68	11.66	11.48	11.53	11.56	11.67	11.7	11.63	11.68	11.7	11.67	11.65	11.63	11.64	11.486720518296877	11.840275964528441	11.155443360739067	11.195043321403922	11.23257569960422	11.640643022520798
P50613	CDK7_HUMAN	CDK7	8.0	8.0	8.0	9.0	9.0	9.0	9.0	9.0	9.16	9.15	9.13	9.0	9.05	9.02	9.64	9.65	9.62	9.61	9.49	9.5	9.57	9.51	9.5	9.58	9.55	9.56	9.23	9.26	9.2	9.41	9.4	9.45	9.13	9.14	9.16	9.31	9.38	9.35	9.26	9.33	9.27	9.146720518296878	9.023479826764277	9.630086641975318	9.517838097134138	9.547799657362802	9.23020793666158
P06396	GELS_HUMAN	GSN	20.0	20.0	20.0	17.0	17.0	17.0	17.0	17.0	11.4	11.46	11.43	11.99	12.04	11.97	11.02	11.08	11.01	11.05	10.88	10.84	10.87	10.93	11.29	11.34	11.27	11.26	11.4	11.5	11.46	11.2	11.18	11.25	11.41	11.38	11.37	11.22	11.26	11.27	11.28	11.26	11.25	11.430207936661581	12.000301308901715	11.040260519552085	10.880365087902653	11.290331033812159	11.45391727000418
Q9Y2D5	AKAP2_HUMAN	AKAP2	24.0	24.0	24.0	23.0	23.0	23.0	23.0	23.0	10.72	10.76	10.73	11.05	10.99	10.99	11.1	11.08	11.06	11.08	10.81	10.81	10.85	10.81	10.92	10.98	10.95	10.96	11.17	11.19	11.13	11.23	11.27	11.22	11.11	11.06	11.07	11.11	11.1	11.11	11.04	11.05	10.97	10.736766993781396	11.01027852657523	11.080069314163023	10.820104451674384	10.952662190361053	11.163548496596615
Q15061	WDR43_HUMAN	WDR43	14.0	14.0	14.0	18.0	18.0	18.0	18.0	18.0	10.46	10.49	10.46	10.97	10.95	11.05	10.81	10.83	10.86	10.78	10.95	10.96	10.97	10.95	10.93	10.97	10.97	10.96	11.43	11.43	11.43	11.56	11.54	11.57	11.41	11.35	11.38	11.38	11.37	11.39	11.34	11.36	11.35	10.470069474030739	10.99065070718448	10.820294575307052	10.957523849365343	10.957592802995219	11.43
Q15274	NADC_HUMAN	QPRT	6.0	6.0	6.0	9.0	9.0	9.0	9.0	9.0	10.25	10.28	10.23	10.55	10.46	10.45	9.77	9.81	9.73	9.84	9.8	9.87	9.87	9.86	10.2	10.14	10.11	10.1	10.16	10.19	10.12	9.96	9.98	9.98	10.15	10.16	10.17	10.23	10.21	10.17	10.19	10.16	10.14	10.253479826764277	10.487372387319787	9.788094827857059	9.850292418555924	10.138029739288172	10.156951286918876
P15104	GLNA_HUMAN	GLUL	3.0	3.0	3.0	4.0	4.0	4.0	4.0	4.0	9.3	9.31	9.3	9.66	9.74	9.71	7.48	7.84	7.58	7.75	8.02	7.99	8.01	8.0	8.1	8.1	7.98	7.95	7.64	7.64	7.84	7.69	7.82	7.78	8.18	8.25	8.34	8.09	8.11	8.08	8.15	8.32	8.32	9.30334104088989	9.703709840747976	7.669352443771803	8.005043321403923	8.034115666635302	7.709793053324283
P59190	RAB15_HUMAN	RAB15	2.0	2.0	2.0	5.0	5.0	5.0	5.0	5.0	8.69	8.57	8.68	8.68	8.81	8.7	7.73	7.82	7.84	7.93	7.68	7.72	7.67	7.65	8.1	7.96	8.0	7.89	7.96	7.93	8.04	7.95	8.04	8.22	8.21	8.24	8.21	8.14	7.98	8.07	8.29	8.23	8.27	8.647681939480414	8.73114152174063	7.831749829009398	7.680225987575655	7.989508345196574	7.977417571529268
P04114	APOB_HUMAN	APOB	6.0	6.0	6.0	3.0	3.0	3.0	3.0	3.0	6.15	6.06	6.4	7.15	7.41	7.18	7.66	7.47	7.63	7.53	7.31	7.4	7.45	7.59	6.6	6.45	6.49	6.6	7.72	7.5	7.57	9.38	9.33	9.47	7.29	7.45	7.58	7.45	7.26	7.28	7.82	7.7	7.56	6.210614600370032	7.251421857807413	7.574509979074027	7.441085731442822	6.536529971721817	7.599609530634366
Q02750	MP2K1_HUMAN	MAP2K1	8.0	8.0	8.0	10.0	10.0	10.0	10.0	10.0	10.21	10.27	10.25	10.98	10.94	10.95	10.65	10.67	10.69	10.66	10.25	10.24	10.3	10.3	10.33	10.39	10.27	10.35	11.14	11.22	11.18	10.82	10.83	10.79	10.84	10.76	10.78	10.81	10.85	10.84	10.78	10.81	10.85	10.243548496596613	10.956766993781395	10.66757592480868	10.272766330007409	10.335647671633318	11.180369654817175
Q16527	CSRP2_HUMAN	CSRP2	7.0	7.0	7.0	8.0	8.0	8.0	8.0	8.0	10.8	10.87	10.77	11.55	11.23	11.4	9.72	9.83	9.74	9.73	9.56	9.55	9.6	9.68	9.93	9.87	9.84	9.79	10.73	10.79	10.8	10.44	10.46	10.5	10.75	10.78	10.71	10.69	10.62	10.63	10.74	10.75	10.8	10.813944319288634	11.399236204965785	9.755674320960788	9.598415526041283	9.858391557763147	10.773662942719671
P00966	ASSY_HUMAN	ASS1	9.0	9.0	9.0	8.0	8.0	8.0	8.0	8.0	10.18	10.24	10.15	10.54	10.51	10.5	9.69	9.63	9.62	9.58	9.41	9.39	9.43	9.52	9.46	9.57	9.48	9.5	10.58	10.73	10.67	10.3	10.32	10.37	10.51	10.54	10.5	10.4	10.41	10.38	10.48	10.48	10.35	10.190486763342196	10.516766993781395	9.630538956981768	9.438364197429518	9.503100025036485	10.661312198040905
P28331	NDUS1_HUMAN	NDUFS1	25.0	25.0	25.0	25.0	25.0	25.0	25.0	25.0	10.95	10.99	10.95	11.58	11.61	11.57	10.59	10.62	10.54	10.62	10.91	10.92	10.9	10.87	10.96	10.94	10.88	10.89	11.06	11.03	11.06	11.68	11.66	11.63	11.66	11.67	11.65	11.65	11.57	11.62	11.63	11.6	11.63	10.96345693646039	11.586766993781396	10.592868319204584	10.90012093873722	10.917887990881033	11.050069153740269
P08183	MDR1_HUMAN	ABCB1	12.0	12.0	12.0	18.0	18.0	18.0	18.0	18.0	8.94	8.9	8.93	10.7	10.72	10.67	9.43	9.45	9.57	9.48	9.06	8.97	9.07	9.05	9.2	9.2	9.23	9.18	10.44	10.32	10.37	10.95	10.89	10.87	10.51	10.53	10.56	10.47	10.47	10.49	10.63	10.64	10.57	8.923433245263364	10.69681282795783	9.483503946212014	9.038038460626796	9.20261065664313	10.377507937873764
Q9H4L5	OSBL3_HUMAN	OSBPL3	15.0	15.0	15.0	23.0	23.0	23.0	23.0	23.0	10.35	10.3	10.31	12.0	12.13	12.11	9.91	9.92	9.91	9.92	9.91	9.93	9.91	9.95	10.13	10.13	10.07	10.07	11.18	11.19	11.23	11.0	11.05	11.13	11.3	11.31	11.34	11.21	11.2	11.23	11.4	11.38	11.4	10.320162210222065	12.081122314924784	9.915008664322412	9.925095486459664	10.10031189375468	11.200162210222064
Q04446	GLGB_HUMAN	GBE1	14.0	14.0	14.0	16.0	16.0	16.0	16.0	16.0	10.3	10.35	10.28	11.14	11.12	11.06	10.69	10.72	10.72	10.68	10.25	10.26	10.33	10.31	10.37	10.34	10.36	10.38	10.44	10.58	10.55	10.66	10.71	10.66	10.67	10.73	10.67	10.63	10.55	10.67	10.74	10.61	10.73	10.310301308901714	11.107065463434115	10.70261041518013	10.287887990881032	10.36257569960422	10.524578349869364
Q6UXB1	IGFL3_HUMAN	IGFL3	1.0	1.0	1.0	1.0	1.0	1.0	1.0	1.0	6.79	6.79	6.51	5.76	5.66	5.88	5.3	5.35	5.29	5.28	6.22	6.22	6.25	5.97	6.06	6.23	6.07	6.14	5.91	5.99	5.84	5.5	5.6	5.65	6.06	6.04	5.82	6.13	6.17	5.87	6.49	6.45	6.56	6.7025686360147905	5.769475145297631	5.305252700921409	6.169313998295673	6.1266169309241905	5.914636115913847
P57087	JAM2_HUMAN	JAM2	4.0	4.0	4.0	2.0	2.0	2.0	2.0	2.0	8.67	8.46	8.58	7.7	7.65	7.71	7.61	7.83	7.77	7.69	8.07	8.05	7.96	7.97	7.54	7.6	7.56	7.7	7.67	7.75	7.68	7.39	7.46	7.49	7.57	7.56	7.45	7.23	7.33	7.28	7.52	7.43	7.48	8.572554709068163	7.686904494144449	7.7273754752928605	8.013303903932577	7.601331184082893	7.700441361538939
O75326	SEM7A_HUMAN	SEMA7A	5.0	5.0	5.0	7.0	7.0	7.0	7.0	7.0	7.14	7.14	7.05	8.27	8.31	8.2	8.12	8.05	8.27	8.17	7.53	7.45	7.56	7.67	8.31	8.3	8.19	8.21	9.46	9.5	9.4	9.24	9.17	9.18	9.28	9.35	9.44	9.53	9.56	9.52	9.4	9.49	9.53	7.11061944235659	8.260713761833925	8.154734229436745	7.554665376842371	8.253476220730533	9.453917270004178
Q6UVK1	CSPG4_HUMAN	CSPG4	14.0	14.0	14.0	26.0	26.0	26.0	26.0	26.0	8.53	8.58	8.59	9.89	9.89	9.86	9.16	9.14	9.17	9.11	9.07	9.11	9.08	9.09	9.43	9.47	9.39	9.41	11.39	11.45	11.38	10.83	10.85	10.9	10.82	10.78	10.75	11.04	11.08	11.05	10.72	10.78	10.76	8.566904494144449	9.88006915374027	9.145181465987234	9.08757592480868	9.425304140352363	11.406999359911792
Q9Y5B8	NDK7_HUMAN	NME7	13.0	13.0	13.0	14.0	14.0	14.0	14.0	14.0	10.32	10.3	10.32	11.09	11.09	11.06	10.69	10.68	10.69	10.64	10.65	10.64	10.69	10.67	10.3	10.24	10.24	10.26	11.09	11.15	11.11	11.47	11.48	11.44	11.13	11.16	11.17	11.21	11.17	11.16	11.3	11.23	11.27	10.313364092258846	11.08006915374027	10.675146571185277	10.662627953959113	10.260208899972413	11.116882778866556
Q9BWE0	REPI1_HUMAN	REPIN1	2.0	2.0	2.0	6.0	6.0	6.0	6.0	6.0	8.55	8.43	8.4	8.86	8.94	9.02	7.81	7.71	7.68	7.74	8.16	8.07	8.09	8.11	8.04	8.05	8.09	8.07	8.92	8.9	8.9	8.96	8.9	8.99	8.97	9.07	8.99	8.9	8.75	8.89	8.98	8.93	8.96	8.461468204449577	8.941478335245352	7.735810504183168	8.107889444466728	8.062627953959113	8.906697520494959
P07305	H10_HUMAN	H1-0	4.0	4.0	4.0	5.0	5.0	5.0	5.0	5.0	11.04	11.02	11.06	11.67	11.77	11.66	10.73	10.73	10.69	10.72	10.69	10.71	10.72	10.71	10.56	10.59	10.59	10.58	11.36	11.37	11.35	11.51	11.56	11.53	11.41	11.4	11.38	11.15	11.18	11.21	11.36	11.31	11.22	11.040092418144006	11.700861478253346	10.717592802995219	10.707541087874723	10.580051865615962	11.36002310481351
Q9P206	K1522_HUMAN	KIAA1522	12.0	12.0	12.0	11.0	11.0	11.0	11.0	11.0	9.74	9.73	9.73	10.83	10.86	10.85	9.24	9.25	9.3	9.25	9.38	9.31	9.31	9.39	9.46	9.41	9.37	9.43	10.54	10.58	10.66	10.31	10.33	10.38	10.65	10.7	10.62	10.57	10.63	10.55	10.52	10.51	10.53	9.73334104088989	10.846720518296877	9.260191693310986	9.347991758988748	9.417869804104313	10.594199582056662
P23284	PPIB_HUMAN	PPIB	14.0	14.0	14.0	15.0	15.0	15.0	15.0	15.0	12.81	12.82	12.83	13.24	13.27	13.28	12.54	12.54	12.52	12.57	12.58	12.59	12.64	12.64	12.66	12.67	12.66	12.68	13.01	13.06	13.04	13.1	13.11	13.06	13.03	13.03	13.04	12.95	13.04	13.02	12.95	12.94	12.92	12.820023104813513	13.263433245263364	12.542610656643129	12.612766330007409	12.667523849365342	13.03681282795783
Q9H9T3	ELP3_HUMAN	ELP3	6.0	6.0	6.0	9.0	9.0	9.0	9.0	9.0	8.95	8.95	8.96	9.54	9.81	9.59	8.43	8.4	8.37	8.42	9.2	9.1	9.13	9.11	8.9	8.88	8.82	8.84	9.47	9.42	9.44	10.02	10.04	10.12	10.12	10.11	10.08	10.0	9.98	9.95	10.09	10.04	9.98	8.953341040889889	9.651508904105112	8.405181465987233	9.135532819418382	8.86034655083619	9.443479826764277
P15407	FOSL1_HUMAN	FOSL1	3.0	3.0	3.0	1.0	1.0	1.0	1.0	1.0	6.99	6.83	6.81	6.51	6.37	6.39	8.3	8.2	8.34	8.25	7.27	7.22	7.32	7.55	9.17	9.1	9.0	9.0	7.76	7.55	7.68	8.07	7.9	8.06	8.44	8.53	8.52	8.15	8.37	8.46	7.65	7.89	7.84	6.878942869196455	6.424670039673055	8.273458144137361	7.345668213199138	9.069300694875228	7.665913016471692
Q9Y530	OARD1_HUMAN	OARD1	6.0	6.0	6.0	7.0	7.0	7.0	7.0	7.0	9.57	9.52	9.54	9.67	9.71	9.67	9.09	9.03	9.05	9.07	9.26	9.18	9.18	9.25	9.08	9.06	9.02	9.07	9.75	9.76	9.69	9.75	9.84	9.83	9.71	9.76	9.8	9.8	9.78	9.78	9.85	9.82	9.89	9.543479826764276	9.683456936460392	9.060173282077521	9.217991758988747	9.057678993503925	9.73366294271967
P26012	ITB8_HUMAN	ITGB8	1.0	1.0	1.0	1.0	1.0	1.0	1.0	1.0	7.76	7.56	7.7	5.74	5.91	5.79	6.59	6.55	6.31	6.41	6.44	6.29	6.23	6.38	6.42	6.32	6.15	6.22	4.75	4.53	4.88	4.78	4.53	4.49	4.87	4.92	5.06	4.32	4.82	4.75	4.52	4.69	4.73	7.675745076994245	5.815109701987669	6.469293661560819	6.337260492739965	6.281122885687377	4.72715003550318
P31327	CPSM_HUMAN	CPS1	14.0	14.0	14.0	9.0	9.0	9.0	9.0	9.0	9.75	9.7	9.73	9.83	9.76	9.83	9.21	9.25	9.21	9.31	9.46	9.41	9.45	9.41	9.32	9.31	9.27	9.37	9.51	9.47	9.53	9.72	9.65	9.68	9.69	9.7	9.7	9.6	9.62	9.6	9.68	9.64	9.59	9.726812827957831	9.807041988009196	9.245584248862832	9.432679845493794	9.317940435308824	9.503548496596615
Q9NZM1	MYOF_HUMAN	MYOF	40.0	40.0	40.0	44.0	44.0	44.0	44.0	44.0	11.24	11.22	11.22	12.64	12.68	12.65	10.89	10.9	10.93	10.92	11.37	11.4	11.33	11.36	11.11	11.12	11.13	11.17	12.0	11.96	11.98	12.01	12.01	12.03	12.12	12.14	12.1	12.06	12.04	12.06	12.01	11.99	12.01	11.226697520494959	12.656766993781396	10.910086641975319	11.365216602648916	11.132680569859414	11.980092418144007
Q6UXK5	LRRN1_HUMAN	LRRN1	4.0	4.0	4.0	6.0	6.0	6.0	6.0	6.0	8.26	8.21	8.07	10.24	10.35	10.31	7.36	7.19	7.27	7.39	7.62	7.69	7.74	7.77	7.12	7.09	7.02	7.17	9.37	9.4	9.39	9.4	9.53	9.64	9.38	9.44	9.41	9.23	9.16	9.18	9.5	9.39	9.41	8.182219190604025	10.300713761833926	7.304625181042741	7.706111512741723	7.101019014296192	9.386720518296878
Q9NTX5	ECHD1_HUMAN	ECHDC1	10.0	10.0	10.0	8.0	8.0	8.0	8.0	8.0	10.51	10.49	10.48	10.75	10.77	10.73	10.14	10.08	10.13	10.17	10.2	10.2	10.2	10.19	10.15	10.18	10.19	10.14	10.1	10.15	10.14	10.14	10.21	10.28	10.18	10.22	10.17	10.14	10.08	10.14	10.19	10.14	10.1	10.493387303590593	10.750092418144007	10.130362686041487	10.197506490744509	10.165147289318423	10.130161249396822
Q9BUF5	TBB6_HUMAN	TUBB6	8.0	8.0	8.0	8.0	8.0	8.0	8.0	8.0	9.66	9.64	9.61	11.16	11.02	11.06	10.04	10.08	10.07	10.01	9.72	9.77	9.71	9.76	10.13	10.19	10.13	10.13	11.0	11.03	11.0	10.81	10.85	10.85	10.97	10.91	10.95	11.04	10.99	10.96	10.88	10.95	10.96	9.63681282795783	11.081208887495926	10.050259318563805	9.740225261976558	10.145235554311451	11.010069474030738
Q12888	TP53B_HUMAN	TP53BP1	60.0	60.0	60.0	56.0	56.0	56.0	56.0	56.0	12.42	12.41	12.43	13.02	13.07	13.05	12.16	12.19	12.15	12.16	12.27	12.28	12.23	12.24	12.16	12.15	12.16	12.17	12.82	12.82	12.83	12.87	12.89	12.86	12.81	12.81	12.78	12.76	12.77	12.76	12.84	12.83	12.81	12.420023104813513	13.046812827957831	12.165078218703265	12.255147289318423	12.160017328644825	12.82334104088989
P11047	LAMC1_HUMAN	LAMC1	19.0	19.0	19.0	25.0	25.0	25.0	25.0	25.0	10.83	10.9	10.89	11.5	11.59	11.52	10.55	10.52	10.55	10.53	10.62	10.61	10.63	10.6	10.44	10.45	10.4	10.41	11.23	11.28	11.18	11.24	11.28	11.31	11.1	11.07	10.99	10.99	10.96	10.97	10.99	10.91	10.87	10.87366294271967	11.537185239267378	10.537558446079288	10.615043321403922	10.425147289318422	11.230577564843715
P10809	CH60_HUMAN	HSPD1	38.0	38.0	38.0	35.0	35.0	35.0	35.0	35.0	14.43	14.44	14.43	14.89	14.94	14.92	14.61	14.59	14.59	14.59	14.5	14.5	14.51	14.51	14.48	14.49	14.46	14.48	14.94	14.94	14.93	15.07	15.06	15.06	14.97	14.98	14.96	14.92	14.93	14.92	14.91	14.89	14.84	14.43334104088989	14.91681282795783	14.59502605302314	14.505008664322412	14.477541087874723	14.936674362360232
Q01995	TAGL_HUMAN	TAGLN	6.0	6.0	6.0	11.0	11.0	11.0	11.0	11.0	8.32	8.35	8.4	9.97	9.88	9.96	8.93	8.97	8.97	8.98	8.75	8.92	8.92	8.88	9.62	9.76	9.68	9.7	11.33	11.41	11.35	11.03	10.99	11.04	11.24	11.16	11.15	11.55	11.52	11.51	11.19	11.22	11.2	8.357044870162904	9.9372253030551	8.962627234570817	8.869160485391296	9.690866340468428	11.363735451059828
Q9BRK3	MXRA8_HUMAN	MXRA8	5.0	5.0	5.0	4.0	4.0	4.0	4.0	4.0	8.43	8.44	8.39	8.21	7.67	8.02	8.99	8.97	8.98	8.93	9.3	9.32	9.29	9.27	8.87	8.77	8.93	8.83	9.36	9.3	9.29	9.09	9.13	9.21	8.85	8.9	8.91	9.12	9.06	9.05	9.11	8.99	8.95	8.420161249396822	7.983645665637274	8.967678993503926	9.295112634734416	8.851178154335576	9.316999359911792
Q9NR30	DDX21_HUMAN	DDX21	38.0	38.0	38.0	39.0	39.0	39.0	39.0	39.0	12.8	12.85	12.82	12.74	12.7	12.66	13.08	13.04	13.08	13.04	13.26	13.26	13.31	13.27	13.09	13.1	13.07	13.08	13.37	13.4	13.36	13.69	13.66	13.59	13.32	13.21	13.23	13.37	13.4	13.4	12.66	12.61	12.49	12.823479826764277	12.700369654817175	13.06013862499601	13.275148012446218	13.085043321403923	13.376766993781395
Q96QD8	S38A2_HUMAN	SLC38A2	4.0	4.0	4.0	4.0	4.0	4.0	4.0	4.0	8.91	8.9	8.91	9.06	9.07	9.1	9.39	9.35	9.44	9.37	9.13	9.16	9.13	9.16	8.83	8.81	8.78	8.83	9.68	9.65	9.65	10.61	10.56	10.47	9.61	9.58	9.58	9.46	9.42	9.49	9.62	9.66	9.47	8.906674362360233	9.076766993781396	9.387889444466728	9.145077977652907	8.812644651998278	9.660069474030738
Q8WXH0	SYNE2_HUMAN	SYNE2	60.0	60.0	60.0	69.0	69.0	69.0	69.0	69.0	11.85	11.83	11.85	12.83	12.93	12.9	11.54	11.58	11.58	11.56	11.26	11.3	11.28	11.31	11.14	11.13	11.18	11.13	12.29	12.26	12.29	12.17	12.16	12.18	12.21	12.25	12.26	12.09	12.1	12.06	12.38	12.4	12.4	11.843364092258845	12.887272410817452	11.565095126135773	11.287627638680442	11.145148012446219	12.28006915374027
P05121	PAI1_HUMAN	SERPINE1	4.0	4.0	4.0	4.0	4.0	4.0	4.0	4.0	5.85	5.71	5.85	5.54	5.64	5.65	7.02	7.07	7.06	7.0	6.28	6.31	5.96	6.2	7.17	7.29	7.31	7.34	6.87	6.92	6.93	6.44	6.15	6.18	6.95	6.82	6.97	6.82	6.93	7.13	6.37	6.26	6.29	5.804826195771849	5.610848031545106	7.037783493466769	6.1938524332790905	7.27892533250049	6.906904494144449
Q9UI42	CBPA4_HUMAN	CPA4	10.0	10.0	10.0	13.0	13.0	13.0	13.0	13.0	9.77	9.81	9.8	11.3	11.24	11.24	10.23	10.26	10.26	10.24	9.86	9.83	9.91	9.89	10.13	10.07	10.0	9.95	11.21	11.33	11.22	11.04	11.01	11.01	10.8	10.71	10.63	11.03	11.01	11.02	10.77	10.7	10.73	9.793433245263364	11.26027852657523	10.247558446079287	9.87281798510858	10.039119689229986	11.254366331948605
P51149	RAB7A_HUMAN	RAB7A	14.0	14.0	14.0	14.0	14.0	14.0	14.0	14.0	11.18	11.21	11.16	12.04	12.09	12.1	11.55	11.57	11.54	11.51	11.28	11.32	11.36	11.36	11.55	11.67	11.61	11.63	11.86	11.89	11.85	12.21	12.16	12.15	11.94	11.87	11.88	11.95	11.93	11.93	11.91	11.87	11.82	11.183479826764277	12.076904494144449	11.542662190361053	11.330379766811815	11.615647671633317	11.866766993781395
Q9BX79	STRA6_HUMAN	STRA6	3.0	3.0	3.0	5.0	5.0	5.0	5.0	5.0	8.68	8.81	8.75	9.57	9.36	9.58	7.1	7.26	7.16	7.39	8.08	8.0	8.22	8.23	8.29	8.39	8.22	8.28	9.35	9.44	9.37	9.1	9.13	9.08	9.49	9.53	9.46	9.53	9.52	9.55	9.31	9.39	9.3	8.74764348220476	9.50683843422145	7.231718924878728	8.135727449229524	8.296299444516096	9.387185239267378
Q3SY69	AL1L2_HUMAN	ALDH1L2	11.0	11.0	11.0	17.0	17.0	17.0	17.0	17.0	9.55	9.56	9.51	10.5	10.52	10.5	9.0	9.05	9.03	9.09	8.98	8.95	8.86	8.93	8.67	8.62	8.71	8.7	10.75	10.65	10.66	10.55	10.55	10.54	10.63	10.61	10.58	10.57	10.63	10.64	10.59	10.56	10.52	9.540161249396823	10.506697520494958	9.042870959996531	8.930671563087392	8.675422366872999	10.687372387319789
Q06203	PUR1_HUMAN	PPAT	13.0	13.0	13.0	12.0	12.0	12.0	12.0	12.0	10.66	10.69	10.72	10.24	10.29	10.27	10.37	10.29	10.31	10.39	10.99	10.95	10.95	10.96	10.85	10.81	10.81	10.85	10.72	10.74	10.75	11.24	11.26	11.21	11.14	11.23	11.21	11.1	11.11	11.13	11.12	11.07	11.07	10.690207936661581	10.26681282795783	10.34058910379526	10.962593478603191	10.83013862499601	10.736720518296877
Q13950	RUNX2_HUMAN	RUNX2	3.0	3.0	3.0	3.0	3.0	3.0	3.0	3.0	7.86	8.01	8.01	8.69	8.62	8.71	7.08	7.13	6.88	7.08	7.59	7.49	7.53	7.43	7.01	6.94	7.04	6.99	8.17	8.24	8.32	7.95	7.96	8.03	8.11	8.17	8.12	7.92	7.78	7.85	8.22	8.16	8.22	7.9617123468895485	8.673846687597456	7.045623797130689	7.5111781543355765	6.99545774201914	8.244636115913847
Q92870	APBB2_HUMAN	APBB2	2.0	2.0	2.0	1.0	1.0	1.0	1.0	1.0	8.54	8.63	8.7	7.96	8.05	8.07	7.94	7.9	7.8	7.91	8.38	8.32	8.35	8.47	7.56	7.41	7.37	7.48	7.15	7.11	7.34	7.52	7.68	7.55	7.28	7.3	7.28	7.08	6.98	7.07	7.35	7.23	7.21	8.624815958266145	8.0274544306216	7.888449244540571	8.381101293391383	7.4568196901016846	7.203537089200844
Q06830	PRDX1_HUMAN	PRDX1	10.0	10.0	10.0	10.0	10.0	10.0	10.0	10.0	13.02	13.07	13.04	13.21	13.1	13.15	13.34	13.34	13.35	13.3	13.11	13.13	13.17	13.18	13.27	13.32	13.29	13.29	13.46	13.49	13.47	13.45	13.47	13.46	13.46	13.45	13.42	13.43	13.41	13.37	13.37	13.35	13.33	13.043479826764276	13.154034903443096	13.332627234570817	13.147783493466768	13.292610656643129	13.473387303590593
O75298	RTN2_HUMAN	RTN2	2.0	2.0	2.0	3.0	3.0	3.0	3.0	3.0	7.61	7.67	7.68	9.14	9.2	9.22	6.84	6.83	6.89	6.81	6.82	6.9	6.94	6.84	7.19	7.26	7.22	7.26	8.34	8.45	8.5	8.48	8.54	8.63	8.65	8.72	8.58	8.48	8.46	8.6	8.41	8.37	8.38	7.653662942719671	9.187065463434115	6.84280249464365	6.875789960661829	7.232800326663126	8.43153753220153
P13674	P4HA1_HUMAN	P4HA1	19.0	19.0	19.0	22.0	22.0	22.0	22.0	22.0	11.57	11.63	11.6	12.51	12.54	12.52	12.11	12.13	12.16	12.08	11.36	11.34	11.46	11.43	11.54	11.58	11.53	11.51	12.32	12.41	12.36	11.82	11.82	11.85	11.8	11.72	11.69	11.68	11.67	11.65	11.64	11.63	11.57	11.600207936661581	12.523387303590594	12.120294575307053	11.398338845853445	11.540225987575655	12.363803634484313
Q9GZT9	EGLN1_HUMAN	EGLN1	12.0	12.0	12.0	11.0	11.0	11.0	11.0	11.0	9.63	9.63	9.61	10.18	10.21	10.13	10.32	10.38	10.39	10.33	9.52	9.61	9.72	9.64	9.4	9.45	9.36	9.29	10.66	10.71	10.65	10.01	10.03	10.0	9.96	9.78	9.79	9.76	9.82	9.76	9.8	9.78	9.7	9.623364092258846	10.173709840747975	10.355320558077093	9.62427069693957	9.376183217231416	10.673572987492149
Q99959	PKP2_HUMAN	PKP2	10.0	10.0	10.0	17.0	17.0	17.0	17.0	17.0	9.14	9.08	9.1	10.81	10.9	10.82	8.58	8.66	8.57	8.57	8.69	8.7	8.62	8.71	8.93	8.88	8.86	8.85	9.8	9.88	9.88	9.45	9.56	9.64	9.96	10.02	9.97	10.03	9.95	10.02	10.14	10.16	10.2	9.106882778866556	10.843899026166541	8.595498651072031	8.68042959762221	8.88033103381216	9.853823159737962
P04792	HSPB1_HUMAN	HSPB1	14.0	14.0	14.0	14.0	14.0	14.0	14.0	14.0	12.87	12.88	12.9	13.35	13.36	13.31	12.65	12.67	12.64	12.65	12.66	12.67	12.74	12.69	12.86	12.86	12.85	12.84	13.31	13.33	13.33	13.11	13.17	13.2	13.34	13.36	13.31	13.29	13.25	13.28	13.3	13.23	13.27	12.883387303590593	13.340161249396822	12.652541222999563	12.69033103381216	12.852523804323367	13.323364092258846
B7ZAP0	RBG10_HUMAN	RABGAP1L	4.0	4.0	4.0	5.0	5.0	5.0	5.0	5.0	8.34	8.23	8.2	9.25	9.42	9.38	7.52	7.51	7.3	7.57	7.71	7.78	7.68	7.75	7.47	7.5	7.47	7.51	8.44	8.45	8.54	8.4	8.38	8.44	8.52	8.63	8.6	8.38	8.33	8.24	8.86	8.78	8.83	8.257931837212857	9.351807910555403	7.478628474597572	7.730502488662107	7.487610520273861	8.477372387319788
P48735	IDHP_HUMAN	IDH2	10.0	10.0	10.0	12.0	12.0	12.0	12.0	12.0	9.94	9.86	9.85	10.96	10.91	10.92	9.42	9.49	9.41	9.43	9.38	9.36	9.31	9.3	10.16	10.26	10.15	10.21	10.66	10.7	10.68	10.21	10.18	10.24	10.66	10.59	10.62	10.63	10.63	10.6	10.64	10.62	10.67	9.88389902616654	10.930162210222065	9.43783809713414	9.337887990881033	10.195669963274929	10.680092418144005
Q99798	ACON_HUMAN	ACO2	22.0	22.0	22.0	26.0	26.0	26.0	26.0	26.0	11.65	11.69	11.7	12.31	12.35	12.35	11.43	11.4	11.41	11.39	11.62	11.6	11.66	11.65	11.56	11.54	11.53	11.53	12.12	12.14	12.13	12.39	12.36	12.34	12.27	12.35	12.33	12.21	12.21	12.27	12.42	12.4	12.34	11.680161249396821	12.336789510607966	11.40757592480868	11.632696903855823	11.540052105836699	12.130023104813512
Q13310	PABP4_HUMAN	PABPC4	12.0	12.0	12.0	14.0	14.0	14.0	14.0	14.0	11.04	11.07	11.01	11.46	11.31	11.37	11.32	11.31	11.32	11.32	11.16	11.18	11.21	11.21	11.18	11.21	11.2	11.2	11.48	11.52	11.48	11.77	11.76	11.74	11.55	11.51	11.5	11.66	11.58	11.61	11.43	11.42	11.37	11.04020793666158	11.381321160360873	11.31750649074451	11.19015571343162	11.197541087874722	11.493456936460392
P63241	IF5A1_HUMAN	EIF5A	3.0	3.0	3.0	3.0	3.0	3.0	3.0	3.0	8.43	8.5	8.54	9.0	8.91	8.86	9.05	9.1	9.09	9.04	8.7	8.8	8.82	8.86	9.03	9.18	9.19	9.13	9.17	9.23	9.23	9.26	9.22	9.27	9.19	9.22	9.21	9.41	9.24	9.18	9.06	9.09	9.13	8.490713761833925	8.924501226997027	9.070225261976558	8.796192841978154	9.133876961617181	9.210275964528442
P10586	PTPRF_HUMAN	PTPRF	7.0	7.0	7.0	12.0	12.0	12.0	12.0	12.0	8.28	8.27	8.2	8.96	9.1	9.07	8.83	8.93	8.87	8.84	8.44	8.54	8.52	8.57	8.22	8.29	8.41	8.25	9.56	9.53	9.5	9.67	9.62	9.57	9.23	9.34	9.26	9.34	9.32	9.22	9.36	9.34	9.32	8.250436558105033	9.044578349869365	8.86802973928817	8.518297355040065	8.294331605526141	9.530207936661581
Q16851	UGPA_HUMAN	UGP2	24.0	24.0	24.0	24.0	24.0	24.0	24.0	24.0	12.04	12.08	12.08	13.18	13.24	13.19	11.77	11.81	11.82	11.79	11.67	11.64	11.64	11.67	11.86	11.86	11.79	11.81	12.72	12.77	12.76	12.56	12.58	12.61	12.69	12.72	12.65	12.57	12.56	12.56	12.74	12.69	12.65	12.066789510607967	13.203572987492148	11.797627638680442	11.655077977652907	11.830328862114511	12.750161249396822
Q53FA7	QORX_HUMAN	TP53I3	4.0	4.0	4.0	5.0	5.0	5.0	5.0	5.0	8.99	8.82	8.86	8.44	8.84	8.67	8.2	8.18	8.22	8.28	8.54	8.41	8.47	8.49	9.4	9.29	9.36	9.21	8.37	8.45	8.3	8.16	8.13	8.05	8.54	8.56	8.53	8.44	8.7	8.73	8.57	8.33	8.46	8.891841510381663	8.659232701472744	8.220488057901191	8.478250322493333	9.316800968100784	8.374636115913846
Q92597	NDRG1_HUMAN	NDRG1	8.0	8.0	8.0	9.0	9.0	9.0	9.0	9.0	10.37	10.39	10.37	10.63	10.45	10.64	11.2	11.2	11.25	11.16	10.13	10.18	10.3	10.22	10.4	10.49	10.34	10.39	11.05	11.19	11.13	10.4	10.44	10.49	10.72	10.71	10.68	10.64	10.62	10.59	10.65	10.65	10.59	10.376697520494957	10.57593652743913	11.202853665593862	10.208846709253088	10.406020337981321	11.124470341974828
Q9UFN0	NPS3A_HUMAN	NIPSNAP3A	5.0	5.0	5.0	6.0	6.0	6.0	6.0	6.0	9.48	9.36	9.45	10.4	10.23	10.46	8.82	8.78	8.78	8.9	9.06	9.1	9.01	9.06	9.0	8.86	8.81	8.94	10.35	10.4	10.36	10.44	10.41	10.4	10.28	10.29	10.29	10.16	10.28	10.33	10.27	10.28	10.26	9.430895347999531	10.366582280456258	8.820839380979805	9.057852449645562	8.90434497433469	10.370162210222064
Q99848	EBP2_HUMAN	EBNA1BP2	14.0	14.0	14.0	13.0	13.0	13.0	13.0	13.0	11.17	11.21	11.15	10.96	11.02	10.95	11.46	11.52	11.56	11.48	11.48	11.44	11.53	11.53	11.38	11.36	11.38	11.35	11.2	11.26	11.22	11.4	11.39	11.33	11.16	11.12	11.1	11.15	11.16	11.18	11.18	11.21	11.11	11.176882778866556	10.976999359911792	11.505512413875278	11.495492143969368	11.367558446079286	11.226882778866555
Q14116	IL18_HUMAN	IL18	9.0	9.0	9.0	9.0	9.0	9.0	9.0	9.0	10.91	10.88	10.89	12.06	12.04	12.07	11.2	11.24	11.21	11.17	10.88	10.88	10.91	10.9	11.1	11.19	11.13	11.12	11.68	11.71	11.68	12.04	12.02	11.97	11.64	11.65	11.65	11.69	11.69	11.72	11.6	11.61	11.61	10.893387303590593	12.056720518296878	11.205216602648916	10.892558521148041	11.135392281561986	11.690069474030738
P04040	CATA_HUMAN	CAT	17.0	17.0	17.0	19.0	19.0	19.0	19.0	19.0	11.49	11.54	11.46	11.69	11.78	11.73	10.88	10.91	10.92	10.92	11.02	11.09	11.1	11.12	11.29	11.21	11.23	11.16	11.18	11.18	11.22	11.28	11.26	11.29	11.46	11.5	11.48	11.31	11.35	11.38	11.36	11.34	11.42	11.497044870162904	11.733803634484312	10.907592802995218	11.082987962456956	11.223252798969	11.193456936460391
Q96ND0	F210A_HUMAN	FAM210A	3.0	3.0	3.0	3.0	3.0	3.0	3.0	3.0	8.96	8.91	8.87	9.39	9.46	9.34	9.41	9.36	9.44	9.45	9.0	9.03	9.02	9.06	9.13	8.98	9.05	9.01	9.17	9.27	9.2	9.02	8.96	9.0	9.05	8.97	9.03	9.1	9.04	8.98	9.04	9.02	8.96	8.913803634484312	9.397507937873765	9.415422366872997	9.02766271581709	9.043605888177115	9.213944319288633
Q9Y6M5	ZNT1_HUMAN	SLC30A1	9.0	9.0	9.0	10.0	10.0	10.0	10.0	10.0	10.29	10.33	10.25	10.65	10.7	10.78	10.64	10.61	10.64	10.63	10.51	10.55	10.59	10.58	11.22	11.21	11.15	11.15	10.94	10.98	10.96	11.08	11.01	10.98	11.13	11.02	11.04	10.92	10.93	10.97	10.65	10.69	10.65	10.290369654817175	10.710996701396041	10.630051865615963	10.557834488053684	11.182870467139978	10.960092418144006
P78527	PRKDC_HUMAN	PRKDC	137.0	137.0	137.0	151.0	151.0	151.0	151.0	151.0	14.17	14.2	14.2	14.93	14.91	14.92	14.02	14.02	14.02	14.03	14.05	14.04	14.06	14.05	13.93	13.9	13.9	13.91	14.82	14.87	14.83	14.77	14.74	14.74	14.78	14.74	14.75	14.78	14.77	14.77	14.81	14.78	14.77	14.19006915374027	14.920023104813513	14.02250650575862	14.050017328644824	13.910052105836698	14.840162210222063
Q16790	CAH9_HUMAN	CA9	2.0	2.0	2.0	5.0	5.0	5.0	5.0	5.0	4.11	4.67	4.28	8.26	8.31	8.17	6.45	6.28	6.49	6.41	4.46	4.3	4.28	4.5	4.63	4.31	4.02	4.31	8.88	9.04	8.89	5.38	4.85	5.94	6.88	5.92	5.62	5.94	6.21	5.91	5.85	6.01	5.98	4.372764958167969	8.247824198300515	6.40962604734453	4.388215628963273	4.333692746424539	8.938544024257157
Q8N428	GLT16_HUMAN	GALNT16	2.0	2.0	2.0	2.0	2.0	2.0	2.0	2.0	8.16	8.19	8.3	8.41	8.49	8.44	7.36	7.35	7.33	7.52	7.31	7.39	7.17	7.36	7.26	7.08	7.19	7.24	7.72	7.82	7.9	7.85	7.89	7.82	7.97	7.86	8.1	7.96	7.94	7.93	8.02	8.0	8.19	8.217931837212857	8.447044870162904	7.392030269701203	7.309928628009906	7.194166852912748	7.815207606821522
Q6PI78	TMM65_HUMAN	TMEM65	5.0	5.0	5.0	3.0	3.0	3.0	3.0	3.0	9.51	9.52	9.47	9.08	9.22	9.16	9.05	9.11	9.03	9.04	8.89	8.97	8.95	8.98	9.12	9.13	9.08	9.13	8.76	8.85	8.77	8.32	8.4	8.44	8.61	8.64	8.65	8.57	8.67	8.58	8.65	8.6	8.57	9.500161249396822	9.154470341974827	9.05783809713414	8.947919477748616	9.115146571185276	8.79389902616654
P16234	PGFRA_HUMAN	PDGFRA	1.0	1.0	1.0	2.0	2.0	2.0	2.0	2.0	7.78	7.68	7.72	7.59	7.79	7.6	6.88	6.76	6.61	6.82	6.74	6.92	6.96	6.96	6.72	6.64	6.69	6.61	7.05	6.78	7.03	7.97	8.09	7.97	7.41	7.39	7.41	7.18	7.25	7.13	7.54	7.49	7.59	7.727253259849526	7.662976486365831	6.770941313464081	6.897804016506434	6.665632424366655	6.958455423587537
P49257	LMAN1_HUMAN	LMAN1	17.0	17.0	17.0	20.0	20.0	20.0	20.0	20.0	11.61	11.67	11.71	12.04	12.09	12.05	11.38	11.35	11.36	11.39	11.46	11.42	11.41	11.46	11.24	11.22	11.25	11.25	11.91	11.99	11.92	11.94	11.92	11.94	11.9	11.89	11.86	11.81	11.81	11.84	11.82	11.77	11.83	11.663917270004179	12.060162210222064	11.370086641975318	11.437679710377608	11.240051865615962	11.940441361538939
Q8NI22	MCFD2_HUMAN	MCFD2	4.0	4.0	4.0	4.0	4.0	4.0	4.0	4.0	10.39	10.44	10.42	10.63	10.75	10.74	9.94	9.89	9.89	9.98	10.05	10.07	10.05	9.98	9.94	9.87	10.04	9.94	10.54	10.58	10.51	10.46	10.5	10.52	10.53	10.6	10.57	10.46	10.56	10.53	10.48	10.46	10.46	10.41681282795783	10.707681939480416	9.92549550637312	10.037902003181012	9.948777815529072	10.543618605955954
Q9P0M6	H2AW_HUMAN	MACROH2A2	11.0	11.0	11.0	10.0	10.0	10.0	10.0	10.0	10.71	10.75	10.81	10.86	10.94	10.88	10.35	10.22	10.24	10.29	10.46	10.36	10.46	10.45	10.42	10.36	10.38	10.4	10.8	10.85	10.82	10.71	10.65	10.76	10.78	10.79	10.76	10.69	10.69	10.76	10.71	10.62	10.62	10.757253259849527	10.893735451059827	10.275879302149347	10.433106285015402	10.390173282077521	10.823479826764277
P07900	HS90A_HUMAN	HSP90AA1	18.0	18.0	18.0	18.0	18.0	18.0	18.0	18.0	12.6	12.64	12.59	13.26	13.21	13.25	12.87	12.89	12.91	12.85	12.65	12.67	12.71	12.71	12.7	12.68	12.66	12.64	13.21	13.23	13.21	13.31	13.32	13.33	13.22	13.24	13.22	13.23	13.2	13.22	13.19	13.17	13.16	12.610162210222065	13.240161249396822	12.880173282077521	12.685233626048264	12.670173282077522	13.216697520494959
O15357	SHIP2_HUMAN	INPPL1	21.0	21.0	21.0	24.0	24.0	24.0	24.0	24.0	10.19	10.19	10.18	11.09	11.15	11.08	9.84	9.83	9.84	9.84	9.79	9.8	9.77	9.76	10.31	10.29	10.24	10.24	10.92	10.98	10.96	10.69	10.64	10.66	10.95	10.93	10.92	10.93	10.97	10.98	10.87	10.88	10.82	10.186674362360232	11.106999359911793	9.83750649074451	9.780086641975318	10.270329582684406	10.953548496596614
Q8TEW0	PARD3_HUMAN	PARD3	23.0	23.0	23.0	31.0	31.0	31.0	31.0	31.0	10.54	10.52	10.54	11.45	11.46	11.45	10.15	10.2	10.18	10.2	10.33	10.35	10.31	10.31	9.92	9.83	9.93	9.95	11.11	11.07	11.09	11.38	11.44	11.44	11.1	11.21	11.16	11.1	11.02	10.99	11.2	11.11	11.1	10.533364092258845	11.453341040889889	10.182644651998277	10.325095486459665	9.908226741307834	11.090092418144005
Q14680	MELK_HUMAN	MELK	12.0	12.0	12.0	13.0	13.0	13.0	13.0	13.0	10.43	10.35	10.41	10.21	10.16	10.2	9.98	9.98	10.0	10.08	10.29	10.31	10.28	10.23	9.53	9.55	9.54	9.62	10.18	10.14	10.17	10.1	10.03	10.05	9.87	9.98	9.95	10.02	9.94	9.91	10.52	10.53	10.59	10.397065463434116	10.190161249396823	10.010594907602007	10.2777996573628	9.560436802974921	10.163433245263365
P51452	DUS3_HUMAN	DUSP3	8.0	8.0	8.0	6.0	6.0	6.0	6.0	6.0	9.74	9.7	9.72	10.77	10.73	10.79	10.07	10.1	10.12	10.08	9.87	9.88	9.89	9.88	10.4	10.43	10.34	10.33	10.81	10.89	10.86	10.88	10.82	10.85	10.77	10.7	10.71	10.94	10.89	10.89	10.74	10.71	10.6	9.720092418144006	10.763548496596613	10.092627953959113	9.880017328644824	10.375598728758002	10.853709840747976
P43358	MAGA4_HUMAN	MAGEA4	7.0	7.0	7.0	8.0	8.0	8.0	8.0	8.0	10.69	10.77	10.66	11.68	11.14	11.39	11.0	11.02	11.01	11.02	10.96	10.96	10.92	10.92	11.06	11.08	11.05	11.08	12.16	12.16	12.14	12.18	12.18	12.16	12.21	12.2	12.18	12.25	12.18	12.19	12.14	12.1	12.01	10.707417571529268	11.42023563031137	11.012523804323367	10.940138624996012	11.067558446079287	12.153364092258846
P0DMV9	HS71B_HUMAN	HSPA1B	16.0	16.0	16.0	17.0	17.0	17.0	17.0	17.0	12.62	12.66	12.61	13.43	13.45	13.45	12.89	12.87	12.9	12.87	12.67	12.71	12.73	12.75	12.61	12.68	12.62	12.65	13.37	13.39	13.37	13.63	13.64	13.66	13.47	13.47	13.45	13.33	13.34	13.33	13.36	13.32	13.27	12.630162210222064	13.443364092258845	12.882558521148042	12.715302338906005	12.640260519552085	13.376697520494957
Q8WVX3	CD003_HUMAN	C4orf3	1.0	1.0	1.0	1.0	1.0	1.0	1.0	1.0	7.46	7.41	7.3	8.0	7.4	7.78	8.11	8.09	8.13	8.08	7.49	7.47	7.57	7.5	7.66	7.71	7.58	7.69	8.41	8.45	8.5	8.32	8.29	8.24	8.1	7.93	8.0	7.96	8.09	8.04	7.74	7.77	7.77	7.39153753220153	7.747498767156888	8.102627953959113	7.507995392776164	7.6608418180343945	8.453803634484313
Q8N398	VW5B2_HUMAN	VWA5B2	3.0	3.0	3.0	6.0	6.0	6.0	6.0	6.0	7.33	7.2	7.29	8.76	8.84	8.83	6.26	6.25	6.23	6.37	5.83	6.02	6.14	5.93	6.91	6.98	6.82	7.03	8.11	8.01	8.11	7.63	7.69	7.74	8.23	8.2	8.15	7.81	7.87	7.77	8.32	8.21	8.19	7.274351926044558	8.810436558105033	6.278541966006068	5.9845329446691755	6.937144953351356	8.07743079828331
O60427	FADS1_HUMAN	FADS1	5.0	5.0	5.0	6.0	6.0	6.0	6.0	6.0	8.48	8.43	8.48	9.03	8.92	9.01	7.78	7.68	7.77	7.88	8.05	8.09	8.08	7.96	7.69	7.86	7.8	7.91	8.81	8.7	8.77	9.74	9.75	9.69	9.26	9.4	9.36	9.43	9.31	9.36	9.36	9.36	9.27	8.463525126427307	8.987454430621598	7.7792420071293105	8.045900064309883	7.817309811594611	8.760713761833925
Q15149	PLEC_HUMAN	PLEC	234.0	234.0	234.0	243.0	243.0	243.0	243.0	243.0	15.17	15.21	15.19	15.84	15.76	15.75	15.39	15.38	15.39	15.36	15.28	15.27	15.3	15.28	15.36	15.34	15.32	15.3	15.96	15.98	15.91	15.78	15.82	15.79	15.76	15.73	15.76	15.9	15.8	15.8	15.72	15.64	15.62	15.190092418144006	15.78389902616654	15.380051865615963	15.282541222999562	15.330173282077523	15.950299387389702
Q70J99	UN13D_HUMAN	UNC13D	10.0	10.0	10.0	17.0	17.0	17.0	17.0	17.0	9.72	9.72	9.74	10.96	10.94	10.97	9.26	9.37	9.33	9.36	9.29	9.3	9.28	9.37	10.01	9.98	9.96	9.97	11.06	11.1	11.07	10.15	10.11	10.26	10.94	10.93	10.9	11.08	11.03	11.02	11.05	11.04	11.07	9.726697520494959	10.956720518296878	9.330636070386937	9.31043680297492	9.980121659376348	11.076766993781396
P05412	JUN_HUMAN	JUN	4.0	4.0	4.0	4.0	4.0	4.0	4.0	4.0	8.12	8.15	8.3	8.36	8.39	8.37	8.77	8.77	8.84	8.77	7.91	7.81	7.92	7.86	8.49	8.58	8.56	8.56	8.25	8.4	8.33	8.18	8.18	8.1	8.48	8.5	8.46	8.26	8.35	8.34	8.32	8.05	8.01	8.19217259222796	8.373387303590594	8.787820981224602	7.875664199615647	8.547902003181012	8.327966449928267
Q8TD22	SFXN5_HUMAN	SFXN5	3.0	3.0	3.0	4.0	4.0	4.0	4.0	4.0	8.71	8.74	8.74	9.2	9.36	9.29	8.16	8.13	8.2	8.2	8.31	8.26	8.17	8.35	8.27	8.31	8.31	8.26	8.87	8.78	8.81	8.82	8.71	8.72	8.88	9.0	9.01	8.85	8.99	8.96	8.87	9.03	8.96	8.73006915374027	9.284815958266146	8.172800326663126	8.274054529529351	8.287679710377608	8.820486763342197
Q9BXB5	OSB10_HUMAN	OSBPL10	12.0	12.0	12.0	13.0	13.0	13.0	13.0	13.0	9.59	9.67	9.65	10.74	10.76	10.8	9.22	9.21	9.21	9.2	9.33	9.23	9.32	9.32	8.71	8.62	8.67	8.64	10.18	10.27	10.28	10.28	10.25	10.25	10.14	10.15	10.11	9.96	9.93	9.94	10.08	10.07	10.08	9.637065463434116	10.766882778866556	9.210017328644824	9.300565816215817	8.660399616549814	10.244029140099352
O76003	GLRX3_HUMAN	GLRX3	12.0	12.0	12.0	9.0	9.0	9.0	9.0	9.0	10.7	10.75	10.71	10.54	10.5	10.49	11.09	11.1	11.13	11.03	10.99	10.93	11.0	11.07	10.93	10.97	10.93	10.92	10.62	10.63	10.61	10.61	10.57	10.58	10.55	10.56	10.53	10.58	10.61	10.62	10.64	10.61	10.6	10.720162210222064	10.510162210222063	11.08795479171885	10.998356981022205	10.937628360566071	10.620023104813512
Q7Z3B1	NEGR1_HUMAN	NEGR1	2.0	2.0	2.0	3.0	3.0	3.0	3.0	3.0	6.91	6.94	7.1	8.74	8.97	8.89	7.81	7.8	7.79	7.87	7.52	7.54	7.52	7.47	7.09	6.8	6.94	7.04	8.44	8.61	8.55	8.67	8.69	8.67	8.24	8.32	8.18	8.36	8.38	8.36	8.32	8.38	8.32	6.9857725887617725	8.869790501889932	7.817838097134139	7.512730662372459	6.971699404135515	8.535040745881954
Q14241	ELOA1_HUMAN	ELOA	9.0	9.0	9.0	14.0	14.0	14.0	14.0	14.0	9.15	9.11	9.09	10.15	10.12	10.14	9.47	9.54	9.54	9.5	9.5	9.44	9.43	9.44	9.59	9.63	9.58	9.64	10.41	10.45	10.4	10.57	10.52	10.55	10.46	10.44	10.44	10.43	10.51	10.47	10.3	10.36	10.31	9.116882778866556	10.136720518296878	9.512800326663125	9.45276826157113	9.61022526197656	10.420162210222065
P50748	KNTC1_HUMAN	KNTC1	27.0	27.0	27.0	30.0	30.0	30.0	30.0	30.0	11.07	11.11	11.13	11.84	11.91	11.84	10.8	10.78	10.78	10.85	10.95	10.94	10.9	10.9	10.59	10.59	10.58	10.64	11.64	11.7	11.62	11.67	11.66	11.63	11.59	11.65	11.62	11.64	11.62	11.66	11.85	11.83	11.79	11.103548496596614	11.86371272289955	10.802785437530083	10.922679845493795	10.600191693310986	11.653735451059827
Q9UPN3	MACF1_HUMAN	MACF1	69.0	69.0	69.0	90.0	90.0	90.0	90.0	90.0	12.4	12.36	12.37	13.89	13.95	13.92	12.14	12.16	12.16	12.17	12.14	12.17	12.14	12.14	12.09	12.09	12.06	12.1	13.33	13.35	13.35	13.15	13.16	13.21	13.21	13.2	13.17	13.14	13.13	13.11	13.21	13.18	13.18	12.376766993781395	13.920207936661582	12.157541087874723	12.147558686715557	12.085077738267563	13.343364092258845
Q6SJ93	F111B_HUMAN	FAM111B	12.0	12.0	12.0	12.0	12.0	12.0	12.0	12.0	10.05	10.03	10.01	10.64	10.69	10.68	9.66	9.68	9.6	9.67	9.77	9.82	9.75	9.76	9.42	9.36	9.34	9.37	10.63	10.59	10.55	10.87	10.88	10.83	10.76	10.77	10.74	10.91	10.93	10.88	10.85	10.83	10.76	10.030092418144006	10.670161249396822	9.652833368408453	9.77525270092141	9.37280249464365	10.590369654817176
Q86YS3	RFIP4_HUMAN	RAB11FIP4	5.0	5.0	5.0	7.0	7.0	7.0	7.0	7.0	7.27	7.16	7.16	9.45	9.49	9.55	6.06	6.03	6.25	5.87	6.37	6.55	6.61	6.68	5.45	5.73	5.6	5.59	9.1	9.16	9.2	8.24	8.52	8.68	8.94	8.99	9.01	8.75	8.62	8.58	8.99	8.9	8.97	7.197606305105747	9.497253259849527	6.0588416766908555	6.557002575915328	5.5958957086123	9.153917270004177
Q01813	PFKAP_HUMAN	PFKP	18.0	18.0	18.0	15.0	15.0	15.0	15.0	15.0	10.76	10.75	10.78	11.67	11.76	11.69	11.03	11.09	11.08	11.05	10.73	10.76	10.81	10.76	10.65	10.66	10.69	10.65	11.65	11.7	11.68	11.19	11.16	11.19	11.34	11.29	11.28	11.31	11.33	11.31	11.41	11.42	11.37	10.763387303590592	11.707185239267377	11.062696903855823	10.765286875093196	10.66259347860319	11.67681282795783
P35219	CAH8_HUMAN	CA8	5.0	5.0	5.0	7.0	7.0	7.0	7.0	7.0	8.54	8.39	8.34	9.97	10.08	10.0	7.65	7.83	7.69	7.75	7.76	7.76	7.62	7.82	7.52	7.53	7.57	7.54	8.93	8.99	9.01	8.99	9.14	9.19	9.24	9.23	9.24	9.1	9.09	9.11	9.35	9.31	9.29	8.425861196421959	10.017417571529268	7.731602498022181	7.741847144068172	7.540121659376347	8.977065463434116
P51570	GALK1_HUMAN	GALK1	9.0	9.0	9.0	9.0	9.0	9.0	9.0	9.0	9.61	9.63	9.61	10.0	10.14	10.09	9.25	9.21	9.17	9.29	9.26	9.25	9.29	9.3	9.6	9.58	9.57	9.56	9.94	9.93	9.96	9.73	9.65	9.67	9.97	9.92	9.97	9.96	9.96	9.94	9.88	9.88	9.92	9.616697520494958	10.077824198300515	9.23069307170976	9.275147289318422	9.57757592480868	9.943387303590594
P28370	SMCA1_HUMAN	SMARCA1	12.0	12.0	12.0	18.0	18.0	18.0	18.0	18.0	10.12	10.09	10.06	10.89	10.85	10.91	9.65	9.8	9.7	9.72	9.88	9.93	9.91	9.86	9.7	9.72	9.7	9.72	10.8	10.81	10.79	10.88	10.84	10.84	10.88	10.9	10.89	10.87	10.88	10.93	10.97	10.99	11.01	10.090207936661582	10.883548496596614	9.718516414958582	9.895251254735658	9.710034657081511	10.800023104813512
O75874	IDHC_HUMAN	IDH1	15.0	15.0	15.0	19.0	19.0	19.0	19.0	19.0	11.59	11.63	11.61	12.27	12.26	12.2	11.27	11.3	11.29	11.29	11.29	11.3	11.38	11.4	11.09	11.08	11.05	11.08	12.09	12.22	12.13	12.36	12.39	12.33	12.09	12.05	12.01	12.11	12.06	12.06	12.12	12.04	12.01	11.610092418144006	12.24366294271967	11.287541087874722	11.343303903932577	11.075077738267563	12.147696345414296
Q58FF8	H90B2_HUMAN	HSP90AB2P	2.0	2.0	2.0	1.0	1.0	1.0	1.0	1.0	8.71	8.67	8.76	6.28	6.46	6.47	8.12	8.15	8.04	8.16	8.58	8.55	8.49	8.46	8.01	8.02	7.88	8.06	6.26	6.2	6.26	6.13	6.4	6.44	6.35	6.18	6.36	5.95	6.13	6.06	6.19	6.07	6.06	8.713803634484313	6.4059365274391284	8.11826180388133	8.520779675401972	7.99406136193869	6.240275964528442
P08238	HS90B_HUMAN	HSP90AB1	15.0	15.0	15.0	15.0	15.0	15.0	15.0	15.0	13.43	13.46	13.44	13.7	13.72	13.73	13.61	13.62	13.62	13.61	13.62	13.63	13.64	13.63	13.51	13.55	13.51	13.53	13.75	13.76	13.74	13.88	13.91	13.9	13.74	13.75	13.73	13.72	13.68	13.68	13.76	13.71	13.67	13.443387303590594	13.716720518296878	13.615008664322412	13.630017328644824	13.525095486459664	13.750023104813513
Q8N3V7	SYNPO_HUMAN	SYNPO	8.0	8.0	8.0	14.0	14.0	14.0	14.0	14.0	9.71	9.7	9.65	10.71	10.62	10.66	9.29	9.34	9.26	9.32	9.22	9.2	9.23	9.24	9.96	9.99	9.93	9.94	10.97	11.09	11.05	10.32	10.36	10.5	11.03	10.99	10.95	10.9	10.85	10.85	10.71	10.72	10.69	9.68690449414445	10.663803634484312	9.30281798510858	9.222575699604219	9.955182426812476	11.037525326449229
O60271	JIP4_HUMAN	SPAG9	26.0	26.0	26.0	29.0	29.0	29.0	29.0	29.0	11.13	11.18	11.16	11.89	11.9	11.91	11.46	11.46	11.43	11.42	11.28	11.25	11.33	11.32	11.37	11.34	11.28	11.29	11.92	11.94	11.93	12.35	12.33	12.31	11.93	11.94	11.92	11.87	11.87	11.88	11.99	11.96	11.9	11.15681282795783	11.900023104813513	11.44261041518013	11.295354494597184	11.320468673023912	11.930023104813513
P46734	MP2K3_HUMAN	MAP2K3	10.0	10.0	10.0	11.0	11.0	11.0	11.0	11.0	9.08	9.09	9.07	10.17	10.17	10.08	9.49	9.5	9.48	9.49	9.34	9.28	9.3	9.31	9.82	9.76	9.72	9.7	10.26	10.24	10.18	10.38	10.38	10.38	10.31	10.35	10.31	10.28	10.22	10.27	10.25	10.19	10.13	9.080023104813513	10.140619442356591	9.490017328644825	9.30766271581709	9.750731571117996	10.227065463434116
Q9H4M9	EHD1_HUMAN	EHD1	16.0	16.0	16.0	20.0	20.0	20.0	20.0	20.0	10.64	10.69	10.68	11.98	11.99	11.99	10.97	10.97	10.98	10.93	10.81	10.81	10.83	10.78	11.57	11.57	11.5	11.51	11.92	11.9	11.91	12.18	12.13	12.14	12.11	12.09	12.11	12.17	12.19	12.19	11.86	11.85	11.78	10.670161249396822	11.986674362360233	10.962627234570817	10.807610281308373	11.537870271989343	11.910023104813513
O94760	DDAH1_HUMAN	DDAH1	9.0	9.0	9.0	10.0	10.0	10.0	10.0	10.0	10.0	10.07	9.95	11.37	11.24	11.36	10.42	10.41	10.39	10.32	9.82	9.84	9.92	9.89	10.14	10.11	10.08	10.08	10.79	10.86	10.84	10.75	10.8	10.82	10.56	10.57	10.54	10.31	10.24	10.26	10.53	10.46	10.45	10.007507937873765	11.324530825777	10.385524173375856	9.868044194659605	10.102715043134248	10.8302993873897
Q86VI3	IQGA3_HUMAN	IQGAP3	32.0	32.0	32.0	32.0	32.0	32.0	32.0	32.0	11.04	11.1	11.1	12.1	12.13	12.1	10.79	10.77	10.78	10.79	10.51	10.52	10.59	10.59	10.51	10.47	10.48	10.47	11.84	11.83	11.83	11.53	11.54	11.58	11.78	11.79	11.81	11.9	11.91	11.92	11.9	11.93	11.96	11.080275964528441	12.110069474030738	10.782523804323366	10.552991533827555	10.48259347860319	11.83334104088989
P18858	DNLI1_HUMAN	LIG1	32.0	32.0	32.0	29.0	29.0	29.0	29.0	29.0	11.5	11.57	11.56	11.46	11.49	11.5	11.25	11.27	11.26	11.28	11.45	11.38	11.37	11.39	11.47	11.45	11.42	11.4	11.74	11.8	11.79	11.26	11.25	11.32	11.74	11.76	11.76	11.82	11.84	11.83	12.05	12.05	12.08	11.54366294271967	11.483433245263365	11.265043321403923	11.397838097134139	11.435251254735658	11.776904494144448
Q96PZ2	F111A_HUMAN	FAM111A	9.0	9.0	9.0	9.0	9.0	9.0	9.0	9.0	9.71	9.69	9.76	10.08	10.16	10.1	9.28	9.36	9.3	9.29	9.4	9.44	9.43	9.44	9.14	9.16	9.21	9.25	9.45	9.42	9.37	9.82	9.85	9.85	9.72	9.72	9.74	9.75	9.7	9.75	9.62	9.57	9.56	9.720301308901714	10.113735451059828	9.30783809713414	9.427592802995218	9.190642529620476	9.413709840747975
Q14690	RRP5_HUMAN	PDCD11	48.0	48.0	48.0	56.0	56.0	56.0	56.0	56.0	12.25	12.27	12.28	12.89	12.91	12.87	12.51	12.48	12.49	12.49	12.61	12.59	12.61	12.62	12.17	12.19	12.21	12.25	13.29	13.29	13.26	13.48	13.46	13.42	13.15	13.14	13.13	13.26	13.26	13.25	13.19	13.19	13.16	12.266720518296877	12.890092418144006	12.492541222999563	12.607541087874722	12.205304140352363	13.28006915374027
P30740	ILEU_HUMAN	SERPINB1	11.0	11.0	11.0	14.0	14.0	14.0	14.0	14.0	9.93	9.93	9.96	11.09	11.1	11.08	9.5	9.48	9.45	9.49	9.45	9.41	9.55	9.53	10.41	10.32	10.25	10.27	10.59	10.67	10.62	10.27	10.32	10.28	10.75	10.72	10.72	10.64	10.73	10.69	10.67	10.72	10.72	9.940069474030738	11.090023104813511	9.48012093873722	9.486132792404488	10.313835380144187	10.627044870162903
P13667	PDIA4_HUMAN	PDIA4	30.0	30.0	30.0	34.0	34.0	34.0	34.0	34.0	12.93	12.94	12.95	14.1	14.11	14.09	12.75	12.76	12.74	12.74	12.67	12.66	12.69	12.65	12.78	12.77	12.73	12.77	13.58	13.67	13.66	13.37	13.38	13.42	13.62	13.61	13.57	13.5	13.51	13.5	13.54	13.51	13.5	12.940023104813513	14.100023104813511	12.747523849365342	12.66757592480868	12.762627234570816	13.6372253030551
Q96JB6	LOXL4_HUMAN	LOXL4	13.0	13.0	13.0	15.0	15.0	15.0	15.0	15.0	9.74	9.69	9.66	10.4	10.46	10.48	9.19	9.24	9.21	9.29	8.99	9.06	9.08	9.15	8.71	8.74	8.83	8.74	10.12	10.19	10.12	9.65	9.71	9.8	9.98	9.96	9.97	9.88	9.86	9.91	9.9	9.89	9.94	9.697044870162904	10.447065463434116	9.232993716598253	9.071126208758267	8.755708249160433	10.143712722899549
P56559	ARL4C_HUMAN	ARL4C	2.0	2.0	2.0	6.0	6.0	6.0	6.0	6.0	7.78	7.73	7.76	9.45	9.46	9.49	7.02	6.98	6.97	6.98	6.38	6.44	6.58	6.47	6.6	6.57	6.66	6.57	8.61	8.75	8.71	8.72	8.76	8.73	8.76	8.85	8.77	8.59	8.42	8.41	9.01	9.04	9.06	7.75681282795783	9.466766993781397	6.98762836056607	6.469340279056533	6.600471091413659	8.691193522596626
P08253	MMP2_HUMAN	MMP2	5.0	5.0	5.0	7.0	7.0	7.0	7.0	7.0	8.47	8.49	8.54	10.22	10.24	10.23	7.77	7.78	7.83	7.86	7.64	7.77	7.89	7.68	7.6	7.72	7.69	7.78	9.96	10.01	10.05	9.82	9.81	9.93	9.95	9.93	9.88	9.72	9.73	9.73	9.71	9.59	9.59	8.500301308901715	10.230023104813512	7.810468673023913	7.7482282408008105	7.698954752203556	10.00713588854484
Q8WTT2	NOC3L_HUMAN	NOC3L	15.0	15.0	15.0	15.0	15.0	15.0	15.0	15.0	10.64	10.66	10.67	10.91	11.08	10.95	10.89	10.93	10.94	10.92	10.88	10.85	10.89	10.85	10.93	10.96	10.97	10.94	11.13	11.14	11.1	11.39	11.33	11.26	11.14	11.09	11.17	11.22	11.28	11.31	11.04	11.08	11.16	10.656720518296877	10.981841510381663	10.92012093873722	10.867610520273862	10.950086641975318	11.123433245263366
P20908	CO5A1_HUMAN	COL5A1	8.0	8.0	8.0	3.0	3.0	3.0	3.0	3.0	7.69	7.57	7.77	7.38	7.28	7.2	8.45	8.64	8.59	8.4	7.85	7.91	7.78	7.82	8.14	7.97	7.93	7.99	8.64	8.69	8.7	7.6	7.58	7.73	7.88	7.63	7.57	7.65	7.71	7.67	7.58	7.6	7.53	7.678996398182004	7.288549568016778	8.52334216649452	7.84078211008803	8.009725501116973	8.676904494144448
O43639	NCK2_HUMAN	NCK2	12.0	12.0	12.0	9.0	9.0	9.0	9.0	9.0	9.6	9.53	9.54	10.19	10.16	10.21	9.11	9.12	9.13	9.08	9.06	9.04	9.01	8.93	8.97	8.93	8.91	9.04	9.68	9.72	9.68	9.61	9.6	9.66	9.88	9.92	9.88	9.8	9.76	9.75	9.78	9.79	9.77	9.556999359911792	10.18681282795783	9.11012093873722	9.010841818034393	8.963361245873909	9.693456936460391
Q9UHN6	CEIP2_HUMAN	CEMIP2	16.0	16.0	16.0	22.0	22.0	22.0	22.0	22.0	10.11	10.06	10.06	11.32	11.1	11.19	9.76	9.72	9.7	9.72	9.49	9.55	9.53	9.54	9.68	9.72	9.75	9.75	11.24	11.21	11.21	11.13	11.07	11.13	11.16	11.15	11.12	11.12	11.12	11.15	11.18	11.19	11.17	10.076859942491899	11.206171302727926	9.725165160096648	9.527678993503926	9.725284710842814	11.220069474030739
Q9NZJ4	SACS_HUMAN	SACS	30.0	30.0	30.0	34.0	34.0	34.0	34.0	34.0	10.5	10.46	10.48	11.08	11.08	11.07	10.78	10.77	10.75	10.76	10.65	10.66	10.59	10.6	10.81	10.78	10.79	10.83	11.49	11.48	11.44	11.51	11.52	11.49	11.45	11.4	11.43	11.42	11.44	11.45	11.41	11.4	11.39	10.480092418144007	11.076674362360233	10.765043321403923	10.625320558077092	10.802627953959112	11.470161249396822
Q9H8Y5	ANKZ1_HUMAN	ANKZF1	9.0	9.0	9.0	8.0	8.0	8.0	8.0	8.0	8.5	8.42	8.5	8.76	8.78	8.78	9.0	9.0	9.0	9.03	8.42	8.57	8.45	8.47	8.52	8.49	8.44	8.59	9.63	9.69	9.64	9.11	9.15	9.12	8.94	8.81	8.8	8.92	8.91	8.86	8.78	8.75	8.75	8.473823159737961	8.773364092258845	9.007558686715557	8.478609688494819	8.51102549734884	9.653572987492149
Q6PCB7	S27A1_HUMAN	SLC27A1	6.0	6.0	6.0	9.0	9.0	9.0	9.0	9.0	8.85	8.71	8.76	9.56	9.43	9.58	8.25	8.28	8.32	8.21	8.12	8.13	8.17	8.19	8.27	8.28	8.28	8.31	9.18	9.18	9.17	8.86	8.92	9.0	9.15	9.16	9.22	9.05	9.06	8.96	9.23	9.21	9.22	8.774501226997028	9.524850035485082	8.265563136005213	8.15278398886898	8.285078218703264	9.176674362360233
O75962	TRIO_HUMAN	TRIO	38.0	38.0	38.0	36.0	36.0	36.0	36.0	36.0	11.27	11.28	11.27	12.44	12.45	12.38	11.51	11.51	11.55	11.53	11.55	11.53	11.5	11.55	11.34	11.32	11.29	11.37	12.45	12.47	12.47	12.32	12.28	12.32	12.26	12.27	12.25	12.31	12.28	12.24	12.3	12.31	12.28	11.273341040889889	12.42366294271967	11.525095486459664	11.532644651998279	11.330294575307052	12.463364092258846
Q96KP4	CNDP2_HUMAN	CNDP2	14.0	14.0	14.0	17.0	17.0	17.0	17.0	17.0	11.23	11.21	11.24	12.12	12.15	12.13	10.32	10.38	10.26	10.33	10.47	10.48	10.62	10.53	10.88	10.85	10.85	10.81	11.46	11.44	11.48	11.63	11.55	11.5	11.48	11.38	11.48	11.5	11.54	11.57	11.64	11.44	11.48	11.226720518296878	12.133387303590593	10.323129210688212	10.526233487729057	10.84771406939199	11.460092418144006
P09917	LOX5_HUMAN	ALOX5	4.0	4.0	4.0	5.0	5.0	5.0	5.0	5.0	8.28	8.2	8.26	10.21	10.31	10.26	7.53	7.61	7.68	7.51	7.45	7.36	7.33	7.44	8.35	8.5	8.32	8.37	9.64	9.6	9.65	8.78	8.84	8.94	9.48	9.38	9.45	9.41	9.51	9.49	9.37	9.47	9.44	8.247065463434115	10.260577564843716	7.584091416313651	7.395908381356496	8.386661309232366	9.630161249396822
Q9Y4L1	HYOU1_HUMAN	HYOU1	40.0	40.0	40.0	42.0	42.0	42.0	42.0	42.0	12.67	12.74	12.72	13.17	13.17	13.17	12.52	12.49	12.47	12.5	12.45	12.42	12.47	12.45	12.49	12.48	12.45	12.45	13.08	13.09	13.07	13.25	13.26	13.22	13.08	13.04	13.06	12.99	13.01	13.0	12.96	12.95	12.89	12.710299387389702	13.17	12.495112634734417	12.447610281308373	12.467610520273862	13.080023104813513
Q96JY6	PDLI2_HUMAN	PDLIM2	7.0	7.0	7.0	7.0	7.0	7.0	7.0	7.0	9.15	9.15	9.14	9.64	9.65	9.68	8.73	8.68	8.68	8.77	8.9	8.91	8.9	8.92	9.35	9.28	9.29	9.28	9.37	9.45	9.43	8.74	8.79	8.88	9.29	9.21	9.22	9.22	9.22	9.27	9.24	9.21	9.18	9.146674362360233	9.656766993781396	8.715495506373118	8.907523849365342	9.30029674204448	9.417065463434115
Q9NWM3	CUED1_HUMAN	CUEDC1	3.0	3.0	3.0	2.0	2.0	2.0	2.0	2.0	7.75	7.77	7.81	6.66	6.86	6.85	7.01	6.91	7.06	7.05	7.23	7.28	7.25	7.17	7.4	7.35	7.16	7.19	6.12	6.02	6.43	5.65	5.39	5.58	6.24	6.15	6.34	6.29	6.18	6.13	6.15	6.29	6.32	7.776882778866556	6.792889177115692	7.008705228673288	7.233058343537638	7.27861505008218	6.200767113692521
P49643	PRI2_HUMAN	PRIM2	11.0	11.0	11.0	9.0	9.0	9.0	9.0	9.0	9.84	9.85	9.87	10.25	10.27	10.31	9.45	9.53	9.5	9.44	9.92	9.97	9.93	9.88	9.33	9.35	9.4	9.41	10.09	10.08	10.07	10.53	10.53	10.56	10.23	10.38	10.3	10.25	10.16	10.23	10.49	10.42	10.41	9.853387303590592	10.276882778866556	9.480468673023914	9.925355222650158	9.372887405433813	10.080023104813513
P58005	SESN3_HUMAN	SESN3	2.0	2.0	2.0	2.0	2.0	2.0	2.0	2.0	8.15	8.16	8.13	7.14	7.25	7.16	7.4	7.52	7.56	7.52	7.52	7.47	7.47	7.49	7.65	7.53	7.57	7.59	6.55	6.48	6.67	6.31	6.17	6.36	6.86	6.95	6.85	6.95	6.95	7.02	6.42	6.62	6.62	8.146720518296878	7.184131888202106	7.501232152705294	7.4876455978267185	7.585651874335142	6.568811170222802
Q9NX24	NHP2_HUMAN	NHP2	4.0	4.0	4.0	4.0	4.0	4.0	4.0	4.0	9.04	9.08	9.07	10.19	9.81	9.97	9.44	9.45	9.47	9.45	9.33	9.34	9.34	9.31	9.45	9.49	9.49	9.46	10.3	10.37	10.33	10.5	10.39	10.37	10.34	10.33	10.27	10.4	10.36	10.28	10.22	10.25	10.17	9.063433245263363	9.998455362161248	9.452541222999562	9.330051865615962	9.47261041518013	10.333618605955955
Q9NUJ3	T11L1_HUMAN	TCP11L1	6.0	6.0	6.0	10.0	10.0	10.0	10.0	10.0	9.21	9.19	9.25	9.89	9.76	9.77	9.67	9.57	9.58	9.58	9.18	9.23	9.23	9.25	10.08	10.12	10.06	10.06	10.19	10.23	10.17	9.68	9.7	9.82	10.16	10.14	10.12	10.27	10.21	10.21	10.05	10.04	10.1	9.216882778866555	9.807886981110949	9.600577824367805	9.22273066237246	10.080208899972414	10.196882778866556
P17480	UBF1_HUMAN	UBTF	24.0	24.0	24.0	26.0	26.0	26.0	26.0	26.0	11.45	11.46	11.43	12.18	12.19	12.14	11.17	11.18	11.17	11.21	11.62	11.57	11.59	11.53	11.15	11.1	11.12	11.14	12.37	12.43	12.35	12.57	12.55	12.56	12.33	12.34	12.28	12.35	12.34	12.37	12.29	12.24	12.2	11.446720518296878	12.170161249396822	11.18259347860319	11.577869804104314	11.127627638680442	12.383735451059827
P22830	HEMH_HUMAN	FECH	4.0	4.0	4.0	7.0	7.0	7.0	7.0	7.0	8.18	8.07	8.15	8.3	8.22	8.32	7.39	7.43	7.42	7.59	8.07	8.16	8.01	7.93	8.15	8.27	8.14	8.24	8.64	8.45	8.4	9.34	9.38	9.37	9.28	9.39	9.36	9.28	9.29	9.27	9.24	9.3	9.22	8.134076352338758	8.280643022520799	7.459641786400376	8.044952682121172	8.201092773243289	8.500420453715904
Q9HD26	GOPC_HUMAN	GOPC	13.0	13.0	13.0	10.0	10.0	10.0	10.0	10.0	10.32	10.38	10.34	10.47	10.55	10.44	10.66	10.65	10.63	10.64	11.15	11.11	11.16	11.08	10.54	10.48	10.5	10.5	10.64	10.62	10.59	10.72	10.73	10.7	10.56	10.54	10.55	10.7	10.72	10.73	10.59	10.64	10.72	10.346882778866556	10.487417571529269	10.645043321403923	11.125354494597184	10.505165160096649	10.61681282795783
O95865	DDAH2_HUMAN	DDAH2	7.0	7.0	7.0	10.0	10.0	10.0	10.0	10.0	9.87	9.83	9.84	10.78	10.82	10.81	9.47	9.54	9.46	9.47	9.37	9.47	9.44	9.42	9.77	9.77	9.71	9.73	10.43	10.58	10.48	10.27	10.29	10.3	10.46	10.39	10.34	10.45	10.43	10.44	10.33	10.27	10.2	9.846766993781396	10.803433245263363	9.485358109886977	9.42545774201914	9.745233626048263	10.498021547387873
Q6L8Q7	PDE12_HUMAN	PDE12	14.0	14.0	14.0	14.0	14.0	14.0	14.0	14.0	10.06	10.1	10.1	10.15	10.17	10.19	10.47	10.35	10.41	10.39	10.24	10.26	10.26	10.24	10.45	10.42	10.42	10.39	10.28	10.29	10.26	10.37	10.34	10.35	10.23	10.22	10.22	10.22	10.3	10.25	10.08	10.07	10.07	10.086789510607966	10.170092418144007	10.405651874335142	10.25003465708151	10.42015595530581	10.276720518296877
P04075	ALDOA_HUMAN	ALDOA	20.0	20.0	20.0	18.0	18.0	18.0	18.0	18.0	12.77	12.76	12.76	13.26	13.32	13.29	13.12	13.15	13.17	13.1	12.72	12.73	12.78	12.81	12.92	12.88	12.89	12.85	13.44	13.5	13.45	13.19	13.19	13.2	13.14	13.09	13.08	13.05	13.06	13.07	13.1	13.06	13.08	12.76334104088989	13.29020793666158	13.135251254735657	12.760468673023913	12.885216602648917	13.463572987492148
P25205	MCM3_HUMAN	MCM3	34.0	34.0	34.0	40.0	40.0	40.0	40.0	40.0	12.17	12.19	12.2	12.87	12.94	12.89	11.96	11.99	11.97	11.98	12.12	12.1	12.14	12.11	11.95	11.92	11.94	11.9	12.8	12.81	12.81	12.77	12.76	12.75	12.82	12.83	12.84	12.85	12.84	12.86	12.94	12.92	12.95	12.186720518296877	12.900301308901714	11.975043321403923	12.11757592480868	11.927627638680441	12.806674362360233
O95294	RASL1_HUMAN	RASAL1	6.0	6.0	6.0	3.0	3.0	3.0	3.0	3.0	8.09	8.08	8.15	8.5	8.55	8.43	7.49	7.53	7.37	7.53	7.49	7.47	7.43	7.44	7.64	7.68	7.79	7.71	8.19	8.32	8.19	7.4	7.54	7.52	8.12	8.31	8.15	7.97	8.02	8.05	8.32	8.26	8.27	8.106999359911793	8.494170774450902	7.481468442423536	7.457697309201133	7.706054731545469	8.234647638936686
O43169	CYB5B_HUMAN	CYB5B	5.0	5.0	5.0	4.0	4.0	4.0	4.0	4.0	9.12	9.2	9.21	10.24	10.26	10.27	8.74	8.73	8.74	8.72	8.97	8.98	9.01	8.99	8.74	8.65	8.73	8.64	10.25	10.21	10.26	10.46	10.4	10.54	10.22	10.42	10.2	10.06	10.1	10.11	10.26	10.24	10.45	9.1772253030551	10.256720518296877	8.732523804323368	8.98757592480868	8.690710362071478	10.240161249396822
Q9UBB4	ATX10_HUMAN	ATXN10	13.0	13.0	13.0	13.0	13.0	13.0	13.0	13.0	10.22	10.29	10.25	11.44	11.5	11.51	9.94	9.88	9.92	9.93	10.24	10.22	10.26	10.23	10.37	10.44	10.32	10.32	11.59	11.59	11.6	11.53	11.58	11.6	11.59	11.61	11.58	11.63	11.62	11.59	11.59	11.58	11.53	10.253618605955955	11.48366294271967	9.917678993503925	10.23757592480868	10.363344430106027	11.59334104088989
Q9NYI0	PSD3_HUMAN	PSD3	5.0	5.0	5.0	7.0	7.0	7.0	7.0	7.0	8.74	8.59	8.71	8.92	9.1	8.97	8.18	8.17	8.08	8.09	8.42	8.47	8.42	8.37	8.02	8.1	8.15	8.18	8.88	8.86	8.83	8.91	8.87	9.0	9.04	8.98	9.02	8.92	8.9	8.89	8.91	8.87	8.92	8.681442279605495	8.998677600214743	8.130710362071477	8.420433195308293	8.113762598946218	8.85681282795783
Q15785	TOM34_HUMAN	TOMM34	14.0	14.0	14.0	17.0	17.0	17.0	17.0	17.0	9.4	9.43	9.35	10.68	10.61	10.57	9.79	9.82	9.84	9.72	9.66	9.72	9.78	9.71	9.93	9.97	9.89	9.88	11.03	11.08	11.02	11.19	11.19	11.19	11.06	11.05	11.07	11.2	11.17	11.17	11.02	10.99	10.98	9.393709840747976	10.620718564575714	9.793211845845986	9.7181313570874	9.917941147101699	11.043572987492148
O00560	SDCB1_HUMAN	SDCBP	2.0	2.0	2.0	3.0	3.0	3.0	3.0	3.0	8.82	8.83	8.86	9.72	9.85	9.83	9.37	9.34	9.47	9.35	8.68	8.82	8.78	8.86	9.5	9.46	9.34	9.4	9.52	9.5	9.55	9.88	9.86	9.86	9.67	9.64	9.69	9.41	9.5	9.49	9.53	9.52	9.5	8.836766993781396	9.801122314924783	9.383435983621025	8.786536756711332	9.426270092061571	9.523479826764277
Q9UHD1	CHRD1_HUMAN	CHORDC1	18.0	18.0	18.0	19.0	19.0	19.0	19.0	19.0	11.71	11.77	11.75	11.99	11.89	12.01	11.98	11.95	11.99	11.97	11.89	11.89	11.92	11.93	11.83	11.84	11.82	11.82	11.95	12.02	12.02	12.11	12.09	12.09	12.01	12.02	11.99	11.98	11.98	11.97	11.95	11.94	11.91	11.743548496596613	11.964280874096607	11.972575699604219	11.907610520273861	11.827523849365342	11.997041988009196
Q13011	ECH1_HUMAN	ECH1	13.0	13.0	13.0	13.0	13.0	13.0	13.0	13.0	10.36	10.35	10.33	10.91	10.77	10.84	10.01	10.05	10.04	10.03	10.08	10.1	10.14	10.14	10.39	10.42	10.37	10.32	10.56	10.6	10.64	10.55	10.56	10.53	10.64	10.61	10.57	10.6	10.65	10.61	10.57	10.59	10.48	10.346720518296877	10.841131918361471	10.03257569960422	10.115233626048264	10.37545774201914	10.600369654817175
P42765	THIM_HUMAN	ACAA2	16.0	16.0	16.0	13.0	13.0	13.0	13.0	13.0	11.26	11.27	11.27	11.6	11.59	11.59	11.0	11.04	11.0	11.0	10.97	11.0	11.05	11.02	11.37	11.41	11.36	11.34	11.36	11.4	11.38	11.41	11.37	11.37	11.46	11.42	11.43	11.32	11.35	11.33	11.36	11.35	11.29	11.266674362360233	11.59334104088989	11.010104451674383	11.010294575307052	11.370225987575655	11.380092418144006
O00217	NDUS8_HUMAN	NDUFS8	4.0	4.0	4.0	6.0	6.0	6.0	6.0	6.0	8.59	8.67	8.63	9.4	9.39	9.46	8.04	7.95	7.95	8.1	8.52	8.41	8.41	8.41	8.45	8.48	8.3	8.29	9.04	9.0	9.04	9.65	9.55	9.55	9.5	9.61	9.56	9.49	9.56	9.62	9.55	9.58	9.56	8.630369654817175	9.416999359911793	8.01140974262704	8.438296229479365	8.382547907782323	9.026789510607966
Q96EK7	F120B_HUMAN	FAM120B	10.0	10.0	10.0	8.0	8.0	8.0	8.0	8.0	8.8	8.78	8.88	10.8	10.89	10.87	8.22	8.31	8.19	8.39	8.32	8.41	8.43	8.33	8.54	8.58	8.6	8.64	10.36	10.32	10.39	9.72	9.55	9.7	10.42	10.46	10.48	10.43	10.49	10.5	10.46	10.5	10.57	8.820650707184479	10.853846687597455	8.279649104987882	8.373303903932579	8.590450518750691	10.356951286918875
Q68CZ2	TENS3_HUMAN	TNS3	15.0	15.0	15.0	13.0	13.0	13.0	13.0	13.0	10.36	10.34	10.34	10.38	10.37	10.39	10.07	10.05	10.03	10.01	10.05	10.08	10.09	10.04	9.9	9.85	9.92	9.91	10.31	10.38	10.37	9.74	9.78	9.85	10.29	10.26	10.28	10.1	10.09	10.11	10.35	10.37	10.38	10.346697520494958	10.380023104813512	10.040173282077522	10.065147289318423	9.895249818538005	10.353662942719671
P15311	EZRI_HUMAN	EZR	21.0	21.0	21.0	21.0	21.0	21.0	21.0	21.0	11.56	11.58	11.5	12.01	11.93	11.98	11.81	11.81	11.82	11.75	11.83	11.84	11.86	11.83	11.84	11.88	11.83	11.82	11.87	11.9	11.89	12.06	12.06	12.04	11.89	11.92	11.89	11.98	11.98	11.95	11.9	11.84	11.77	11.547065463434116	11.973709840747976	11.79776458355558	11.840052105836698	11.842680569859414	11.886720518296878
Q96K21	ANCHR_HUMAN	ZFYVE19	8.0	8.0	8.0	10.0	10.0	10.0	10.0	10.0	9.58	9.59	9.59	9.44	9.53	9.43	9.22	9.22	9.21	9.17	9.37	9.38	9.33	9.29	9.56	9.54	9.5	9.5	9.25	9.38	9.35	9.08	9.21	9.11	9.31	9.29	9.36	9.34	9.45	9.32	9.4	9.43	9.41	9.586674362360233	9.467372387319788	9.205146571185278	9.34293821993592	9.525234226549616	9.327729359886323
P35222	CTNB1_HUMAN	CTNNB1	16.0	16.0	16.0	22.0	22.0	22.0	22.0	22.0	10.19	10.26	10.19	12.13	12.15	12.13	9.86	9.89	9.87	9.94	9.81	9.79	9.86	9.84	10.01	9.99	9.99	10.0	11.57	11.64	11.61	11.46	11.54	11.58	11.62	11.62	11.57	11.54	11.46	11.53	11.57	11.5	11.54	10.21371272289955	12.136697520494959	9.89033103381216	9.825251254735658	9.997523849365342	11.606951286918875
Q9NRY4	RHG35_HUMAN	ARHGAP35	15.0	15.0	15.0	18.0	18.0	18.0	18.0	18.0	10.05	10.01	10.02	11.16	11.15	11.12	9.66	9.69	9.67	9.71	10.01	9.95	9.91	9.89	9.87	9.81	9.85	9.85	10.9	10.89	10.9	10.8	10.81	10.83	11.01	11.05	11.03	10.87	10.87	10.87	10.95	10.97	10.94	10.026766993781395	11.143433245263363	9.682627953959113	9.940731571117995	9.845164079159597	10.896674362360233
Q14566	MCM6_HUMAN	MCM6	31.0	31.0	31.0	32.0	32.0	32.0	32.0	32.0	12.23	12.26	12.24	12.69	12.69	12.7	12.04	12.0	12.01	11.99	12.12	12.11	12.18	12.15	11.94	11.88	11.91	11.88	12.58	12.66	12.59	12.65	12.66	12.65	12.6	12.61	12.58	12.66	12.63	12.64	12.7	12.65	12.65	12.243387303590593	12.693341040889889	12.010121659376347	12.140260519552085	11.902715043134249	12.610441361538939
Q9ULU4	PKCB1_HUMAN	ZMYND8	21.0	21.0	21.0	24.0	24.0	24.0	24.0	24.0	10.34	10.35	10.35	11.01	11.02	11.05	10.01	10.03	10.06	10.05	10.13	10.14	10.11	10.15	10.13	10.14	10.08	10.07	10.94	10.98	10.99	10.73	10.73	10.73	10.9	10.9	10.89	10.82	10.88	10.85	10.95	10.94	10.93	10.346674362360233	11.026766993781395	10.037627638680442	10.132575699604219	10.105320558077093	10.970161249396822
Q9UQ35	SRRM2_HUMAN	SRRM2	39.0	39.0	39.0	46.0	46.0	46.0	46.0	46.0	11.46	11.48	11.45	11.92	11.91	11.92	11.7	11.71	11.71	11.68	11.78	11.75	11.71	11.7	11.78	11.79	11.77	11.83	12.22	12.24	12.19	12.5	12.53	12.5	12.2	12.22	12.21	12.21	12.18	12.19	12.11	12.14	12.13	11.463387303590594	11.916674362360233	11.700051865615961	11.73535593571966	11.792680569859414	12.21681282795783
P46939	UTRN_HUMAN	UTRN	55.0	55.0	55.0	67.0	67.0	67.0	67.0	67.0	11.93	11.91	11.91	13.36	13.42	13.39	11.68	11.7	11.68	11.71	11.54	11.54	11.51	11.59	11.3	11.28	11.29	11.32	12.63	12.63	12.66	12.49	12.56	12.61	12.71	12.77	12.72	12.63	12.59	12.59	12.76	12.72	12.77	11.916697520494958	13.39020793666158	11.692558521148042	11.545286875093195	11.29757592480868	12.640069474030739
P09884	DPOLA_HUMAN	POLA1	24.0	24.0	24.0	22.0	22.0	22.0	22.0	22.0	10.94	10.97	10.93	11.15	11.11	11.12	10.62	10.69	10.64	10.67	10.89	10.91	10.83	10.87	10.34	10.31	10.37	10.39	11.11	11.07	11.09	11.21	11.17	11.15	11.04	11.11	11.1	11.01	11.0	10.96	11.25	11.26	11.25	10.946766993781395	11.126766993781395	10.655251254735658	10.875302338906005	10.352817985108581	11.090092418144005
Q8NI35	INADL_HUMAN	PATJ	7.0	7.0	7.0	10.0	10.0	10.0	10.0	10.0	8.31	8.24	8.32	10.0	10.07	10.15	7.66	7.76	7.65	7.73	7.77	7.76	7.73	7.8	7.19	7.34	7.28	7.3	9.45	9.45	9.44	9.29	9.36	9.45	9.47	9.55	9.5	9.43	9.37	9.37	9.65	9.63	9.68	8.290436558105034	10.074636115913847	7.700746099799788	7.765216602648916	7.27853780553254	9.446674362360232
P30519	HMOX2_HUMAN	HMOX2	9.0	9.0	9.0	12.0	12.0	12.0	12.0	12.0	9.26	9.33	9.28	10.39	10.23	10.29	9.99	9.98	10.06	9.88	9.67	9.68	9.69	9.74	10.13	10.31	10.24	10.28	10.54	10.57	10.54	10.53	10.48	10.48	10.64	10.61	10.55	10.69	10.69	10.69	10.4	10.47	10.45	9.290301308901714	10.304849239500447	9.978919948548809	9.69525270092141	10.241592783472473	10.550069474030737
Q86SK9	SCD5_HUMAN	SCD5	2.0	2.0	2.0	1.0	1.0	1.0	1.0	1.0	8.36	8.45	8.43	9.22	9.32	9.32	7.85	7.79	7.84	7.84	7.61	7.67	7.66	7.69	7.69	7.71	7.65	7.53	8.34	8.33	8.36	8.08	8.2	8.28	8.37	8.38	8.34	8.24	8.22	8.27	8.46	8.37	8.4	8.413846687597456	9.287430798283312	7.83018953146285	7.657799657362801	7.646666135977791	8.343387303590593
Q9UHF7	TRPS1_HUMAN	TRPS1	10.0	10.0	10.0	9.0	9.0	9.0	9.0	9.0	8.8	8.86	8.85	9.1	9.24	9.18	8.28	8.2	8.14	8.28	8.58	8.42	8.43	8.45	7.75	7.91	7.93	7.97	9.04	8.95	8.91	8.92	8.95	9.02	8.8	8.92	8.88	8.58	8.6	8.45	9.05	8.94	8.94	8.836904494144449	9.174470341974827	8.226198144254829	8.471460788659149	7.892382266774629	8.967696345414295
Q9C037	TRIM4_HUMAN	TRIM4	6.0	6.0	6.0	8.0	8.0	8.0	8.0	8.0	8.78	8.75	8.77	10.15	10.24	10.32	8.23	8.3	8.26	8.39	8.67	8.64	8.6	8.63	8.46	8.5	8.44	8.44	9.8	9.8	9.85	9.83	9.87	9.93	10.06	10.03	10.03	9.96	9.95	10.01	10.05	9.92	9.92	8.766720518296877	10.238335511700837	8.296266935868212	8.635216602648917	8.460208899972415	9.816859942491899
Q9Y2K7	KDM2A_HUMAN	KDM2A	19.0	19.0	19.0	19.0	19.0	19.0	19.0	19.0	9.8	9.81	9.82	10.49	10.58	10.54	10.1	10.12	10.16	10.09	10.01	10.04	10.03	9.99	10.05	10.06	9.98	10.04	11.13	11.09	11.04	11.16	11.16	11.1	10.89	10.89	10.93	10.93	10.97	10.95	10.87	10.94	10.88	9.810023104813514	10.537135888544839	10.117750105229167	10.017627638680441	10.032833368408452	11.08713588854484
Q02880	TOP2B_HUMAN	TOP2B	34.0	34.0	34.0	41.0	41.0	41.0	41.0	41.0	11.91	11.92	11.91	12.75	12.76	12.79	11.71	11.72	11.69	11.7	11.67	11.65	11.68	11.66	11.49	11.51	11.47	11.5	12.59	12.66	12.61	12.53	12.45	12.5	12.59	12.57	12.58	12.58	12.61	12.61	12.51	12.58	12.59	11.91334104088989	12.766766993781395	11.705043321403924	11.665043321403923	11.49257569960422	12.620301308901714
P80303	NUCB2_HUMAN	NUCB2	14.0	14.0	14.0	14.0	14.0	14.0	14.0	14.0	10.7	10.71	10.69	10.64	10.79	10.74	10.4	10.42	10.33	10.4	10.36	10.39	10.32	10.39	10.21	10.15	10.14	10.15	10.7	10.65	10.66	10.69	10.74	10.73	10.68	10.73	10.65	10.51	10.56	10.55	10.73	10.63	10.61	10.700023104813512	10.724673395640977	10.387902003181011	10.365284710842815	10.16276826157113	10.670162210222063
Q16822	PCKGM_HUMAN	PCK2	17.0	17.0	17.0	18.0	18.0	18.0	18.0	18.0	10.46	10.49	10.45	10.46	10.38	10.39	10.12	10.13	10.19	10.16	10.1	10.08	10.12	10.1	10.27	10.25	10.16	10.23	10.6	10.62	10.58	10.56	10.53	10.51	10.62	10.59	10.58	10.53	10.52	10.53	10.53	10.51	10.51	10.466766993781397	10.41044136153894	10.150260519552084	10.100069314163022	10.228091244171953	10.600092418144007
P21333	FLNA_HUMAN	FLNA	113.0	113.0	113.0	117.0	117.0	117.0	117.0	117.0	14.78	14.83	14.81	15.34	15.36	15.35	14.6	14.56	14.54	14.58	14.62	14.6	14.65	14.66	14.7	14.71	14.73	14.7	15.37	15.5	15.43	15.25	15.22	15.23	15.36	15.31	15.28	15.33	15.38	15.4	15.24	15.25	15.26	14.80681282795783	15.350023104813511	14.570173282077523	14.632696903855823	14.710052105836699	15.434312401702972
P18669	PGAM1_HUMAN	PGAM1	8.0	8.0	8.0	8.0	8.0	8.0	8.0	8.0	11.35	11.33	11.32	12.37	12.32	12.37	11.63	11.68	11.66	11.6	11.29	11.38	11.42	11.37	11.49	11.57	11.54	11.54	12.34	12.32	12.34	12.12	12.1	12.1	12.15	12.11	12.14	12.08	12.09	12.06	12.11	12.1	12.08	11.333387303590593	12.353525126427305	11.642817985108582	11.36576601887703	11.535284953535031	12.333364092258845
P02452	CO1A1_HUMAN	COL1A1	54.0	54.0	54.0	39.0	39.0	39.0	39.0	39.0	11.06	11.06	11.16	9.86	9.94	9.75	13.67	13.42	13.47	13.68	12.08	12.08	12.07	12.07	11.55	11.52	11.57	11.67	13.73	14.06	13.81	10.11	10.03	10.55	11.56	10.34	10.31	10.24	10.74	10.35	10.49	10.48	10.44	11.09410932323944	9.852094581939765	13.564682954924061	12.075008664322413	11.57860968849482	13.873624777809827
Q63HN8	RN213_HUMAN	RNF213	75.0	75.0	75.0	77.0	77.0	77.0	77.0	77.0	12.13	12.07	12.11	12.68	12.73	12.7	11.88	11.86	11.86	11.92	11.8	11.82	11.81	11.84	11.82	11.81	11.82	11.85	12.65	12.66	12.67	12.15	12.13	12.22	12.64	12.63	12.63	12.67	12.7	12.73	12.59	12.57	12.63	12.103548496596614	12.703479826764276	11.880208899972414	11.817575924808681	11.825078218703265	12.660023104813513
P62256	UBE2H_HUMAN	UBE2H	3.0	3.0	3.0	7.0	7.0	7.0	7.0	7.0	8.2	8.33	8.25	11.03	11.02	10.99	7.62	7.72	7.58	7.58	7.67	7.77	7.9	7.74	7.63	7.64	7.65	7.76	10.22	10.27	10.31	10.11	10.16	10.23	10.25	10.25	10.18	10.03	10.04	10.09	10.18	10.11	10.1	8.260996701396042	11.013433245263364	7.626148398650843	7.772431412378644	7.6709656087019304	10.26713588854484
Q969W9	PMEPA_HUMAN	PMEPA1	3.0	3.0	3.0	1.0	1.0	1.0	1.0	1.0	5.7	5.71	5.61	4.49	4.44	4.6	6.66	6.67	6.73	6.59	6.04	6.18	6.17	6.2	5.55	5.64	5.61	5.62	5.14	5.13	5.23	5.4	5.54	5.37	4.84	4.67	4.65	4.66	4.83	4.92	4.75	4.69	4.7	5.674029140099353	4.511557695001055	6.663354054418818	6.148854258543432	5.605387477897352	5.167372387319788
Q01973	ROR1_HUMAN	ROR1	4.0	4.0	4.0	7.0	7.0	7.0	7.0	7.0	8.93	9.01	9.05	10.56	10.47	10.6	7.04	7.01	6.64	7.06	7.84	7.96	7.8	7.92	6.86	7.08	6.9	6.92	9.18	9.22	9.29	9.4	9.63	9.69	9.41	9.52	9.4	9.02	8.88	8.91	9.29	9.15	9.2	8.997525326449228	10.544351926044559	6.947366822049037	7.8813859304201985	6.942468651451779	9.230718564575714
Q96QZ7	MAGI1_HUMAN	MAGI1	10.0	10.0	10.0	10.0	10.0	10.0	10.0	10.0	9.27	9.3	9.34	9.93	10.02	10.01	8.86	8.84	8.87	8.91	9.03	9.05	8.93	9.04	8.52	8.43	8.55	8.57	9.56	9.46	9.49	9.64	9.69	9.7	9.57	9.62	9.59	9.48	9.45	9.37	9.59	9.56	9.54	9.303618605955954	9.9872253030551	8.870225987575655	9.013293905517024	8.51848430170694	9.503944319288633
P21980	TGM2_HUMAN	TGM2	11.0	11.0	11.0	15.0	15.0	15.0	15.0	15.0	9.74	9.76	9.73	10.05	10.03	10.12	10.06	10.06	10.01	10.01	10.53	10.59	10.56	10.54	10.99	10.98	10.91	10.95	10.72	10.61	10.63	11.35	11.33	11.26	10.76	10.78	10.79	10.89	10.94	10.95	10.55	10.53	10.46	9.743387303590593	10.067185239267378	10.035216597654147	10.555182426812475	10.957834488053685	10.654131888202107
O94925	GLSK_HUMAN	GLS	18.0	18.0	18.0	20.0	20.0	20.0	20.0	20.0	11.57	11.58	11.55	12.23	12.04	12.16	11.32	11.37	11.35	11.36	11.41	11.4	11.41	11.44	11.47	11.44	11.48	11.46	12.36	12.4	12.35	12.62	12.58	12.57	12.46	12.4	12.42	12.59	12.5	12.52	12.24	12.19	12.26	11.566720518296878	12.145453959352384	11.35012093873722	11.415078218703265	11.46257569960422	12.370162210222064
Q16186	ADRM1_HUMAN	ADRM1	5.0	5.0	5.0	6.0	6.0	6.0	6.0	6.0	9.2	9.33	9.33	11.16	10.95	11.05	9.87	9.86	9.87	9.84	9.56	9.56	9.67	9.64	9.96	10.13	10.09	10.13	11.25	11.36	11.29	11.35	11.29	11.32	11.33	11.31	11.27	11.44	11.35	11.28	11.15	11.22	11.21	9.287954926801042	11.055884387501724	9.860051865615961	9.608322088003849	10.079160485391297	11.300718564575714
Q9NRP0	OSTC_HUMAN	OSTC	2.0	2.0	2.0	1.0	1.0	1.0	1.0	1.0	9.46	9.39	9.42	7.59	7.52	7.54	8.98	9.09	9.05	9.05	9.28	9.24	9.2	9.22	9.36	9.33	9.28	9.38	6.87	7.21	6.85	7.27	7.37	7.15	6.76	6.46	6.54	7.2	7.23	7.22	6.61	6.67	6.57	9.423618605955955	7.550301308901714	9.043040931103924	9.235304140352362	9.337989618664604	6.986360009127565
Q07864	DPOE1_HUMAN	POLE	22.0	22.0	22.0	23.0	23.0	23.0	23.0	23.0	10.5	10.45	10.5	10.72	10.78	10.78	9.9	9.89	9.81	9.92	10.55	10.58	10.44	10.44	10.1	10.1	10.17	10.19	10.71	10.6	10.67	11.17	11.16	11.16	11.24	11.33	11.34	11.24	11.2	11.26	11.4	11.43	11.43	10.483525126427306	10.760275964528441	9.880601065469728	10.503894057194728	10.140572255684587	10.660713761833925
O95299	NDUAA_HUMAN	NDUFA10	9.0	9.0	9.0	10.0	10.0	10.0	10.0	10.0	10.09	10.13	10.13	10.03	9.99	10.01	9.78	9.8	9.8	9.86	9.97	9.95	9.96	9.97	9.97	9.99	9.97	9.92	10.01	9.98	9.94	10.12	10.14	10.15	10.04	10.1	10.14	10.07	10.1	10.12	10.05	10.03	10.09	10.116789510607967	10.010092418144005	9.810313828607338	9.962523804323368	9.96273066237246	9.976951286918876
Q15742	NAB2_HUMAN	NAB2	5.0	5.0	5.0	5.0	5.0	5.0	5.0	5.0	8.04	8.04	8.09	8.42	8.49	8.44	8.6	8.56	8.58	8.56	7.95	7.97	8.02	7.87	8.44	8.43	8.33	8.36	9.08	9.13	8.97	8.74	8.71	8.66	8.92	8.94	8.87	8.72	8.85	8.86	8.91	8.91	8.86	8.056859942491897	8.450301308901714	8.575095486459665	7.953506465223916	8.39074393850538	9.06153753220153
P29279	CCN2_HUMAN	CCN2	3.0	3.0	3.0	7.0	7.0	7.0	7.0	7.0	5.6	5.64	5.53	7.15	7.19	7.39	6.74	6.68	6.57	6.76	5.97	6.09	6.26	6.0	7.26	7.4	7.0	7.11	8.63	8.5	8.57	9.38	9.35	9.25	8.55	8.37	8.53	8.28	8.29	8.29	8.11	7.92	7.86	5.590713761833926	7.24720916277953	6.6893729238466735	6.084496050736456	7.200446238915357	8.56764348220476
P00167	CYB5_HUMAN	CYB5A	4.0	4.0	4.0	3.0	3.0	3.0	3.0	3.0	8.95	9.08	9.02	9.89	9.78	9.89	8.55	8.55	8.57	8.48	8.86	8.84	8.9	8.93	9.01	8.92	8.93	8.84	9.22	9.24	9.17	9.42	9.59	9.57	9.51	9.47	9.49	9.6	9.62	9.63	9.53	9.52	9.63	9.01764348220476	9.854257189715632	8.537902003181012	8.88292284279155	8.926256144462814	9.210299387389702
Q8IVT2	MISP_HUMAN	MISP	3.0	3.0	3.0	9.0	9.0	9.0	9.0	9.0	7.5	7.68	7.67	9.05	9.07	9.17	6.98	6.99	6.88	6.94	7.06	6.96	7.12	6.88	8.82	8.83	8.77	8.75	9.26	9.39	9.29	8.92	8.98	9.15	9.49	9.65	9.51	9.49	9.44	9.48	9.16	9.1	9.12	7.618998583414599	9.097628815439343	6.948143661203387	7.007928585116825	8.792887405433813	9.31441129764608
Q6ZSZ5	ARHGI_HUMAN	ARHGEF18	15.0	15.0	15.0	17.0	17.0	17.0	17.0	17.0	9.84	9.86	9.77	10.33	10.37	10.41	10.21	10.11	10.1	10.16	10.01	10.0	10.0	9.97	10.34	10.4	10.36	10.37	10.54	10.51	10.52	10.35	10.36	10.33	10.5	10.48	10.52	10.58	10.64	10.64	10.35	10.36	10.36	9.823846687597456	10.370369654817175	10.145669963274928	9.995077738267563	10.36766271581709	10.523387303590594
P13639	EF2_HUMAN	EEF2	43.0	43.0	43.0	47.0	47.0	47.0	47.0	47.0	13.95	13.97	13.96	14.64	14.62	14.62	14.11	14.11	14.12	14.1	14.11	14.11	14.15	14.14	14.05	14.04	14.05	14.03	14.57	14.58	14.57	14.73	14.73	14.71	14.62	14.64	14.63	14.62	14.61	14.61	14.64	14.59	14.56	13.960023104813512	14.62669752049496	14.110017328644822	14.127610520273862	14.042523804323368	14.57334104088989
Q9H6R4	NOL6_HUMAN	NOL6	14.0	14.0	14.0	16.0	16.0	16.0	16.0	16.0	9.84	9.94	9.89	10.49	10.44	10.44	10.23	10.25	10.25	10.2	10.32	10.32	10.37	10.38	10.15	10.21	10.25	10.16	10.8	10.84	10.79	11.09	11.02	10.96	10.79	10.71	10.8	10.93	10.9	10.91	10.8	10.81	10.74	9.890577564843715	10.456859942491898	10.232644651998278	10.347766495142801	10.193062649016913	10.810162210222064
O75147	OBSL1_HUMAN	OBSL1	7.0	7.0	7.0	8.0	8.0	8.0	8.0	8.0	8.34	8.23	8.2	9.57	9.73	9.67	7.65	7.71	7.71	7.69	7.62	7.63	7.52	7.7	8.05	8.16	8.06	8.01	9.7	9.69	9.69	9.3	9.33	9.43	9.58	9.55	9.61	9.54	9.5	9.5	9.6	9.55	9.56	8.257931837212857	9.658169012161174	7.690206978345012	7.618919948548808	8.071067019927522	9.693341040889889
O75635	SPB7_HUMAN	SERPINB7	1.0	1.0	1.0	1.0	1.0	1.0	1.0	1.0	8.82	8.84	8.94	8.12	7.85	8.16	8.25	8.27	8.26	8.41	8.34	8.32	8.34	8.49	8.65	8.51	8.53	8.49	8.28	8.21	8.24	8.02	8.05	8.09	8.31	8.37	8.23	7.92	7.91	8.07	8.36	8.09	8.06	8.867628815439343	8.049757358409046	8.299004128409488	8.374146036190876	8.546361712391505	8.243618605955955
Q14194	DPYL1_HUMAN	CRMP1	12.0	12.0	12.0	13.0	13.0	13.0	13.0	13.0	10.31	10.29	10.32	11.37	11.45	11.34	9.96	9.99	10.05	10.02	9.78	9.78	9.73	9.74	9.94	9.94	9.88	9.95	10.66	10.82	10.78	10.35	10.39	10.48	10.72	10.72	10.7	10.43	10.45	10.47	10.71	10.71	10.66	10.306720518296878	11.387417571529268	10.005389871407585	9.757679710377609	9.927764583555579	10.754921553406572
Q96PD2	DCBD2_HUMAN	DCBLD2	5.0	5.0	5.0	4.0	4.0	4.0	4.0	4.0	8.44	8.36	8.29	7.31	7.06	7.29	8.88	8.83	8.86	8.77	8.59	8.62	8.69	8.68	8.49	8.45	8.49	8.45	7.84	7.68	7.79	8.48	8.42	8.28	7.62	7.63	7.5	7.55	7.53	7.49	7.62	7.57	7.55	8.364636115913846	7.2243752742642915	8.83559443084059	8.645596807476704	8.470138624996011	7.77153753220153
P35568	IRS1_HUMAN	IRS1	11.0	11.0	11.0	16.0	16.0	16.0	16.0	16.0	9.06	9.02	9.09	10.28	10.29	10.3	8.66	8.66	8.66	8.68	8.9	8.88	8.88	8.85	8.55	8.6	8.62	8.63	9.61	9.65	9.64	9.36	9.39	9.46	9.48	9.5	9.52	9.46	9.42	9.4	9.52	9.47	9.48	9.056951286918876	10.290023104813512	8.66502605302314	8.877610281308375	8.600327430962718	9.633433245263364
P49821	NDUV1_HUMAN	NDUFV1	12.0	12.0	12.0	12.0	12.0	12.0	12.0	12.0	9.62	9.64	9.66	11.09	11.15	11.15	9.28	9.34	9.33	9.33	9.5	9.58	9.55	9.55	9.63	9.64	9.6	9.61	10.62	10.55	10.62	11.04	11.04	11.04	11.0	11.04	11.06	11.03	11.03	11.06	10.97	11.01	10.95	9.640092418144006	11.130275964528442	9.32018953146285	9.545284953535031	9.620086641975318	10.597041988009197
O15121	DEGS1_HUMAN	DEGS1	2.0	2.0	2.0	2.0	2.0	2.0	2.0	2.0	6.91	7.03	7.02	8.29	8.26	8.12	7.63	7.74	7.64	7.65	6.89	7.05	7.04	7.03	7.25	7.31	7.24	7.3	8.34	8.46	8.4	8.22	8.4	8.32	7.98	7.97	7.96	8.01	8.01	8.11	7.82	7.76	8.01	6.987681939480415	8.225214803915	7.665674320960788	7.00395439048908	7.275320558077091	8.400831656757742
P51148	RAB5C_HUMAN	RAB5C	8.0	8.0	8.0	6.0	6.0	6.0	6.0	6.0	10.46	10.51	10.53	10.81	10.81	10.77	10.82	10.78	10.78	10.74	10.56	10.59	10.63	10.59	11.04	11.05	11.02	10.98	10.72	10.8	10.76	10.77	10.78	10.77	10.79	10.81	10.76	10.74	10.73	10.73	10.73	10.73	10.69	10.5002993873897	10.796789510607967	10.780277249992022	10.592714805012772	11.022748078551306	10.760369654817175
Q8N129	CNPY4_HUMAN	CNPY4	3.0	3.0	3.0	2.0	2.0	2.0	2.0	2.0	8.7	8.68	8.68	8.47	8.55	8.65	8.2	8.15	8.17	8.2	8.41	8.37	8.32	8.25	8.25	8.16	8.12	8.06	8.17	8.16	8.1	8.37	8.31	8.28	8.22	8.34	8.3	8.04	8.0	8.11	8.18	8.06	8.1	8.686697520494958	8.55854956801678	8.180155713431619	8.338731408343804	8.149160128487955	8.14366294271967
Q96S19	MTL26_HUMAN	METTL26	5.0	5.0	5.0	6.0	6.0	6.0	6.0	6.0	9.36	9.41	9.44	9.72	9.81	9.77	9.02	9.1	8.94	9.02	9.21	9.18	9.18	9.24	9.23	9.22	9.27	9.22	9.63	9.6	9.62	9.23	9.19	9.15	9.55	9.55	9.55	9.51	9.57	9.44	9.52	9.55	9.58	9.403709840747975	9.76713588854484	9.021108893427499	9.20271504313425	9.235148012446219	9.616720518296878
P01009	A1AT_HUMAN	SERPINA1	3.0	3.0	3.0	6.0	6.0	6.0	6.0	6.0	6.84	6.95	6.96	7.23	7.34	7.26	7.49	7.52	7.56	7.63	7.6	7.4	7.43	7.52	9.16	9.11	9.01	9.05	8.39	8.27	8.35	7.79	7.76	7.84	8.64	8.61	8.71	8.36	8.59	8.6	8.32	8.35	8.47	6.917681939480415	7.277417571529268	7.5509583551914865	7.489649104987883	9.083634062649258	8.337525326449228
Q9NYU2	UGGG1_HUMAN	UGGT1	46.0	46.0	46.0	48.0	48.0	48.0	48.0	48.0	12.44	12.45	12.4	13.04	13.1	13.07	12.24	12.26	12.24	12.22	12.2	12.21	12.22	12.23	12.19	12.16	12.15	12.18	12.77	12.8	12.78	12.75	12.75	12.75	12.75	12.74	12.73	12.68	12.72	12.74	12.75	12.75	12.74	12.430161249396821	13.07020793666158	12.240069314163023	12.215043321403924	12.170086641975317	12.783387303590594
Q96AC1	FERM2_HUMAN	FERMT2	23.0	23.0	23.0	21.0	21.0	21.0	21.0	21.0	11.55	11.58	11.56	11.76	11.73	11.69	11.36	11.35	11.33	11.36	11.23	11.28	11.3	11.28	11.37	11.37	11.36	11.36	11.65	11.7	11.69	11.43	11.51	11.58	11.65	11.62	11.65	11.59	11.58	11.6	11.51	11.42	11.44	11.563387303590595	11.726951286918876	11.350051865615962	11.272730662372458	11.365008664322412	11.680161249396821
Q96RD7	PANX1_HUMAN	PANX1	6.0	6.0	6.0	7.0	7.0	7.0	7.0	7.0	8.96	9.01	9.04	9.83	9.92	9.91	9.36	9.43	9.4	9.44	9.09	9.22	9.24	9.14	9.3	9.32	9.25	9.33	10.22	10.12	10.15	10.29	10.28	10.23	10.1	10.05	10.02	10.0	10.09	10.03	9.86	9.89	9.86	9.003709840747975	9.8872253030551	9.407834488053684	9.173767562137199	9.300327430962717	10.163944319288634
Q969G6	RIFK_HUMAN	RFK	6.0	6.0	6.0	6.0	6.0	6.0	6.0	6.0	9.04	8.96	8.98	10.58	10.54	10.52	8.55	8.41	8.41	8.57	8.73	8.75	8.64	8.73	8.69	8.61	8.77	8.65	9.55	9.54	9.58	9.69	9.75	9.72	9.62	9.59	9.63	9.36	9.39	9.35	9.75	9.69	9.66	8.993735451059827	10.546882778866555	8.48696682766137	8.713123939716377	8.681220014156747	9.556766993781396
Q9P2K5	MYEF2_HUMAN	MYEF2	11.0	11.0	11.0	11.0	11.0	11.0	11.0	11.0	10.03	10.06	10.09	10.67	10.76	10.68	9.79	9.75	9.76	9.76	9.64	9.67	9.67	9.67	9.8	9.84	9.86	9.82	10.23	10.24	10.26	10.21	10.24	10.27	10.28	10.29	10.25	10.28	10.25	10.3	10.32	10.29	10.34	10.06020793666158	10.70389902616654	9.765078218703264	9.662558281344282	9.830173282077523	10.243387303590593
P49023	PAXI_HUMAN	PXN	16.0	16.0	16.0	14.0	14.0	14.0	14.0	14.0	10.02	10.05	10.01	10.48	10.45	10.45	10.27	10.38	10.34	10.29	9.97	10.02	10.02	10.01	10.65	10.64	10.59	10.63	10.36	10.42	10.41	9.97	10.07	10.06	10.46	10.38	10.43	10.45	10.51	10.5	10.3	10.27	10.32	10.026766993781395	10.460069474030737	10.320642529620475	10.005146571185277	10.627678993503926	10.396904494144449
P12955	PEPD_HUMAN	PEPD	10.0	10.0	10.0	10.0	10.0	10.0	10.0	10.0	9.96	9.91	9.95	10.83	11.03	10.89	9.58	9.65	9.58	9.56	9.41	9.45	9.39	9.42	9.8	9.83	9.87	9.72	10.02	10.0	9.97	9.85	9.86	9.84	10.23	10.13	10.26	10.33	10.32	10.28	10.29	10.22	10.19	9.940161249396823	10.919120305018422	9.592908082776464	9.417662715817091	9.80604176559591	9.99681282795783
Q92626	PXDN_HUMAN	PXDN	17.0	17.0	17.0	18.0	18.0	18.0	18.0	18.0	9.3	9.23	9.32	11.46	11.53	11.51	8.9	8.89	8.9	8.88	8.73	8.68	8.65	8.75	8.56	8.54	8.59	8.59	10.59	10.59	10.62	11.1	11.13	11.11	10.57	10.61	10.59	10.46	10.35	10.43	10.74	10.65	10.59	9.283846687597457	11.5002993873897	8.892523804323368	8.703043068880685	8.57015571343162	10.600069474030738
P49790	NU153_HUMAN	NUP153	27.0	27.0	27.0	31.0	31.0	31.0	31.0	31.0	10.79	10.84	10.8	11.24	11.07	11.16	11.03	11.03	11.08	11.05	11.11	11.09	11.09	11.09	10.96	10.98	10.94	10.97	11.56	11.58	11.53	11.77	11.8	11.8	11.51	11.49	11.49	11.54	11.5	11.5	11.51	11.52	11.47	10.810162210222064	11.158335511700837	11.047645597826717	11.09502605302314	10.96257569960422	11.55681282795783
O95232	LC7L3_HUMAN	LUC7L3	12.0	12.0	12.0	13.0	13.0	13.0	13.0	13.0	10.72	10.76	10.71	11.18	11.18	11.14	10.97	10.99	11.01	10.96	10.86	10.88	10.93	10.88	11.08	11.16	11.09	11.1	11.3	11.39	11.33	11.25	11.24	11.25	11.31	11.29	11.29	11.29	11.27	11.28	11.24	11.22	11.22	10.730162210222064	11.166789510607966	10.982627953959113	10.887732869217132	11.107838097134138	11.340486763342197
Q13772	NCOA4_HUMAN	NCOA4	5.0	5.0	5.0	5.0	5.0	5.0	5.0	5.0	7.78	7.81	7.75	8.51	8.45	8.58	8.28	8.29	8.36	8.36	8.2	8.23	8.25	8.4	8.19	8.33	8.27	8.27	8.59	8.39	8.43	9.64	9.6	9.51	8.44	8.49	8.6	8.53	8.5	8.56	8.68	8.73	8.61	7.780207936661581	8.514312401702972	8.322991533827555	8.272097361991987	8.265854744729154	8.472617297354349
Q5SNV9	CA167_HUMAN	C1orf167	1.0	1.0	1.0	1.0	1.0	1.0	1.0	1.0	7.68	7.64	7.73	8.22	8.54	8.34	6.84	6.94	7.05	7.04	7.32	7.44	7.39	7.31	6.94	6.79	6.76	6.97	8.32	8.25	8.33	8.3	8.24	8.35	8.18	8.33	8.28	7.98	8.07	8.18	8.28	8.24	8.08	7.683803634484312	8.372752556885667	6.9699951207974005	7.365982497078925	6.867883404809259	8.300436558105034
P78559	MAP1A_HUMAN	MAP1A	47.0	47.0	47.0	47.0	47.0	47.0	47.0	47.0	11.98	12.01	11.99	12.17	12.21	12.18	11.77	11.81	11.8	11.77	11.73	11.69	11.74	11.77	11.96	11.93	11.92	11.92	12.22	12.23	12.22	11.99	11.99	12.07	12.36	12.36	12.34	12.24	12.28	12.24	12.22	12.21	12.19	11.993387303590593	12.186766993781395	11.787610520273862	11.732783274527128	11.93259347860319	12.22334104088989
P49419	AL7A1_HUMAN	ALDH7A1	24.0	24.0	24.0	20.0	20.0	20.0	20.0	20.0	11.81	11.91	11.86	12.19	12.13	12.17	11.53	11.54	11.54	11.51	11.43	11.4	11.51	11.48	11.42	11.43	11.36	11.37	11.71	11.79	11.79	11.67	11.6	11.63	11.82	11.82	11.76	11.74	11.74	11.75	11.83	11.84	11.78	11.860577564843716	12.163548496596615	11.530051865615961	11.455632424366655	11.395320558077092	11.763823159737962
Q8N1I0	DOCK4_HUMAN	DOCK4	5.0	5.0	5.0	2.0	2.0	2.0	2.0	2.0	7.92	7.89	8.01	6.09	6.26	6.26	7.25	7.38	7.3	7.22	7.4	7.5	7.3	7.52	7.14	7.06	7.16	7.12	5.46	5.3	5.53	5.97	5.9	5.76	5.37	5.18	5.63	5.59	5.18	5.27	5.88	5.93	5.39	7.940906553320652	6.2055291399135895	7.28877993011375	7.432644420411043	7.120482293757454	5.4331786186436775
O75380	NDUS6_HUMAN	NDUFS6	7.0	7.0	7.0	6.0	6.0	6.0	6.0	6.0	9.65	9.63	9.65	10.36	10.49	10.37	9.26	9.33	9.24	9.34	9.57	9.48	9.48	9.54	9.52	9.58	9.61	9.55	9.89	9.95	9.96	10.35	10.31	10.28	10.32	10.36	10.3	10.27	10.28	10.29	10.32	10.27	10.24	9.643364092258846	10.407886981110948	9.293147186040226	9.518027316802518	9.565389871407586	9.933662942719671
Q9NQ88	TIGAR_HUMAN	TIGAR	8.0	8.0	8.0	11.0	11.0	11.0	11.0	11.0	9.62	9.63	9.65	11.02	10.97	10.98	9.97	9.94	9.94	9.92	9.72	9.73	9.75	9.76	10.49	10.59	10.47	10.48	10.89	10.98	10.92	10.76	10.75	10.77	10.9	10.86	10.91	10.96	10.96	10.97	10.81	10.85	10.87	9.633387303590593	10.990162210222065	9.94261065664313	9.740086641975317	10.508313221563006	10.930486763342197
Q6RW13	ATRAP_HUMAN	AGTRAP	3.0	3.0	3.0	2.0	2.0	2.0	2.0	2.0	9.11	9.15	9.11	7.59	7.28	7.48	8.7	8.77	8.73	8.8	8.9	8.85	8.88	8.91	9.29	9.27	9.25	9.27	7.41	7.7	7.57	7.32	7.47	7.46	7.66	7.54	7.54	7.71	7.64	7.84	7.45	7.49	7.87	9.123456936460391	7.455644271924218	8.750502488662107	8.885181465987234	9.270069314163022	7.564854249267163
Q9Y294	ASF1A_HUMAN	ASF1A	4.0	4.0	4.0	5.0	5.0	5.0	5.0	5.0	8.65	8.64	8.58	9.7	9.83	9.89	8.21	8.13	8.17	8.11	8.56	8.63	8.55	8.57	7.9	7.99	7.96	8.01	9.66	9.7	9.66	10.02	10.02	10.04	9.54	9.63	9.54	9.45	9.47	9.49	9.65	9.62	9.59	8.62366294271967	9.80882881726862	8.155512413875279	8.577838097134139	7.96559443084059	9.673456936460392
Q16647	PTGIS_HUMAN	PTGIS	2.0	2.0	2.0	2.0	2.0	2.0	2.0	2.0	6.73	6.69	6.71	7.22	7.39	7.41	5.77	5.59	5.92	5.68	6.08	5.95	5.85	6.07	5.74	5.95	5.84	5.77	6.93	6.75	6.87	6.96	6.93	6.97	7.14	7.13	7.04	6.87	7.02	6.89	7.0	7.21	7.1	6.710092418144006	7.342483748428067	5.745188182745067	5.990563379885146	5.8272841981172085	6.851927360540638
O60361	NDK8_HUMAN	NME2P1	1.0	1.0	1.0	1.0	1.0	1.0	1.0	1.0	8.52	8.32	8.57	8.31	9.37	8.73	7.64	7.65	7.64	7.67	7.91	7.79	7.88	7.94	7.83	7.78	7.63	7.63	6.93	7.32	7.28	7.25	7.31	6.95	7.23	7.14	7.23	7.04	7.28	7.12	7.35	7.06	6.96	8.47398059721073	8.870016774316857	7.650052105836698	7.881081844856374	7.720266692069875	7.186992119065922
Q9NXU5	ARL15_HUMAN	ARL15	1.0	1.0	1.0	2.0	2.0	2.0	2.0	2.0	9.05	9.11	9.08	8.82	8.76	8.85	8.63	8.63	8.7	8.66	8.42	8.42	8.56	8.48	8.25	8.31	8.24	8.31	7.78	7.71	7.64	7.89	7.98	7.98	7.97	7.9	7.99	8.05	7.9	7.97	7.98	8.13	7.93	9.080207936661582	8.810483561129837	8.655287112790525	8.471153114525332	8.277870271989343	7.711131918361472
Q96T23	RSF1_HUMAN	RSF1	27.0	27.0	27.0	31.0	31.0	31.0	31.0	31.0	11.02	11.04	11.03	11.77	11.8	11.83	10.74	10.79	10.78	10.81	10.94	11.0	10.93	10.92	10.81	10.8	10.76	10.83	11.72	11.75	11.73	11.88	11.85	11.84	11.72	11.77	11.75	11.63	11.65	11.64	11.7	11.67	11.62	11.030023104813512	11.80020793666158	10.780224546366643	10.947838097134138	10.800224546366643	11.733387303590593
Q9NRX5	SERC1_HUMAN	SERINC1	4.0	4.0	4.0	4.0	4.0	4.0	4.0	4.0	9.02	9.04	9.05	9.68	9.62	9.73	9.56	9.53	9.58	9.53	9.17	9.09	9.19	9.27	9.16	9.24	9.02	9.09	9.57	9.61	9.55	10.28	10.19	10.14	9.6	9.64	9.55	9.51	9.44	9.58	9.62	9.58	9.43	9.036720518296878	9.677366623990967	9.550156193850011	9.181420707294645	9.129813653627176	9.576882778866556
Q7Z6J6	FRMD5_HUMAN	FRMD5	5.0	5.0	5.0	4.0	4.0	4.0	4.0	4.0	8.8	8.72	8.79	9.26	9.11	9.2	8.18	8.34	8.25	8.39	8.31	8.33	8.31	8.35	8.14	8.1	8.17	8.08	8.87	8.7	8.73	8.64	8.59	8.58	8.68	8.69	8.68	8.63	8.6	8.67	8.71	8.63	8.62	8.770436558105033	9.191312198040904	8.292263757619637	8.325095486459665	8.12292284279155	8.768588550237453
P09601	HMOX1_HUMAN	HMOX1	10.0	10.0	10.0	11.0	11.0	11.0	11.0	11.0	8.32	8.33	8.36	8.28	8.34	8.26	10.1	10.17	10.2	10.09	10.78	10.82	11.01	11.06	9.33	9.4	9.42	9.3	10.19	9.6	9.44	12.65	12.61	12.46	9.31	9.3	9.5	9.56	9.64	9.61	9.94	9.83	8.9	8.336766993781396	8.293735451059828	10.140746099799786	10.922460381159341	9.363337420060839	9.780687579552122
Q9P253	VPS18_HUMAN	VPS18	10.0	10.0	10.0	10.0	10.0	10.0	10.0	10.0	8.77	8.79	8.8	9.62	9.64	9.74	9.16	9.13	9.19	9.16	8.8	8.83	8.88	8.88	9.31	9.43	9.43	9.41	9.57	9.56	9.61	9.68	9.64	9.61	9.64	9.71	9.7	9.64	9.65	9.69	9.69	9.71	9.72	8.786720518296878	9.667628815439341	9.160155955305811	8.84790414858618	9.39584720053416	9.580162210222065
Q9NYV4	CDK12_HUMAN	CDK12	17.0	17.0	17.0	20.0	20.0	20.0	20.0	20.0	10.15	10.18	10.13	11.04	11.11	11.1	10.4	10.45	10.41	10.4	10.41	10.37	10.37	10.38	10.34	10.33	10.37	10.32	11.25	11.27	11.25	11.21	11.23	11.21	11.3	11.29	11.26	11.33	11.33	11.33	11.22	11.26	11.23	10.153479826764277	11.08366294271967	10.415148012446219	10.38259347860319	10.340121659376347	11.256697520494958
O14732	IMPA2_HUMAN	IMPA2	3.0	3.0	3.0	5.0	5.0	5.0	5.0	5.0	7.89	7.86	7.88	7.61	7.64	7.6	7.06	7.31	7.32	7.21	7.29	7.25	7.36	7.39	7.2	7.14	7.14	7.12	7.19	7.16	7.37	7.03	7.1	7.38	7.4	7.33	7.37	7.41	7.28	7.39	7.36	7.26	7.46	7.876720518296877	7.616766993781396	7.228723952284414	7.323562231346926	7.150313828607338	7.243020569143577
Q9P2K3	RCOR3_HUMAN	RCOR3	8.0	8.0	8.0	4.0	4.0	4.0	4.0	4.0	10.13	10.17	10.15	9.69	9.8	9.75	9.87	9.87	9.84	9.91	10.03	10.0	10.0	10.0	9.86	9.91	9.89	9.93	9.64	9.61	9.68	9.55	9.49	9.51	9.62	9.62	9.63	9.58	9.67	9.67	9.5	9.59	9.49	10.150092418144007	9.747366623990967	9.872714805012771	10.007558686715557	9.897731425515413	9.643618605955956
P31431	SDC4_HUMAN	SDC4	6.0	6.0	6.0	5.0	5.0	5.0	5.0	5.0	8.42	8.44	8.46	9.73	9.64	9.8	10.06	10.1	10.15	10.04	9.09	9.23	9.42	9.39	9.12	9.13	9.02	9.01	10.4	10.24	10.23	11.38	11.29	11.15	10.0	9.9	10.03	10.17	10.29	10.25	9.99	10.08	9.91	8.440092418144006	9.724815958266147	10.08811530853445	9.288513924945565	9.071056795582745	10.292128176726575
P09493	TPM1_HUMAN	TPM1	8.0	8.0	8.0	9.0	9.0	9.0	9.0	9.0	10.08	10.16	10.08	11.1	11.16	11.11	9.8	9.78	9.83	9.79	9.98	9.98	9.97	9.95	9.89	9.9	9.91	9.84	10.99	10.99	10.97	10.66	10.73	10.78	11.01	10.99	10.96	10.92	10.91	10.92	10.84	10.8	10.81	10.107162565390427	11.123572987492148	9.800121659376346	9.970051865615963	9.885249818538007	10.983364092258846
Q9UN36	NDRG2_HUMAN	NDRG2	5.0	5.0	5.0	3.0	3.0	3.0	3.0	3.0	8.79	8.61	8.69	9.38	9.2	9.31	8.28	8.22	8.18	8.2	8.09	8.2	8.18	8.22	8.58	8.65	8.65	8.65	8.97	8.84	8.94	8.86	8.9	8.97	9.21	9.18	9.14	9.17	9.18	9.07	9.09	9.22	9.28	8.698549568016778	9.298559751642783	8.220488057901191	8.173346862932668	8.632815832126521	8.917729359886323
Q15262	PTPRK_HUMAN	PTPRK	11.0	11.0	11.0	9.0	9.0	9.0	9.0	9.0	9.19	9.06	9.13	8.96	9.1	9.04	8.65	8.69	8.6	8.69	8.76	8.8	8.77	8.81	7.96	8.0	8.18	8.13	8.26	8.28	8.42	8.63	8.61	8.63	8.25	8.28	8.19	8.03	8.0	8.04	8.39	8.23	8.27	9.12764348220476	9.034470341974826	8.65797190102105	8.785147289318424	8.070331802360561	8.321774639296551
Q99704	DOK1_HUMAN	DOK1	11.0	11.0	11.0	8.0	8.0	8.0	8.0	8.0	9.81	9.77	9.72	9.44	9.2	9.3	9.42	9.43	9.41	9.46	9.37	9.4	9.45	9.39	9.77	9.81	9.69	9.77	9.24	9.15	9.22	8.98	8.96	8.96	9.3	9.22	9.23	9.25	9.31	9.21	9.27	9.22	9.22	9.76713588854484	9.316704594659898	9.430121659376347	9.40280249464365	9.760654121822702	9.203846687597457
Q9NRN5	OLFL3_HUMAN	OLFML3	3.0	3.0	3.0	4.0	4.0	4.0	4.0	4.0	6.38	6.43	6.42	7.6	7.67	7.71	5.37	5.37	5.4	5.47	5.42	5.54	5.32	5.59	5.44	5.43	5.49	5.49	7.64	7.7	7.74	7.33	7.3	7.38	7.45	7.41	7.32	7.18	7.02	7.1	7.34	7.32	7.31	6.410161249396822	7.660713761833925	5.403083089238789	5.471311656492971	5.462766330007408	7.693917270004178
Q9BW71	HIRP3_HUMAN	HIRIP3	4.0	4.0	4.0	6.0	6.0	6.0	6.0	6.0	8.97	8.95	8.97	9.41	9.37	9.36	8.56	8.57	8.56	8.6	8.8	8.79	8.71	8.85	8.82	8.77	8.82	8.83	9.44	9.45	9.39	9.02	9.03	9.09	9.48	9.38	9.41	9.41	9.44	9.42	9.49	9.38	9.41	8.963364092258846	9.380162210222064	8.57259347860319	8.788368456437434	8.81018953146285	9.426904494144448
Q9UN86	G3BP2_HUMAN	G3BP2	12.0	12.0	12.0	8.0	8.0	8.0	8.0	8.0	10.45	10.52	10.45	9.89	9.75	9.7	10.76	10.74	10.73	10.71	10.58	10.61	10.62	10.65	10.63	10.7	10.67	10.68	10.39	10.53	10.43	10.36	10.38	10.33	10.28	10.25	10.16	10.38	10.29	10.28	10.2	10.26	10.19	10.473712722899549	9.78226142126255	10.735112634734417	10.615216602648916	10.670224546366642	10.451208887495927
P25686	DNJB2_HUMAN	DNAJB2	6.0	6.0	6.0	7.0	7.0	7.0	7.0	7.0	7.05	7.01	6.99	9.37	9.38	9.42	7.66	7.69	7.7	7.56	7.37	7.41	7.43	7.32	7.79	7.95	7.81	7.81	9.92	9.98	9.94	9.41	9.45	9.46	9.57	9.56	9.58	9.44	9.52	9.51	9.38	9.44	9.43	7.016882778866556	9.390162210222064	7.653550805940398	7.383110580414429	7.841443833607408	9.946882778866556
Q7Z3J2	VP35L_HUMAN	VPS35L	15.0	15.0	15.0	13.0	13.0	13.0	13.0	13.0	10.24	10.19	10.23	11.01	11.07	11.07	9.97	9.96	9.93	9.93	9.89	9.93	9.91	9.92	10.04	10.03	10.04	10.0	10.49	10.46	10.55	10.57	10.59	10.65	10.62	10.64	10.61	10.64	10.66	10.66	10.59	10.58	10.49	10.220161249396822	11.050275964528442	9.947610520273862	9.91257569960422	10.027592802995217	10.500486763342197
Q8WWM7	ATX2L_HUMAN	ATXN2L	23.0	23.0	23.0	25.0	25.0	25.0	25.0	25.0	10.79	10.81	10.86	11.31	11.31	11.28	11.02	11.05	11.07	11.04	10.94	10.9	10.95	10.95	11.04	11.06	11.04	11.01	11.49	11.53	11.52	11.59	11.56	11.59	11.47	11.51	11.53	11.55	11.55	11.57	11.47	11.46	11.46	10.820301308901714	11.300069153740269	11.045112634734418	10.935146571185276	11.037610281308373	11.513433245263364
Q8IWT6	LRC8A_HUMAN	LRRC8A	9.0	9.0	9.0	9.0	9.0	9.0	9.0	9.0	8.58	8.59	8.55	9.06	8.99	9.05	8.92	8.94	8.97	8.94	8.73	8.66	8.66	8.74	9.04	9.06	9.02	9.04	9.35	9.34	9.36	9.53	9.43	9.38	9.41	9.44	9.4	9.31	9.36	9.42	9.27	9.19	9.31	8.573433245263365	9.03366294271967	8.94261065664313	8.697991758988747	9.040069314163022	9.350023104813511
Q5SRE7	PHYD1_HUMAN	PHYHD1	2.0	2.0	2.0	3.0	3.0	3.0	3.0	3.0	7.66	7.7	7.76	9.14	9.21	9.21	7.15	7.12	7.09	7.01	7.18	7.15	7.13	7.14	7.48	7.49	7.49	7.55	8.24	8.29	8.29	7.69	7.64	7.73	8.16	8.28	8.25	8.17	8.26	8.19	8.3	8.27	8.32	7.7072532598495265	9.187041988009197	7.093435123799317	7.150121659376348	7.502768261571131	8.273525126427305
Q9UEY8	ADDG_HUMAN	ADD3	10.0	10.0	10.0	10.0	10.0	10.0	10.0	10.0	10.28	10.28	10.27	10.58	10.66	10.62	9.99	10.04	10.0	9.99	9.81	9.76	9.81	9.8	9.9	9.91	9.84	9.87	9.97	10.01	9.99	9.61	9.65	9.61	9.97	10.01	9.92	9.79	9.84	9.84	9.96	10.02	9.94	10.276674362360232	10.620369654817175	10.005148012446218	9.795146571185278	9.880259318563805	9.990092418144007
Q8WXF7	ATLA1_HUMAN	ATL1	9.0	9.0	9.0	11.0	11.0	11.0	11.0	11.0	9.01	9.0	8.95	9.92	9.98	9.94	8.62	8.63	8.59	8.61	8.76	8.8	8.75	8.75	8.65	8.67	8.69	8.74	9.59	9.65	9.59	9.61	9.69	9.64	9.57	9.65	9.62	9.48	9.49	9.52	9.63	9.62	9.58	8.986904494144449	9.946882778866556	8.61257569960422	8.765148012446218	8.687889444466729	9.610278526575229
Q13232	NDK3_HUMAN	NME3	4.0	4.0	4.0	5.0	5.0	5.0	5.0	5.0	8.87	8.99	8.95	9.92	9.99	9.89	8.46	8.47	8.52	8.46	8.57	8.57	8.66	8.7	8.69	8.6	8.56	8.51	9.48	9.46	9.41	9.44	9.54	9.52	9.53	9.49	9.54	9.46	9.45	9.37	9.3	9.23	9.18	8.937525326449228	9.933944319288633	8.477715752059135	8.626120086548488	8.591516541602786	9.450299387389702
Q9H0X9	OSBL5_HUMAN	OSBPL5	5.0	5.0	5.0	9.0	9.0	9.0	9.0	9.0	7.97	7.96	8.0	9.64	9.68	9.66	7.4	7.5	7.32	7.45	7.37	7.26	7.27	7.32	7.62	7.57	7.53	7.61	9.7	9.66	9.66	9.48	9.48	9.46	9.6	9.51	9.56	9.49	9.53	9.48	9.54	9.58	9.61	7.976766993781395	9.660092418144007	7.419024358666394	7.305669963274928	7.5829382199359205	9.673456936460392
Q03701	CEBPZ_HUMAN	CEBPZ	20.0	20.0	20.0	26.0	26.0	26.0	26.0	26.0	10.84	10.85	10.8	11.67	11.7	11.68	11.14	11.08	11.13	11.04	11.16	11.13	11.15	11.16	11.02	11.02	11.09	11.1	12.05	12.05	12.03	12.16	12.16	12.18	12.01	11.99	12.01	12.05	12.06	12.09	12.01	11.96	11.92	10.830161249396822	11.683387303590592	11.0980592717072	11.150051865615962	11.057991758988747	12.043364092258846
P14923	PLAK_HUMAN	JUP	13.0	13.0	13.0	17.0	17.0	17.0	17.0	17.0	9.8	9.76	9.76	11.54	11.64	11.61	9.46	9.49	9.45	9.43	9.18	9.14	9.18	9.13	9.72	9.78	9.69	9.68	11.21	11.24	11.24	10.64	10.61	10.76	11.16	11.13	11.08	11.01	11.04	11.02	10.96	10.93	12.03	9.773456936460391	11.597272410817453	9.45766271581709	9.157679710377609	9.71802973928817	11.23006915374027
Q68CQ4	UTP25_HUMAN	UTP25	13.0	13.0	13.0	17.0	17.0	17.0	17.0	17.0	9.21	9.18	9.27	10.62	10.62	10.58	9.54	9.54	9.52	9.5	9.55	9.59	9.59	9.59	9.85	9.83	9.84	9.85	10.98	10.99	10.98	11.35	11.29	11.21	11.06	11.03	11.06	11.06	11.12	11.13	10.98	10.95	10.93	9.220486763342198	10.606789510607966	9.525095126135772	9.580103490814523	9.842523804323367	10.98334104088989
Q7Z6K5	ARPIN_HUMAN	ARPIN	6.0	6.0	6.0	5.0	5.0	5.0	5.0	5.0	8.79	8.81	8.83	9.24	9.26	9.26	8.33	8.42	8.33	8.32	8.35	8.43	8.4	8.38	8.39	8.22	8.27	8.36	8.67	8.66	8.78	8.45	8.43	8.47	8.69	8.84	8.7	8.7	8.78	8.75	8.84	8.89	8.86	8.810092418144006	9.253364092258845	8.350577824367804	8.390294575307053	8.31160794698966	8.704366331948604
P11142	HSP7C_HUMAN	HSPA8	25.0	25.0	25.0	25.0	25.0	25.0	25.0	25.0	14.11	14.13	14.11	14.59	14.5	14.53	14.27	14.24	14.25	14.23	14.34	14.35	14.33	14.34	14.3	14.3	14.28	14.3	14.58	14.57	14.58	14.84	14.83	14.81	14.63	14.65	14.63	14.66	14.63	14.62	14.6	14.61	14.56	14.116697520494958	14.540486763342196	14.24757592480868	14.340017328644823	14.29502593291133	14.576674362360233
O75116	ROCK2_HUMAN	ROCK2	35.0	35.0	35.0	33.0	33.0	33.0	33.0	33.0	11.47	11.46	11.51	12.22	12.29	12.23	11.27	11.25	11.27	11.29	11.38	11.35	11.33	11.32	11.22	11.24	11.26	11.26	11.83	11.87	11.87	11.73	11.78	11.78	11.79	11.81	11.75	11.62	11.61	11.6	11.75	11.72	11.69	11.480162210222064	12.246999359911792	11.270069314163022	11.345182426812475	11.245095126135773	11.856789510607966
Q76FK4	NOL8_HUMAN	NOL8	20.0	20.0	20.0	22.0	22.0	22.0	22.0	22.0	10.4	10.42	10.36	10.92	11.01	10.95	10.65	10.64	10.63	10.66	10.67	10.72	10.67	10.64	10.58	10.58	10.61	10.61	11.15	11.13	11.15	11.29	11.24	11.25	11.27	11.22	11.28	11.29	11.33	11.33	11.13	11.17	11.12	10.393548496596614	10.960486763342196	10.645043321403923	10.675286875093196	10.595077977652906	11.143364092258846
Q8WXF1	PSPC1_HUMAN	PSPC1	16.0	16.0	16.0	15.0	15.0	15.0	15.0	15.0	10.27	10.25	10.25	10.67	10.66	10.63	9.97	10.0	9.96	10.04	10.19	10.21	10.14	10.16	10.1	10.09	10.09	10.13	10.99	11.09	11.01	10.93	10.93	10.98	10.94	10.99	10.87	10.94	10.88	10.85	10.85	10.8	10.71	10.256697520494958	10.653433245263365	9.992836965005244	10.175251254735658	10.10259347860319	11.03065070718448
Q16698	DECR_HUMAN	DECR1	9.0	9.0	9.0	11.0	11.0	11.0	11.0	11.0	10.1	10.13	10.15	11.25	11.32	11.29	9.86	9.82	9.87	9.84	9.76	9.75	9.78	9.8	9.9	9.88	9.88	9.86	10.77	10.85	10.81	10.75	10.7	10.73	10.87	10.83	10.82	10.79	10.8	10.83	10.83	10.81	10.73	10.12681282795783	11.286951286918875	9.847627638680441	9.772627953959113	9.880069314163022	10.810369654817174
P33992	MCM5_HUMAN	MCM5	27.0	27.0	27.0	31.0	31.0	31.0	31.0	31.0	11.72	11.77	11.77	12.21	12.18	12.18	11.55	11.57	11.52	11.52	11.63	11.64	11.67	11.71	11.46	11.48	11.48	11.52	12.12	12.18	12.13	12.14	12.14	12.14	12.14	12.15	12.17	12.23	12.21	12.22	12.21	12.23	12.19	11.753525126427306	12.190069474030738	11.540156193850011	11.662836965005244	11.48516516009665	12.143572987492147
O95721	SNP29_HUMAN	SNAP29	8.0	8.0	8.0	9.0	9.0	9.0	9.0	9.0	9.19	9.26	9.29	10.2	10.18	10.13	9.58	9.59	9.57	9.53	9.33	9.34	9.36	9.33	9.62	9.64	9.6	9.66	9.8	9.78	9.8	9.59	9.52	9.57	9.83	9.86	9.85	9.99	9.95	9.91	9.87	9.89	9.93	9.247272410817452	10.1702993873897	9.567678993503925	9.340052105836698	9.630173282077521	9.793364092258846
O00291	HIP1_HUMAN	HIP1	12.0	12.0	12.0	9.0	9.0	9.0	9.0	9.0	9.48	9.51	9.51	9.38	9.53	9.44	9.11	9.18	9.21	9.2	9.16	9.17	9.2	9.19	9.39	9.37	9.34	9.33	9.08	9.02	9.12	9.05	9.06	9.21	9.18	9.16	9.21	8.99	9.01	9.04	9.1	9.16	9.1	9.50006915374027	9.451321160360873	9.175524173375855	9.180086641975318	9.357697309201132	9.073917270004177
O94901	SUN1_HUMAN	SUN1	14.0	14.0	14.0	15.0	15.0	15.0	15.0	15.0	10.22	10.27	10.27	11.4	11.41	11.37	9.92	9.96	9.91	10.0	9.69	9.63	9.7	9.72	9.56	9.63	9.66	9.61	10.62	10.69	10.67	10.72	10.76	10.74	10.56	10.56	10.58	10.51	10.51	10.55	10.68	10.65	10.59	10.253525126427306	11.393433245263363	9.947941147101698	9.685387477897352	9.61545774201914	10.660299387389701
Q6KB66	K2C80_HUMAN	KRT80	14.0	14.0	14.0	18.0	18.0	18.0	18.0	18.0	10.54	10.59	10.56	11.06	10.91	10.93	10.35	10.27	10.25	10.32	10.32	10.29	10.3	10.32	11.02	11.03	10.99	10.95	10.97	11.04	10.96	10.25	10.45	10.63	10.9	10.96	10.93	10.95	10.72	10.77	11.0	10.82	11.02	10.563479826764278	10.96821440152362	10.298044194659605	10.307558446079288	10.997834488053684	10.99044136153894
P78395	PRAME_HUMAN	PRAME	3.0	3.0	3.0	3.0	3.0	3.0	3.0	3.0	8.73	8.81	8.84	10.55	10.76	10.7	8.36	8.39	8.28	8.44	8.66	8.66	8.64	8.61	9.22	9.23	9.1	9.18	10.22	10.13	10.17	10.74	10.72	10.69	10.54	10.6	10.59	10.39	10.51	10.6	10.39	10.29	10.24	8.794076352338758	10.672676100445733	8.368661787745062	8.642644651998278	9.183399452620964	10.173803634484313
Q9C010	IPKB_HUMAN	PKIB	2.0	2.0	2.0	2.0	2.0	2.0	2.0	2.0	7.61	7.46	7.56	9.5	9.72	9.7	8.17	8.07	8.15	8.27	6.75	6.81	6.82	6.87	7.85	7.78	7.6	7.76	8.6	8.54	8.78	7.72	7.85	7.96	8.75	8.69	8.69	8.52	8.47	8.51	8.87	8.87	8.94	7.544673395640978	9.643363785761661	8.166764434096613	6.813129210688212	7.75035760010648	8.643646874305702
P22676	CALB2_HUMAN	CALB2	11.0	11.0	11.0	14.0	14.0	14.0	14.0	14.0	10.79	10.87	10.84	10.94	11.0	10.94	10.55	10.47	10.57	10.47	10.95	10.92	10.95	10.97	10.84	10.79	10.76	10.75	11.3	11.41	11.35	11.35	11.31	11.34	11.31	11.3	11.28	11.4	11.44	11.42	11.26	11.24	11.15	10.833709840747975	10.960278526575228	10.515719566723881	10.947610281308373	10.785426690101955	11.354034903443095
Q08AF3	SLFN5_HUMAN	SLFN5	11.0	11.0	11.0	14.0	14.0	14.0	14.0	14.0	9.67	9.61	9.61	10.48	10.5	10.54	9.26	9.26	9.31	9.32	9.33	9.26	9.31	9.38	10.36	10.36	10.24	10.33	10.89	10.89	10.86	10.76	10.73	10.74	11.06	11.05	11.07	11.0	11.05	11.1	10.73	10.64	10.65	9.630278526575228	10.506882778866556	9.287766495142801	9.320641108663349	10.32332908817954	10.88006915374027
O00238	BMR1B_HUMAN	BMPR1B	2.0	2.0	2.0	1.0	1.0	1.0	1.0	1.0	5.77	5.96	5.88	3.74	4.01	4.38	4.63	4.83	4.49	4.37	4.98	4.91	4.86	4.97	4.45	4.33	4.41	4.26	2.99	2.78	2.87	3.74	4.18	3.33	2.94	3.55	3.33	2.55	2.98	2.05	2.78	2.29	3.13	5.8720945819397645	4.067356631831568	4.590254222326041	4.930811090642065	4.364353392148248	2.8825723022203924
O95376	ARI2_HUMAN	ARIH2	11.0	11.0	11.0	6.0	6.0	6.0	6.0	6.0	9.45	9.48	9.46	8.91	8.95	8.93	9.73	9.77	9.77	9.71	9.68	9.72	9.71	9.72	9.6	9.61	9.62	9.59	8.97	8.85	8.92	8.91	8.89	8.79	8.95	8.95	8.92	9.05	8.97	8.9	8.97	9.0	8.96	9.463387303590594	8.930092418144007	9.745233626048263	9.707592802995219	9.605043321403922	8.914170774450902
Q01970	PLCB3_HUMAN	PLCB3	20.0	20.0	20.0	25.0	25.0	25.0	25.0	25.0	10.82	10.85	10.84	10.91	10.98	10.94	10.61	10.58	10.61	10.53	10.65	10.7	10.69	10.62	10.55	10.54	10.54	10.53	10.83	10.82	10.86	10.66	10.73	10.64	10.76	10.78	10.79	10.83	10.85	10.82	10.8	10.83	10.79	10.836720518296877	10.943618605955955	10.582868319204584	10.665354494597183	10.540017328644824	10.836766993781396
O00566	MPP10_HUMAN	MPHOSPH10	12.0	12.0	12.0	15.0	15.0	15.0	15.0	15.0	10.57	10.6	10.58	10.52	10.48	10.51	10.8	10.83	10.84	10.78	10.94	10.93	10.93	10.94	10.9	10.82	10.84	10.82	10.9	10.88	10.89	11.11	11.03	10.97	10.9	10.89	10.92	10.99	10.97	10.94	10.88	10.92	10.83	10.583387303590593	10.503433245263365	10.812696903855823	10.935008664322412	10.845375255040418	10.890023104813514
Q9UBF2	COPG2_HUMAN	COPG2	12.0	12.0	12.0	10.0	10.0	10.0	10.0	10.0	10.38	10.37	10.31	9.57	9.5	9.5	10.06	10.09	10.06	10.05	10.23	10.19	10.28	10.23	10.09	10.08	10.11	10.2	9.47	9.51	9.45	9.44	9.47	9.47	9.53	9.55	9.58	9.6	9.58	9.49	9.57	9.53	9.55	10.353662942719671	9.52371272289955	10.065078218703265	10.232853665593861	10.120788138533763	9.476882778866555
Q16850	CP51A_HUMAN	CYP51A1	6.0	6.0	6.0	8.0	8.0	8.0	8.0	8.0	8.89	8.97	8.98	9.76	9.86	9.85	8.5	8.62	8.53	8.48	9.23	9.3	9.4	9.34	8.98	9.01	9.01	9.04	10.2	10.02	10.0	11.46	11.42	11.38	10.68	10.65	10.68	10.75	10.75	10.75	10.52	10.53	10.45	8.9472253030551	9.824029140099352	8.533503946212013	9.318821188002307	9.01015595530581	10.076174979649437
Q15269	PWP2_HUMAN	PWP2	11.0	11.0	11.0	14.0	14.0	14.0	14.0	14.0	9.95	9.99	9.9	10.92	10.95	10.86	10.23	10.18	10.23	10.21	10.2	10.24	10.22	10.21	10.16	10.15	10.17	10.2	10.95	11.03	11.0	11.08	11.07	11.05	10.96	10.95	10.87	10.97	10.99	11.0	10.89	10.85	10.81	9.947135888544839	10.910483561129837	10.212644651998279	10.217575924808681	10.170121659376347	10.993709840747975
Q9Y6V7	DDX49_HUMAN	DDX49	6.0	6.0	6.0	8.0	8.0	8.0	8.0	8.0	8.18	8.22	8.23	9.03	9.08	8.99	8.69	8.77	8.72	8.67	8.74	8.74	8.67	8.73	8.62	8.85	8.84	8.86	9.1	9.09	9.07	9.24	9.21	9.23	9.08	9.09	9.16	9.22	9.28	9.2	9.26	9.19	9.13	8.210161249396823	9.033803634484313	8.712993716598254	8.720292418555925	8.795863461974125	9.086720518296877
O15446	RPA34_HUMAN	POLR1G	14.0	14.0	14.0	14.0	14.0	14.0	14.0	14.0	10.66	10.67	10.65	10.28	10.29	10.24	10.95	10.92	10.92	10.9	11.14	11.07	11.03	11.0	11.02	11.01	10.98	10.95	10.66	10.7	10.65	10.83	10.85	10.86	10.69	10.72	10.7	10.71	10.73	10.74	10.64	10.65	10.61	10.660023104813513	10.270161249396821	10.92261065664313	11.060958355191488	10.990259318563805	10.670162210222063
P00403	COX2_HUMAN	MT-CO2	6.0	6.0	6.0	6.0	6.0	6.0	6.0	6.0	9.24	9.25	9.28	10.23	10.23	10.22	8.91	8.95	8.94	8.95	9.15	9.14	9.11	9.14	9.26	9.28	9.24	9.3	9.83	9.91	9.78	10.06	10.01	9.95	9.99	9.78	9.94	10.25	10.21	10.18	9.53	9.81	9.86	9.256766993781396	10.226674362360233	8.937592802995217	9.135077738267563	9.270173282077522	9.840996701396042
Q9UNW9	NOVA2_HUMAN	NOVA2	4.0	4.0	4.0	4.0	4.0	4.0	4.0	4.0	8.49	8.55	8.51	8.48	8.31	8.47	8.11	8.11	8.06	8.01	8.08	8.19	8.09	8.21	8.28	8.28	8.24	8.3	8.69	8.73	8.72	8.28	8.23	8.36	8.67	8.75	8.67	8.55	8.56	8.64	8.56	8.62	8.68	8.516882778866556	8.42207538460265	8.073092802749919	8.14366773416511	8.275164079159596	8.713433245263364
Q5JTH9	RRP12_HUMAN	RRP12	33.0	33.0	33.0	29.0	29.0	29.0	29.0	29.0	11.78	11.78	11.75	11.48	11.56	11.53	11.99	11.97	12.0	11.91	12.1	12.1	12.11	12.12	11.89	11.83	11.88	11.87	11.78	11.73	11.71	12.11	12.01	11.96	11.64	11.62	11.64	11.75	11.79	11.81	11.72	11.68	11.7	11.77006915374027	11.523709840747975	11.967919477748616	12.107523849365341	11.867678993503926	11.740301308901714
Q5TAQ9	DCAF8_HUMAN	DCAF8	7.0	7.0	7.0	5.0	5.0	5.0	5.0	5.0	8.83	8.84	8.82	9.01	8.92	8.98	9.23	9.25	9.13	9.2	9.05	8.96	8.99	9.03	8.88	9.0	8.94	8.91	9.26	9.21	9.12	8.98	9.04	9.04	9.08	9.04	9.01	8.92	9.02	8.96	8.76	8.86	8.81	8.830023104813513	8.970483561129837	9.203211845845987	9.00792186706181	8.933185294090263	9.197824198300514
P07942	LAMB1_HUMAN	LAMB1	15.0	15.0	15.0	17.0	17.0	17.0	17.0	17.0	10.42	10.41	10.4	11.47	11.59	11.57	10.15	10.14	10.15	10.12	9.78	9.78	9.8	9.85	9.86	9.89	9.97	9.91	10.89	10.89	10.87	10.77	10.7	10.73	10.95	10.91	10.89	10.8	10.83	10.83	10.77	10.78	10.71	10.410023104813513	11.544280874096607	10.140051865615963	9.802785437530083	9.908063612140731	10.883364092258846
Q9NVI1	FANCI_HUMAN	FANCI	29.0	29.0	29.0	28.0	28.0	28.0	28.0	28.0	11.34	11.34	11.33	11.23	11.21	11.24	11.16	11.15	11.13	11.14	11.17	11.17	11.17	11.14	10.83	10.83	10.85	10.83	11.6	11.58	11.55	11.49	11.44	11.51	11.54	11.57	11.58	11.61	11.61	11.64	11.83	11.87	11.89	11.336674362360233	11.226720518296878	11.145043321403923	11.162558281344282	10.83502605302314	11.57681282795783
Q8N766	EMC1_HUMAN	EMC1	22.0	22.0	22.0	27.0	27.0	27.0	27.0	27.0	10.56	10.54	10.53	11.24	11.24	11.19	10.77	10.79	10.78	10.72	10.78	10.78	10.75	10.77	10.83	10.85	10.85	10.81	11.38	11.38	11.37	11.48	11.51	11.46	11.38	11.39	11.37	11.37	11.36	11.36	11.38	11.4	11.46	10.543387303590594	11.223525126427306	10.765249818538006	10.770051865615962	10.835095126135773	11.376674362360234
Q92508	PIEZ1_HUMAN	PIEZO1	8.0	8.0	8.0	13.0	13.0	13.0	13.0	13.0	9.07	9.04	8.97	10.53	10.54	10.52	9.37	9.31	9.37	9.35	9.19	9.18	9.19	9.2	9.42	9.45	9.39	9.4	10.51	10.55	10.54	10.33	10.3	10.29	10.52	10.43	10.47	10.56	10.57	10.58	10.42	10.45	10.4	9.027272410817453	10.530023104813512	9.35020697834501	9.190017328644823	9.415182426812475	10.533433245263364
Q9UJY1	HSPB8_HUMAN	HSPB8	4.0	4.0	4.0	3.0	3.0	3.0	3.0	3.0	7.17	7.14	7.25	7.36	7.28	7.37	7.74	7.9	7.66	7.79	7.48	7.41	7.49	7.5	8.11	8.12	8.02	8.04	7.64	7.8	7.84	7.52	7.47	7.52	7.79	7.84	7.91	7.76	7.63	7.8	7.64	7.62	7.48	7.187417571529268	7.337225303055099	7.775134615437632	7.47042959762221	8.073147186040226	7.762555881996111
Q86XX4	FRAS1_HUMAN	FRAS1	4.0	4.0	4.0	5.0	5.0	5.0	5.0	5.0	7.61	7.58	7.67	8.12	8.17	8.12	6.91	6.87	6.76	7.03	6.8	6.78	6.89	6.73	6.33	6.33	6.57	6.53	6.64	6.62	6.86	6.75	6.71	7.06	6.9	6.96	6.93	6.68	6.56	6.49	6.96	7.04	7.0	7.620486763342197	8.136859942491897	6.895733673578595	6.801168428896961	6.444264072301968	6.710831819764937
Q86TI0	TBCD1_HUMAN	TBC1D1	15.0	15.0	15.0	14.0	14.0	14.0	14.0	14.0	9.78	9.79	9.82	10.33	10.35	10.38	9.53	9.51	9.44	9.48	9.62	9.59	9.62	9.63	9.37	9.39	9.29	9.39	10.18	10.1	10.13	10.0	9.96	10.0	10.11	10.17	10.17	10.12	10.11	10.07	10.22	10.23	10.3	9.796766993781395	10.353479826764277	9.490397454909372	9.615077738267562	9.360583379868368	10.137044870162905
Q8ND04	SMG8_HUMAN	SMG8	20.0	20.0	20.0	19.0	19.0	19.0	19.0	19.0	10.35	10.36	10.29	10.69	10.72	10.73	10.58	10.56	10.6	10.63	10.41	10.43	10.48	10.44	10.7	10.75	10.65	10.7	10.94	10.9	10.9	10.93	10.85	10.89	10.98	10.99	10.98	10.91	10.98	10.96	10.89	10.89	10.87	10.33366294271967	10.713433245263364	10.592732101080111	10.440225987575655	10.700433195308293	10.913456936460392
P14618	KPYM_HUMAN	PKM	31.0	31.0	31.0	31.0	31.0	31.0	31.0	31.0	14.59	14.59	14.59	15.12	15.14	15.15	14.7	14.73	14.73	14.71	14.54	14.55	14.59	14.59	14.64	14.62	14.62	14.61	15.03	15.06	15.04	14.98	15.0	14.99	14.93	14.92	14.91	14.86	14.86	14.85	14.88	14.85	14.85	14.59	15.136720518296878	14.717558446079288	14.56767971037761	14.622541222999562	15.043387303590594
Q9H939	PPIP2_HUMAN	PSTPIP2	4.0	4.0	4.0	6.0	6.0	6.0	6.0	6.0	8.53	8.38	8.39	10.04	10.03	10.0	7.76	7.66	7.82	7.85	7.7	7.73	7.47	7.56	9.01	9.13	9.07	9.1	9.19	9.14	9.19	8.57	8.46	8.61	9.47	9.43	9.36	9.49	9.53	9.48	9.4	9.56	9.57	8.434975795262073	10.023433245263364	7.774308488487919	7.6188312535556175	9.078179215273499	9.173525126427306
P15954	COX7C_HUMAN	COX7C	2.0	2.0	2.0	2.0	2.0	2.0	2.0	2.0	9.2	9.24	9.16	9.38	9.44	9.44	8.75	8.87	8.8	8.82	9.05	8.92	8.99	9.04	9.21	9.25	9.12	9.17	9.0	9.12	9.02	9.34	9.24	9.13	9.1	8.98	9.11	9.45	9.47	9.4	8.74	9.02	9.14	9.200369654817175	9.420275964528441	8.810641108663349	9.000911817019349	9.188302371721008	9.047628815439342
P08195	4F2_HUMAN	SLC3A2	22.0	22.0	22.0	22.0	22.0	22.0	22.0	22.0	11.85	11.95	11.9	11.9	11.94	11.89	12.22	12.22	12.22	12.17	12.02	12.03	12.1	12.07	12.03	12.03	11.99	11.96	12.46	12.48	12.45	12.61	12.59	12.59	12.41	12.35	12.33	12.3	12.29	12.3	12.25	12.26	12.18	11.900577564843715	11.910162210222065	12.207661516023206	12.05535593571966	12.002800326663126	12.463387303590594
P30154	2AAB_HUMAN	PPP2R1B	10.0	10.0	10.0	11.0	11.0	11.0	11.0	11.0	9.5	9.51	9.49	10.38	10.34	10.35	9.82	9.81	9.78	9.84	9.63	9.75	9.73	9.66	9.95	10.01	9.99	10.0	10.62	10.6	10.57	10.8	10.73	10.77	10.67	10.69	10.67	10.84	10.8	10.81	10.64	10.63	10.56	9.500023104813513	10.356766993781395	9.812662190361053	9.693337420060839	9.987678993503925	10.59681282795783
P49588	SYAC_HUMAN	AARS1	39.0	39.0	39.0	40.0	40.0	40.0	40.0	40.0	12.72	12.77	12.7	12.98	13.03	13.0	12.51	12.54	12.53	12.52	12.57	12.57	12.64	12.62	12.26	12.24	12.25	12.21	12.84	12.89	12.84	13.0	12.97	12.97	12.85	12.83	12.83	12.89	12.88	12.87	12.89	12.86	12.81	12.730301308901714	13.003479826764277	12.525043321403922	12.600329582684406	12.24012093873722	12.856859942491898
Q9NPA3	M1IP1_HUMAN	MID1IP1	6.0	6.0	6.0	3.0	3.0	3.0	3.0	3.0	8.55	8.57	8.55	7.8	7.61	7.71	8.06	8.06	8.16	8.16	8.94	8.94	8.79	8.85	8.29	8.28	8.3	8.27	8.55	8.48	8.43	9.27	9.37	9.27	8.39	8.42	8.3	8.38	8.28	8.34	8.35	8.28	8.12	8.556697520494959	7.708750649862322	8.110866260580897	8.881396778803836	8.285043321403922	8.487507937873765
P68431	H31_HUMAN	H3C1	1.0	1.0	1.0	1.0	1.0	1.0	1.0	1.0	8.75	8.68	8.69	8.59	8.68	8.71	8.32	8.27	8.28	8.33	8.67	8.7	8.73	8.66	8.3	8.23	8.3	8.39	8.51	8.55	8.59	8.69	8.75	8.78	8.57	8.63	8.61	8.44	8.39	8.44	8.64	8.59	8.52	8.706999359911793	8.660895347999531	8.300225261976559	8.690260519552085	8.306121399384592	8.550369654817175
Q9Y680	FKBP7_HUMAN	FKBP7	5.0	5.0	5.0	7.0	7.0	7.0	7.0	7.0	9.33	9.33	9.37	10.34	10.47	10.41	8.98	9.04	8.99	9.04	8.99	9.06	9.01	9.06	9.12	9.06	9.05	9.09	9.79	9.86	9.81	9.79	9.77	9.8	9.9	9.97	9.91	9.83	9.83	9.79	10.0	9.97	10.0	9.343456936460392	10.40764348220476	9.012766330007407	9.030328862114512	9.080260519552084	9.820301308901714
P10644	KAP0_HUMAN	PRKAR1A	13.0	13.0	13.0	10.0	10.0	10.0	10.0	10.0	10.1	10.1	10.08	11.14	11.22	11.17	9.85	9.82	9.78	9.86	9.93	9.93	9.92	9.98	10.08	10.09	10.05	10.04	10.89	10.92	10.86	10.94	10.91	10.94	10.99	10.95	10.93	10.94	10.98	10.98	10.76	10.73	10.68	10.093364092258845	11.177044870162904	9.827834488053684	9.940191693310986	10.065147289318423	10.890207936661582
Q8N3F8	MILK1_HUMAN	MICALL1	15.0	15.0	15.0	13.0	13.0	13.0	13.0	13.0	10.08	10.07	10.1	10.09	10.13	10.07	10.29	10.34	10.37	10.34	10.23	10.23	10.18	10.15	10.61	10.6	10.58	10.6	10.07	10.15	10.16	9.84	9.75	9.82	10.1	10.06	10.07	10.28	10.29	10.3	9.95	10.01	9.94	10.083387303590593	10.096882778866556	10.33528495353503	10.197904148586177	10.597541087874722	10.1272253030551
Q8TB22	SPT20_HUMAN	SPATA20	7.0	7.0	7.0	13.0	13.0	13.0	13.0	13.0	8.56	8.57	8.56	10.24	10.32	10.34	8.16	8.19	8.16	8.19	8.16	8.1	8.16	8.18	8.69	8.66	8.64	8.64	10.05	10.08	10.06	9.86	9.82	9.88	10.18	10.15	10.61	10.1	10.24	10.14	10.17	10.17	10.21	8.56334104088989	10.300643022520799	8.175077977652906	8.150309985537168	8.657645597826718	10.063387303590593
Q93099	HGD_HUMAN	HGD	1.0	1.0	1.0	1.0	1.0	1.0	1.0	1.0	2.21	2.0	1.64	4.74	4.55	4.58	4.41	4.25	4.42	3.96	3.38	3.51	3.89	3.79	4.36	4.42	3.98	4.26	4.47	4.82	4.7	4.05	4.22	4.42	4.07	4.45	4.6	4.41	4.23	4.51	4.51	4.17	4.65	1.9688171164382138	4.625772588761772	4.2715677366989615	3.657100925853826	4.264555905437527	4.670544351678448
Q15121	PEA15_HUMAN	PEA15	5.0	5.0	5.0	6.0	6.0	6.0	6.0	6.0	7.45	7.53	7.36	9.47	9.38	9.35	8.85	8.91	8.96	8.69	7.78	7.98	7.88	8.06	9.18	9.27	9.16	9.07	9.18	9.26	9.24	9.11	9.12	9.17	9.36	9.35	9.29	9.46	9.41	9.45	9.19	9.19	9.32	7.448335511700837	9.400906553320652	8.856017561960499	7.928825679375438	9.171749829009398	9.227065463434116
Q8NAT1	PMGT2_HUMAN	POMGNT2	9.0	9.0	9.0	8.0	8.0	8.0	8.0	8.0	9.14	9.12	9.1	9.1	9.2	9.09	9.48	9.45	9.42	9.43	9.21	9.17	9.25	9.12	9.51	9.49	9.49	9.56	8.97	8.95	8.98	8.95	8.99	8.93	9.15	9.15	9.12	8.98	8.97	8.99	8.96	9.0	8.96	9.120092418144006	9.130861478253344	9.445182426812474	9.188302371721008	9.512785437530084	8.966720518296878
O75792	RNH2A_HUMAN	RNASEH2A	9.0	9.0	9.0	6.0	6.0	6.0	6.0	6.0	10.02	10.02	10.06	9.58	9.61	9.59	9.68	9.68	9.74	9.78	9.78	9.81	9.88	9.82	9.79	9.74	9.67	9.68	9.65	9.64	9.61	9.41	9.41	9.45	9.59	9.61	9.61	9.66	9.6	9.63	9.77	9.67	9.68	10.033456936460391	9.593387303590593	9.720625682133711	9.822959249981773	9.720817574317614	9.633433245263364
Q8IWE2	NXP20_HUMAN	FAM114A1	7.0	7.0	7.0	13.0	13.0	13.0	13.0	13.0	8.69	8.59	8.61	11.11	11.19	11.13	8.15	8.16	8.03	8.17	8.18	8.28	8.19	8.1	8.37	8.37	8.21	8.23	10.56	10.58	10.56	10.57	10.61	10.63	10.78	10.84	10.8	10.74	10.75	10.74	10.82	10.83	10.78	8.63065070718448	11.143735451059827	8.128599337569488	8.188912312742715	8.296965027598288	10.566697520494959
Q96FX7	TRM61_HUMAN	TRMT61A	4.0	4.0	4.0	2.0	2.0	2.0	2.0	2.0	7.32	7.36	7.22	6.7	6.55	6.5	7.86	7.87	7.88	7.79	7.55	7.71	7.62	7.67	7.94	7.99	8.11	8.0	7.05	7.17	7.11	7.26	7.34	7.3	7.13	7.01	6.92	7.19	7.13	6.85	6.85	6.88	7.06	7.301193522596626	6.585861196421958	7.85042959762221	7.638731408343804	8.011347086294439	7.110831656757741
Q15345	LRC41_HUMAN	LRRC41	5.0	5.0	5.0	7.0	7.0	7.0	7.0	7.0	8.29	8.26	8.36	9.02	8.67	8.87	7.83	7.77	7.83	7.91	8.04	7.97	7.94	8.0	8.32	8.43	8.3	8.42	9.07	9.15	9.19	9.39	9.38	9.38	9.46	9.42	9.47	9.37	9.33	9.44	9.01	9.08	9.15	8.303944319288632	8.86040794101885	7.835860627946477	7.987975022034343	8.368666698746862	9.137525326449229
P53814	SMTN_HUMAN	SMTN	9.0	9.0	9.0	15.0	15.0	15.0	15.0	15.0	8.75	8.79	8.8	9.45	9.51	9.48	9.14	9.19	9.12	9.1	8.87	8.81	8.82	8.81	10.64	10.69	10.55	10.54	10.14	10.11	10.12	9.72	9.56	9.59	10.25	10.25	10.32	10.67	10.71	10.7	10.3	10.43	10.44	8.780161249396823	9.480207936661582	9.137889444466728	8.827715752059135	10.606364261513038	10.123387303590594
Q96S66	CLCC1_HUMAN	CLCC1	10.0	10.0	10.0	10.0	10.0	10.0	10.0	10.0	9.18	9.2	9.18	9.93	10.02	10.03	9.51	9.49	9.48	9.57	9.46	9.4	9.38	9.48	9.48	9.42	9.46	9.47	9.88	9.9	9.92	9.95	9.88	9.86	9.87	9.88	9.86	9.92	9.96	10.02	9.85	9.84	9.76	9.186697520494958	9.994029140099352	9.51292525707087	9.430589103795262	9.457678993503926	9.900092418144007
P29350	PTN6_HUMAN	PTPN6	1.0	1.0	1.0	1.0	1.0	1.0	1.0	1.0	7.81	7.84	7.97	8.53	8.5	8.59	7.29	7.28	7.32	7.18	7.46	7.43	7.47	7.41	7.34	7.08	7.31	7.29	8.27	8.22	8.34	8.39	8.35	8.48	8.42	8.47	8.46	8.4	8.34	8.43	8.4	8.23	8.08	7.875020431503421	8.540486763342196	7.268449244540571	7.442696903855824	7.258555892254201	8.277507937873764
P13807	GYS1_HUMAN	GYS1	12.0	12.0	12.0	11.0	11.0	11.0	11.0	11.0	9.72	9.81	9.7	10.4	10.35	10.4	10.09	10.1	10.13	10.03	9.77	9.74	9.86	9.76	9.58	9.52	9.48	9.49	10.75	10.79	10.72	10.12	10.14	10.17	10.13	10.09	10.05	10.16	10.15	10.16	10.03	10.03	10.1	9.744131888202107	10.383525126427307	10.08795479171885	9.783241765380323	9.51802973928817	10.753618605955955
P10253	LYAG_HUMAN	GAA	11.0	11.0	11.0	11.0	11.0	11.0	11.0	11.0	9.96	10.02	10.02	10.2	10.28	10.16	9.69	9.77	9.68	9.72	9.59	9.57	9.64	9.58	10.29	10.26	10.23	10.24	9.87	10.01	9.93	9.64	9.78	9.63	9.92	9.97	9.94	9.89	9.99	10.1	9.98	9.83	10.29	10.000275964528441	10.214199582056663	9.715426690101955	9.59525270092141	10.255182426812475	9.937808891953317
P48431	SOX2_HUMAN	SOX2	1.0	1.0	1.0	2.0	2.0	2.0	2.0	2.0	7.59	7.44	7.56	8.0	8.1	7.88	4.8	5.19	4.4	4.94	5.85	5.85	5.49	5.92	4.36	4.54	4.63	4.88	6.12	5.92	6.5	7.05	7.09	6.96	6.55	6.48	6.61	6.24	6.15	6.07	6.54	6.53	6.5	7.5314422796054945	7.996128923764381	4.860101631785818	5.786922921737295	4.614789622279819	6.200381339177876
O43674	NDUB5_HUMAN	NDUFB5	4.0	4.0	4.0	4.0	4.0	4.0	4.0	4.0	9.51	9.5	9.4	9.89	9.93	9.88	9.13	9.14	9.16	9.18	9.37	9.33	9.35	9.35	9.19	9.23	9.16	9.23	9.84	9.81	9.83	9.87	9.87	9.9	9.88	9.89	9.84	9.7	9.84	9.82	9.77	9.79	9.67	9.470848031545106	9.900162210222064	9.152627953959113	9.350069314163022	9.202800326663127	9.826720518296877
Q9Y3B9	RRP15_HUMAN	RRP15	9.0	9.0	9.0	9.0	9.0	9.0	9.0	9.0	9.0	9.08	9.04	10.12	9.57	9.87	9.41	9.38	9.36	9.31	9.59	9.56	9.54	9.51	9.3	9.3	9.32	9.28	10.7	10.66	10.6	10.97	10.95	10.88	10.56	10.53	10.54	10.64	10.58	10.59	10.54	10.54	10.52	9.040369654817175	9.870701705922437	9.36545774201914	9.550294575307053	9.300069314163022	10.653917270004177
Q8WUB8	PHF10_HUMAN	PHF10	5.0	5.0	5.0	7.0	7.0	7.0	7.0	7.0	9.54	9.54	9.55	10.1	10.04	10.11	9.22	9.24	9.19	9.23	9.01	9.1	9.09	9.12	9.02	8.95	9.02	9.05	9.77	9.78	9.81	9.46	9.46	9.58	9.76	9.79	9.74	9.65	9.62	9.59	9.73	9.74	9.77	9.543341040889889	10.08366294271967	9.220120938737221	9.080601065469727	9.010464850204455	9.786766993781395
Q9C0C9	UBE2O_HUMAN	UBE2O	25.0	25.0	25.0	25.0	25.0	25.0	25.0	25.0	10.88	10.9	10.88	11.79	11.8	11.82	11.12	11.1	11.13	11.09	10.98	10.99	11.03	11.08	10.91	10.86	10.86	10.88	11.98	12.02	12.01	11.97	11.95	11.97	11.86	11.87	11.83	11.82	11.82	11.82	11.93	11.9	11.92	10.886697520494959	11.803387303590593	11.110086641975318	11.020539667493745	10.877645597826717	12.003433245263365
Q4VCS5	AMOT_HUMAN	AMOT	5.0	5.0	5.0	11.0	11.0	11.0	11.0	11.0	7.12	7.03	7.14	9.63	9.7	9.68	6.47	6.48	6.34	6.27	6.61	6.6	6.55	6.54	6.35	6.22	6.31	6.39	8.76	8.82	8.86	8.9	8.89	8.98	8.97	9.01	9.03	8.93	8.83	8.81	8.86	8.8	8.88	7.097454430621598	9.6702993873897	6.39270691328124	6.575320558077092	6.318864980856696	8.813917270004177
O14578	CTRO_HUMAN	CIT	31.0	31.0	31.0	33.0	33.0	33.0	33.0	33.0	11.14	11.11	11.1	11.81	11.83	11.86	10.85	10.82	10.82	10.89	10.98	10.89	10.91	10.92	10.53	10.43	10.43	10.51	11.66	11.62	11.63	11.54	11.54	11.55	11.58	11.66	11.66	11.69	11.7	11.67	12.02	12.07	12.08	11.116766993781395	11.833479826764277	10.845287112790524	10.925392281561987	10.47571956672388	11.636766993781396
O95163	ELP1_HUMAN	ELP1	18.0	18.0	18.0	23.0	23.0	23.0	23.0	23.0	10.22	10.22	10.23	10.93	10.99	10.97	10.02	9.92	9.96	9.94	10.35	10.34	10.24	10.29	10.21	10.19	10.22	10.21	11.17	11.12	11.15	11.53	11.47	11.46	11.49	11.53	11.5	11.49	11.46	11.49	11.54	11.53	11.52	10.22334104088989	10.963548496596614	9.960488057901191	10.305664199615647	10.207541087874723	11.146812827957831
O75818	RPP40_HUMAN	RPP40	3.0	3.0	3.0	3.0	3.0	3.0	3.0	3.0	8.13	8.25	8.2	8.48	8.53	8.51	8.7	8.67	8.61	8.62	8.61	8.69	8.7	8.64	8.69	8.92	8.84	8.85	8.84	8.93	8.8	8.97	9.04	9.03	8.92	8.75	8.83	8.89	8.95	8.83	8.95	8.7	8.77	8.194170774450901	8.50681282795783	8.650468673023912	8.660466991801846	8.827402387076749	8.857696345414295
P19823	ITIH2_HUMAN	ITIH2	5.0	5.0	5.0	3.0	3.0	3.0	3.0	3.0	6.74	6.69	6.86	6.85	6.96	7.14	8.9	8.96	8.96	8.91	7.73	7.74	8.05	8.12	8.48	8.54	8.47	8.49	7.95	7.93	7.86	8.45	8.34	8.42	7.45	7.34	7.42	6.08	6.61	6.39	7.13	7.04	6.78	6.7651097019876705	6.988320170198223	8.932766330007409	7.920829590196553	8.495252700921409	7.913846687597456
Q9P275	UBP36_HUMAN	USP36	18.0	18.0	18.0	13.0	13.0	13.0	13.0	13.0	10.02	9.92	9.97	10.04	10.09	10.06	10.28	10.19	10.27	10.24	10.41	10.39	10.33	10.34	10.32	10.34	10.27	10.34	10.37	10.35	10.33	10.46	10.4	10.38	10.41	10.35	10.44	10.47	10.49	10.51	10.42	10.43	10.38	9.970577564843715	10.063479826764278	10.245422366872997	10.367887990881032	10.317782059787742	10.350092418144005
O60502	OGA_HUMAN	OGA	14.0	14.0	14.0	14.0	14.0	14.0	14.0	14.0	9.95	9.94	9.97	10.06	10.12	10.08	10.23	10.22	10.18	10.26	9.99	10.03	9.95	9.98	9.95	9.99	9.89	9.99	10.57	10.54	10.51	11.07	11.11	11.12	10.6	10.65	10.54	10.4	10.42	10.39	10.58	10.47	10.42	9.953387303590594	10.086882778866556	10.222783274527128	9.987784220294984	9.955576683757277	10.54020793666158
Q9NYT0	PLEK2_HUMAN	PLEK2	3.0	3.0	3.0	7.0	7.0	7.0	7.0	7.0	7.31	7.38	7.35	8.31	8.37	8.5	7.77	7.91	7.78	7.84	7.64	7.64	7.63	7.58	8.42	8.51	8.47	8.45	9.18	9.19	9.15	9.29	9.31	9.14	9.17	9.21	9.16	9.38	9.37	9.39	9.01	9.07	9.09	7.346951286918875	8.395528662843144	7.826090066401979	7.62271312484206	8.46287095999653	9.173433245263364
Q9BZE4	GTPB4_HUMAN	GTPBP4	17.0	17.0	17.0	20.0	20.0	20.0	20.0	20.0	10.99	11.0	10.97	11.58	11.52	11.55	11.2	11.21	11.2	11.17	11.24	11.25	11.25	11.29	11.08	11.13	11.13	11.15	11.94	11.93	11.92	12.07	12.04	12.04	11.8	11.74	11.79	11.81	11.78	11.8	11.81	11.79	11.72	10.986720518296877	11.550207936661582	11.195077738267562	11.25762836056607	11.12273066237246	11.930023104813513
Q14202	ZMYM3_HUMAN	ZMYM3	12.0	12.0	12.0	15.0	15.0	15.0	15.0	15.0	10.27	10.3	10.24	10.62	10.73	10.66	9.96	10.05	9.98	10.02	10.17	10.12	10.08	10.08	9.87	9.92	9.9	9.88	10.78	10.78	10.76	10.49	10.5	10.5	10.63	10.63	10.63	10.54	10.59	10.55	10.69	10.68	10.7	10.270207936661581	10.670718564575715	10.00292284279155	10.11297677955255	9.892627953959114	10.773364092258845
Q9BUE0	MED18_HUMAN	MED18	3.0	3.0	3.0	3.0	3.0	3.0	3.0	3.0	8.71	8.69	8.67	9.12	9.23	9.21	9.38	9.31	9.33	9.2	9.3	9.33	9.18	9.34	9.32	9.5	9.38	9.41	9.11	9.14	9.18	9.06	8.99	9.04	9.33	9.25	9.33	9.25	9.35	9.25	9.14	9.22	9.17	8.690092418144006	9.1874544306216	9.306484281263103	9.28888954964	9.403968931001105	9.143618605955956
P19634	SL9A1_HUMAN	SLC9A1	2.0	2.0	2.0	1.0	1.0	1.0	1.0	1.0	6.61	6.78	6.62	6.38	5.81	6.29	7.41	7.35	7.34	7.32	7.19	6.95	7.28	7.33	8.18	8.1	8.06	8.03	6.6	6.71	6.91	6.58	6.4	6.33	6.9	6.78	6.93	7.04	7.21	7.09	6.56	6.64	6.61	6.6721281767265745	6.180821663698053	7.355392281561986	7.194688565753467	8.093605888177114	6.745758281431607
Q9ULR3	PPM1H_HUMAN	PPM1H	2.0	2.0	2.0	1.0	1.0	1.0	1.0	1.0	6.75	6.67	6.7	7.21	6.74	7.09	5.66	5.94	5.68	5.9	5.71	5.85	6.03	5.83	5.99	5.75	5.71	5.77	5.8	5.46	5.55	5.53	5.44	5.81	5.56	5.96	5.87	5.75	5.62	5.71	5.77	5.89	5.91	6.707044870162904	7.02675110048249	5.80049958527494	5.859574970049465	5.8092192704182075	5.610614600370032
Q9UH17	ABC3B_HUMAN	APOBEC3B	4.0	4.0	4.0	5.0	5.0	5.0	5.0	5.0	8.79	8.89	8.83	8.81	8.84	8.94	8.45	8.51	8.52	8.46	8.89	8.88	8.86	8.88	9.17	9.14	9.21	9.13	9.14	9.18	9.16	9.32	9.33	9.19	9.16	9.1	9.25	9.4	9.42	9.49	9.3	9.38	9.63	8.837253259849525	8.864411297646079	8.485320558077092	8.877541087874723	9.162836965005244	9.160092418144007
Q92598	HS105_HUMAN	HSPH1	40.0	40.0	40.0	42.0	42.0	42.0	42.0	42.0	13.11	13.14	13.12	13.37	13.39	13.39	13.26	13.25	13.27	13.27	13.25	13.24	13.26	13.27	13.24	13.24	13.2	13.21	13.19	13.2	13.19	13.32	13.34	13.34	13.3	13.31	13.28	13.26	13.27	13.24	13.23	13.17	13.12	13.123387303590594	13.383364092258846	13.262523804323367	13.255043321403923	13.22261041518013	13.193341040889889
Q12965	MYO1E_HUMAN	MYO1E	10.0	10.0	10.0	8.0	8.0	8.0	8.0	8.0	8.98	8.86	8.95	10.31	10.32	10.28	9.29	9.28	9.31	9.3	9.08	9.07	9.0	9.01	8.91	8.82	8.96	9.0	10.29	10.38	10.3	9.81	9.71	9.8	10.03	9.97	9.95	9.99	10.02	10.02	10.0	9.99	9.92	8.930895347999531	10.303433245263363	9.295043321403924	9.040433175331614	8.924054529529352	10.323899026166542
Q9Y618	NCOR2_HUMAN	NCOR2	19.0	19.0	19.0	17.0	17.0	17.0	17.0	17.0	10.06	10.06	10.09	10.32	10.44	10.37	10.38	10.34	10.37	10.31	10.12	10.09	10.04	10.19	10.1	10.07	10.08	10.12	10.6	10.62	10.65	9.86	9.83	9.87	10.36	10.37	10.37	10.33	10.39	10.37	10.43	10.42	10.42	10.070069474030738	10.377507937873764	10.350259318563804	10.111025497348837	10.092627953959113	10.623479826764276
Q96A19	C102A_HUMAN	CCDC102A	6.0	6.0	6.0	7.0	7.0	7.0	7.0	7.0	8.92	8.85	8.88	9.18	9.16	9.15	8.48	8.53	8.52	8.5	8.63	8.58	8.47	8.55	8.85	8.81	8.81	8.75	8.89	8.88	8.97	8.78	8.73	8.83	8.98	9.08	9.03	8.85	8.81	8.77	9.03	8.96	9.01	8.883618605955956	9.163387303590593	8.507627638680441	8.558661787745063	8.805440358520782	8.913899026166542
P36021	MOT8_HUMAN	SLC16A2	2.0	2.0	2.0	3.0	3.0	3.0	3.0	3.0	7.8	7.84	7.78	8.03	8.17	7.96	7.33	7.3	7.27	7.26	7.72	7.67	7.8	7.72	7.55	7.51	7.53	7.53	8.1	8.14	8.06	8.32	8.33	8.29	8.06	8.07	8.2	8.3	8.12	8.19	8.22	8.16	8.19	7.806882778866556	8.055994103029919	7.290260519552085	7.728255374232676	7.530069314163022	8.100369654817175
Q9HB58	SP110_HUMAN	SP110	5.0	5.0	5.0	6.0	6.0	6.0	6.0	6.0	7.56	7.53	7.67	8.66	8.55	8.51	8.13	8.03	8.02	8.0	7.61	7.59	7.51	7.67	9.46	9.43	9.35	9.41	9.27	9.26	9.28	9.13	8.92	9.03	9.56	9.45	9.61	9.42	9.46	9.4	9.64	9.75	9.69	7.587931837212857	8.574737240871537	8.045885115159194	7.596131091491798	9.413058343537639	9.270023104813513
O00488	ZN593_HUMAN	ZNF593	2.0	2.0	2.0	2.0	2.0	2.0	2.0	2.0	7.6	7.74	7.67	6.49	6.35	6.48	8.15	8.06	8.17	8.05	8.13	8.11	8.13	8.12	8.47	8.5	8.52	8.48	6.88	6.92	6.83	7.34	7.21	7.19	6.99	7.01	6.88	6.99	6.9	7.0	6.64	6.85	6.81	7.671131918361472	6.441394652093174	8.10847716619563	8.122523804323368	8.492627953959113	6.8771358885448395
Q13586	STIM1_HUMAN	STIM1	10.0	10.0	10.0	7.0	7.0	7.0	7.0	7.0	10.06	10.08	10.09	10.65	10.68	10.7	9.77	9.83	9.84	9.78	9.77	9.72	9.76	9.73	9.65	9.61	9.61	9.6	9.83	9.87	9.88	9.75	9.71	9.8	9.93	9.91	9.91	9.81	9.76	9.85	9.97	9.97	9.98	10.076720518296877	10.67681282795783	9.805320558077092	9.745147289318423	9.617628360566071	9.860161249396823
Q9UK76	JUPI1_HUMAN	JPT1	5.0	5.0	5.0	5.0	5.0	5.0	5.0	5.0	9.89	9.95	9.92	9.72	9.54	9.64	10.18	10.16	10.16	10.14	10.29	10.27	10.28	10.23	10.29	10.31	10.34	10.31	10.09	10.02	10.05	10.04	10.06	10.07	10.07	10.07	10.09	10.09	10.08	10.09	9.88	9.99	9.92	9.920207936661582	9.635207606821522	10.160069314163023	10.267678993503925	10.31261065664313	10.053618605955956
P17302	CXA1_HUMAN	GJA1	4.0	4.0	4.0	2.0	2.0	2.0	2.0	2.0	8.65	8.39	8.51	8.16	8.3	8.32	7.87	7.86	7.83	7.92	8.68	8.52	8.54	8.67	8.51	8.53	8.65	8.64	7.77	7.69	7.68	8.66	8.65	8.45	7.74	7.61	7.8	7.15	7.11	7.3	7.59	7.63	7.64	8.520585445591495	8.261736238112501	7.870365087902653	8.604341919411853	8.583874477923207	7.7138990261665406
P16219	ACADS_HUMAN	ACADS	5.0	5.0	5.0	6.0	6.0	6.0	6.0	6.0	8.75	8.66	8.64	8.76	8.76	8.76	8.2	8.32	8.25	8.25	8.09	8.22	8.14	8.25	8.52	8.6	8.65	8.65	8.62	8.66	8.59	8.39	8.33	8.44	8.61	8.59	8.63	8.46	8.57	8.63	8.57	8.59	8.59	8.684131888202106	8.76	8.255634613236959	8.176391713878596	8.605970303472024	8.623618605955954
Q32MZ4	LRRF1_HUMAN	LRRFIP1	20.0	20.0	20.0	17.0	17.0	17.0	17.0	17.0	10.62	10.67	10.62	10.91	11.08	10.99	10.83	10.83	10.85	10.84	10.8	10.77	10.8	10.78	10.8	10.8	10.79	10.8	11.23	11.22	11.22	11.09	11.09	11.11	11.09	11.08	11.09	10.95	11.01	11.0	11.0	10.99	10.9	10.636859942491897	10.995006030507646	10.837523849365342	10.787558446079286	10.79750649074451	11.22334104088989
Q96CX2	KCD12_HUMAN	KCTD12	3.0	3.0	3.0	6.0	6.0	6.0	6.0	6.0	7.21	7.21	7.25	9.29	9.26	9.12	6.56	6.59	6.57	6.58	7.16	6.94	6.98	7.0	6.99	7.05	7.14	7.18	8.41	8.41	8.48	8.59	8.63	8.68	8.6	8.54	8.6	8.5	8.45	8.5	8.67	8.51	8.51	7.2234569364603916	9.225214803915	6.575043321403923	7.022468651451779	7.09191860642328	8.43371272289955
Q9UKX7	NUP50_HUMAN	NUP50	22.0	22.0	22.0	22.0	22.0	22.0	22.0	22.0	11.21	11.29	11.24	11.34	11.31	11.31	11.48	11.47	11.48	11.43	11.51	11.48	11.49	11.47	11.43	11.47	11.4	11.36	11.63	11.68	11.6	11.85	11.83	11.81	11.65	11.6	11.59	11.7	11.66	11.67	11.65	11.66	11.62	11.247044870162904	11.320069474030738	11.465146571185278	11.48757592480868	11.415563136005213	11.637044870162905
O75369	FLNB_HUMAN	FLNB	101.0	101.0	101.0	103.0	103.0	103.0	103.0	103.0	14.23	14.27	14.24	14.73	14.84	14.79	13.72	13.71	13.68	13.73	13.81	13.8	13.9	13.92	13.83	13.84	13.86	13.83	14.16	14.28	14.23	14.11	14.09	14.13	14.21	14.2	14.18	14.16	14.19	14.2	14.18	14.19	14.21	14.246766993781396	14.787366623990968	13.710120938737221	13.858477166195629	13.840052105836698	14.2241707744509
Q96A65	EXOC4_HUMAN	EXOC4	15.0	15.0	15.0	19.0	19.0	19.0	19.0	19.0	10.74	10.73	10.74	11.28	11.27	11.27	10.52	10.5	10.55	10.49	10.65	10.63	10.64	10.66	10.18	10.21	10.27	10.24	10.67	10.66	10.72	10.9	10.91	10.92	10.78	10.81	10.78	10.73	10.6	10.67	10.81	10.8	10.78	10.736674362360233	11.273341040889889	10.515182426812475	10.645043321403923	10.225389871407586	10.683572987492148
Q13085	ACACA_HUMAN	ACACA	36.0	36.0	36.0	44.0	44.0	44.0	44.0	44.0	11.69	11.71	11.7	12.25	12.3	12.27	11.52	11.5	11.54	11.53	11.73	11.72	11.77	11.77	11.28	11.26	11.29	11.25	12.19	12.19	12.17	12.62	12.65	12.61	12.15	12.2	12.14	12.15	12.13	12.13	12.23	12.17	12.1	11.700023104813512	12.273479826764277	11.52257569960422	11.747679710377609	11.270086641975317	12.183364092258845
Q99653	CHP1_HUMAN	CHP1	5.0	5.0	5.0	8.0	8.0	8.0	8.0	8.0	8.01	8.15	8.17	9.51	9.58	9.48	8.56	8.57	8.51	8.47	8.39	8.52	8.39	8.41	8.58	8.65	8.58	8.61	9.63	9.58	9.61	9.83	9.84	9.77	9.61	9.67	9.65	9.66	9.63	9.65	9.56	9.63	9.56	8.1117362381125	9.523944319288633	8.5280592717072	8.42852509397136	8.605287112790524	9.60681282795783
O14777	NDC80_HUMAN	NDC80	26.0	26.0	26.0	27.0	27.0	27.0	27.0	27.0	11.5	11.48	11.45	11.9	11.91	11.86	11.28	11.28	11.3	11.28	11.41	11.41	11.42	11.41	10.94	10.88	10.95	10.97	11.67	11.72	11.71	11.91	11.92	11.97	11.75	11.84	11.79	11.86	11.78	11.8	12.06	12.04	11.95	11.47681282795783	11.890161249396822	11.28502605302314	11.412506505758621	10.935387477897352	11.700161249396823
Q9UDY2	ZO2_HUMAN	TJP2	22.0	22.0	22.0	29.0	29.0	29.0	29.0	29.0	10.55	10.57	10.5	12.24	12.26	12.21	10.74	10.77	10.75	10.77	10.36	10.42	10.41	10.41	11.01	11.01	10.96	10.96	11.81	11.85	11.83	11.85	11.83	11.88	11.92	11.92	11.9	11.99	11.97	11.94	12.01	11.99	11.96	10.540299387389702	12.23681282795783	10.757558446079287	10.40018953146285	10.985216597654148	11.830092418144005
Q8WTS6	SETD7_HUMAN	SETD7	8.0	8.0	8.0	7.0	7.0	7.0	7.0	7.0	9.1	9.07	9.05	9.59	9.64	9.62	9.48	9.4	9.41	9.41	9.07	9.08	9.21	9.12	9.17	9.17	9.16	9.15	9.87	9.97	9.88	9.59	9.6	9.62	9.76	9.71	9.67	9.96	9.98	9.93	9.58	9.61	9.57	9.073479826764277	9.61681282795783	9.425358109886979	9.121067725273415	9.162523804323367	9.90737238731979
O94919	ENDD1_HUMAN	ENDOD1	7.0	7.0	7.0	8.0	8.0	8.0	8.0	8.0	9.66	9.62	9.58	9.87	9.91	9.86	9.29	9.28	9.3	9.33	9.5	9.39	9.4	9.47	9.67	9.61	9.56	9.67	9.56	9.62	9.63	9.45	9.4	9.47	9.63	9.59	9.63	9.53	9.54	9.63	9.48	9.49	9.54	9.620369654817175	9.880162210222064	9.300121659376346	9.440746099799787	9.628231021488547	9.603662942719671
P50995	ANX11_HUMAN	ANXA11	15.0	15.0	15.0	14.0	14.0	14.0	14.0	14.0	10.49	10.57	10.53	11.86	12.09	11.94	10.3	10.3	10.31	10.28	10.31	10.32	10.35	10.33	10.3	10.29	10.25	10.26	11.09	11.17	11.14	11.31	11.26	11.2	11.21	11.13	11.22	11.32	11.35	11.4	11.23	11.19	11.31	10.530369654817175	11.966505999887541	10.297541087874723	10.32757592480868	10.275147289318422	11.133709840747976
Q8TAQ2	SMRC2_HUMAN	SMARCC2	22.0	22.0	22.0	21.0	21.0	21.0	21.0	21.0	11.48	11.55	11.53	12.06	12.09	12.06	11.3	11.3	11.33	11.32	11.24	11.21	11.27	11.27	11.22	11.25	11.21	11.24	11.74	11.78	11.78	11.53	11.52	11.54	11.73	11.72	11.68	11.63	11.62	11.67	11.72	11.7	11.67	11.5202993873897	12.070069474030738	11.312558521148041	11.247713827108058	11.230086641975317	11.766789510607966
Q8WUY8	NAT14_HUMAN	NAT14	3.0	3.0	3.0	1.0	1.0	1.0	1.0	1.0	7.71	7.64	7.65	7.28	7.32	7.46	7.04	7.14	7.06	7.13	7.36	7.18	7.44	7.31	7.39	7.27	7.43	7.47	7.32	7.26	7.44	6.87	6.71	6.84	7.34	7.45	7.42	7.44	7.48	7.39	7.25	7.28	7.15	7.6669993599117925	7.355417490245111	7.093147186040227	7.3255653905005556	7.391917335872353	7.341952958872174
Q9BTU6	P4K2A_HUMAN	PI4K2A	13.0	13.0	13.0	16.0	16.0	16.0	16.0	16.0	9.99	9.93	10.01	10.82	10.75	10.8	10.24	10.2	10.21	10.26	10.01	10.02	10.04	10.06	10.24	10.23	10.22	10.27	10.96	10.96	10.93	11.13	11.12	11.09	10.98	10.96	10.98	10.93	10.89	10.89	10.88	10.86	10.81	9.977065463434116	10.790299387389702	10.227697309201133	10.032627953959112	10.240121659376348	10.95006915374027
Q06033	ITIH3_HUMAN	ITIH3	4.0	4.0	4.0	2.0	2.0	2.0	2.0	2.0	5.87	5.61	5.71	6.53	6.39	6.49	8.48	8.65	8.46	8.42	7.24	7.47	7.73	7.84	8.4	8.5	8.46	8.43	7.16	7.24	7.18	7.88	7.84	7.75	6.96	6.77	6.98	5.91	6.23	6.14	6.88	6.79	6.77	5.733998160040631	6.471193522596626	8.505225621563072	7.588514695049042	8.447975022034344	7.193735451059827
Q96G74	OTUD5_HUMAN	OTUD5	7.0	7.0	7.0	7.0	7.0	7.0	7.0	7.0	8.95	8.96	8.97	8.53	8.58	8.57	9.3	9.23	9.27	9.33	8.91	8.94	8.95	8.84	9.17	9.21	9.18	9.23	9.24	9.26	9.16	9.06	9.07	9.01	9.05	9.07	8.98	8.82	8.87	8.9	8.95	8.98	8.93	8.960023104813512	8.560161249396822	9.282973656045522	8.910636070386937	9.197697309201132	9.220643022520798
P35520	CBS_HUMAN	CBS	11.0	11.0	11.0	13.0	13.0	13.0	13.0	13.0	9.58	9.66	9.57	10.28	10.48	10.35	9.29	9.29	9.37	9.21	9.35	9.37	9.32	9.38	9.14	9.07	9.09	9.09	10.36	10.39	10.31	10.65	10.64	10.63	10.36	10.41	10.32	10.44	10.45	10.46	10.45	10.44	10.5	9.603899026166541	10.372394659894368	9.291108893427499	9.355181465987233	9.09773286921713	10.353709840747975
Q92830	KAT2A_HUMAN	KAT2A	10.0	10.0	10.0	3.0	3.0	3.0	3.0	3.0	8.44	8.42	8.47	8.7	8.75	8.74	8.86	8.73	8.78	8.8	8.87	8.87	8.89	8.8	9.01	9.07	9.09	9.05	8.93	8.9	8.88	9.07	9.09	9.04	8.9	8.9	8.84	8.99	9.03	9.01	8.81	8.71	8.71	8.443479826764277	8.730161249396822	8.793252798969	8.85790200318101	9.055302338906005	8.903479826764277
P06756	ITAV_HUMAN	ITGAV	27.0	27.0	27.0	26.0	26.0	26.0	26.0	26.0	10.93	10.93	10.88	11.25	11.27	11.3	11.15	11.11	11.13	11.1	10.92	10.9	10.9	10.88	11.11	11.16	11.15	11.09	11.3	11.33	11.33	11.56	11.47	11.46	11.32	11.31	11.29	11.25	11.22	11.27	11.31	11.32	11.3	10.913525126427306	11.273479826764277	11.122627953959114	10.900069314163023	11.127783493466769	11.32006915374027
Q96D53	COQ8B_HUMAN	COQ8B	7.0	7.0	7.0	11.0	11.0	11.0	11.0	11.0	9.06	9.12	9.08	9.61	9.66	9.61	8.73	8.69	8.76	8.8	8.87	8.87	8.88	8.87	8.81	8.79	8.71	8.8	9.52	9.49	9.54	9.48	9.43	9.47	9.6	9.58	9.6	9.65	9.66	9.7	9.69	9.65	9.69	9.086882778866556	9.626859942491897	8.745563136005213	8.87250650575862	8.778038460626796	9.51681282795783
P49840	GSK3A_HUMAN	GSK3A	4.0	4.0	4.0	7.0	7.0	7.0	7.0	7.0	9.73	9.75	9.76	10.02	10.13	10.12	10.02	10.0	10.01	10.02	10.07	10.11	10.09	10.1	10.11	10.06	9.99	9.98	9.78	9.83	9.82	9.79	9.8	9.78	9.89	9.92	9.83	9.9	9.9	9.86	9.79	9.88	9.9	9.746720518296877	10.090848031545105	10.012523804323367	10.09257569960422	10.035982497078926	9.810161249396822
Q9H9Y6	RPA2_HUMAN	POLR1B	16.0	16.0	16.0	17.0	17.0	17.0	17.0	17.0	9.05	9.08	9.06	10.22	10.34	10.28	9.33	9.31	9.36	9.38	9.63	9.61	9.56	9.58	9.32	9.33	9.35	9.29	10.51	10.46	10.47	10.72	10.68	10.66	10.48	10.54	10.46	10.55	10.54	10.59	10.54	10.52	10.47	9.063387303590593	10.28083165675774	9.345251254735658	9.595251254735658	9.322662190361052	10.480162210222066
Q9NYP9	MS18A_HUMAN	MIS18A	8.0	8.0	8.0	7.0	7.0	7.0	7.0	7.0	8.94	8.98	8.92	9.38	9.68	9.49	9.24	9.29	9.22	9.26	9.34	9.26	9.26	9.23	8.99	8.99	9.03	9.06	9.67	9.64	9.67	9.54	9.54	9.59	9.66	9.7	9.7	9.63	9.78	9.67	9.77	9.83	9.82	8.946882778866556	9.522031130156792	9.252732101080111	9.273082852822457	9.017801812857863	9.66006915374027
Q5R372	RBG1L_HUMAN	RABGAP1L	6.0	6.0	6.0	10.0	10.0	10.0	10.0	10.0	9.08	9.01	9.01	10.19	10.28	10.25	8.66	8.64	8.61	8.71	8.8	8.85	8.78	8.77	8.21	8.08	8.16	8.26	9.75	9.73	9.72	9.94	9.98	9.96	9.72	9.74	9.68	9.58	9.57	9.54	9.8	9.8	9.77	9.03371272289955	10.240483561129837	8.655460624125626	8.80033103381216	8.179024358666394	9.733387303590593
P16435	NCPR_HUMAN	POR	22.0	22.0	22.0	21.0	21.0	21.0	21.0	21.0	11.24	11.27	11.25	11.48	11.62	11.5	11.06	11.07	11.04	11.01	11.05	11.05	11.08	11.07	11.1	11.07	11.04	10.99	11.11	11.12	11.08	11.56	11.51	11.43	11.18	11.07	11.15	11.22	11.26	11.29	11.03	11.02	11.08	11.253387303590593	11.534670039673054	11.045181465987232	11.062558521148041	11.050570119185345	11.103433245263364
Q86X76	NIT1_HUMAN	NIT1	2.0	2.0	2.0	5.0	5.0	5.0	5.0	5.0	6.66	6.53	6.48	8.73	8.78	8.84	5.53	5.78	5.53	5.56	5.69	5.62	5.57	5.73	5.95	5.8	5.58	5.44	8.24	8.33	8.38	8.29	8.31	8.33	8.45	8.45	8.47	8.45	8.52	8.49	8.39	8.28	8.57	6.558677600214743	8.784034903443095	5.603895361379429	5.65382161453114	5.705851283998979	8.317824198300515
Q9NQW6	ANLN_HUMAN	ANLN	28.0	28.0	28.0	35.0	35.0	35.0	35.0	35.0	11.11	11.14	11.15	11.87	11.87	11.85	11.36	11.31	11.33	11.36	11.19	11.13	11.19	11.18	11.21	11.23	11.22	11.15	12.23	12.26	12.2	11.93	11.94	11.97	11.99	12.06	12.0	12.34	12.28	12.26	12.53	12.52	12.51	11.133433245263364	11.863364092258845	11.340155713431619	11.17271312484206	11.202833368408452	12.23020793666158
P00156	CYB_HUMAN	MT-CYB	2.0	2.0	2.0	1.0	1.0	1.0	1.0	1.0	7.24	6.99	7.3	8.27	8.52	8.69	5.88	6.17	5.83	5.87	6.24	6.48	6.6	6.48	6.65	6.47	6.47	6.51	7.01	7.08	6.99	7.42	7.39	7.14	7.12	6.84	7.14	7.58	7.96	7.94	6.9	6.97	7.23	7.182789562902725	8.503534159740317	5.944078905133331	6.455806312303132	6.526929495074187	7.027185239267378
Q9H089	LSG1_HUMAN	LSG1	14.0	14.0	14.0	15.0	15.0	15.0	15.0	15.0	9.47	9.49	9.5	10.86	10.87	10.88	9.71	9.74	9.78	9.75	9.85	9.84	9.78	9.83	9.81	9.86	9.8	9.81	11.22	11.22	11.16	11.24	11.25	11.22	11.16	11.14	11.14	11.2	11.19	11.19	11.21	11.16	11.19	9.486720518296877	10.870023104813512	9.745216602648917	9.825249818538005	9.820191693310987	11.200275964528442
Q6XZF7	DNMBP_HUMAN	DNMBP	14.0	14.0	14.0	19.0	19.0	19.0	19.0	19.0	9.51	9.53	9.54	11.09	11.16	11.1	9.78	9.79	9.76	9.81	9.71	9.66	9.64	9.69	9.86	9.86	9.8	9.87	10.94	10.93	10.93	11.11	11.12	11.04	10.94	10.91	10.89	10.99	11.03	11.03	10.86	10.83	10.78	9.526720518296877	11.116999359911793	9.785112634734416	9.675251254735658	9.847764583555579	10.93334104088989
O43427	FIBP_HUMAN	FIBP	8.0	8.0	8.0	5.0	5.0	5.0	5.0	5.0	9.31	9.22	9.28	9.37	9.38	9.34	8.89	8.88	8.92	8.94	9.12	9.17	9.13	9.08	8.76	8.9	8.92	8.96	9.04	8.94	9.0	9.03	9.0	9.01	9.08	9.18	9.11	9.14	9.1	9.15	9.21	9.17	9.2	9.270483561129836	9.363433245263364	8.907697309201133	9.125355222650157	8.886936725326555	8.993917270004177
Q9UBN7	HDAC6_HUMAN	HDAC6	9.0	9.0	9.0	11.0	11.0	11.0	11.0	11.0	9.58	9.62	9.59	10.7	10.78	10.77	9.31	9.28	9.32	9.34	9.34	9.36	9.37	9.32	9.49	9.46	9.4	9.41	10.48	10.54	10.56	10.44	10.45	10.43	10.56	10.52	10.52	10.47	10.49	10.49	10.54	10.54	10.49	9.596766993781396	10.750436558105033	9.312662190361053	9.347627638680441	9.440468673023915	10.527065463434115
P83881	RL36A_HUMAN	RPL36A	2.0	2.0	2.0	2.0	2.0	2.0	2.0	2.0	7.65	7.72	7.6	8.17	7.71	7.9	8.13	8.22	8.24	8.08	7.81	7.74	7.8	7.87	7.95	8.08	7.85	7.95	7.98	8.07	8.0	8.17	8.05	8.07	8.04	7.92	7.99	8.18	8.1	8.02	7.82	8.05	7.93	7.657507937873765	7.939097931889708	8.16897507154291	7.805736404763881	7.959822507039557	8.017185239267379
P35611	ADDA_HUMAN	ADD1	14.0	14.0	14.0	14.0	14.0	14.0	14.0	14.0	10.43	10.45	10.41	11.55	11.55	11.53	10.17	10.21	10.21	10.16	10.05	10.02	9.99	10.07	10.13	10.11	10.07	10.06	11.06	11.16	11.13	10.79	10.85	10.88	11.09	11.09	11.03	11.0	10.98	11.04	11.11	11.11	11.09	10.430092418144007	11.543364092258846	10.187679710377608	10.032817985108583	10.092783988868982	11.117272410817453
Q15043	S39AE_HUMAN	SLC39A14	3.0	3.0	3.0	5.0	5.0	5.0	5.0	5.0	8.79	8.81	8.8	9.07	9.25	9.15	9.13	9.11	9.09	9.09	9.23	9.21	9.24	9.22	9.08	9.05	9.09	9.07	9.44	9.37	9.33	10.19	10.13	10.09	9.33	9.37	9.29	9.43	9.43	9.41	9.13	9.14	8.98	8.800023104813512	9.15854956801678	9.105095486459664	9.225043321403923	9.07257569960422	9.380718564575714
Q15059	BRD3_HUMAN	BRD3	7.0	7.0	7.0	10.0	10.0	10.0	10.0	10.0	9.26	9.26	9.21	9.45	9.5	9.52	8.82	8.9	8.95	8.92	8.68	8.73	8.8	8.74	8.65	8.73	8.72	8.65	9.28	9.31	9.31	9.0	9.0	9.07	9.27	9.32	9.24	9.24	9.24	9.2	9.25	9.33	9.28	9.243525126427306	9.490299387389701	8.898297355040064	8.7381313570874	8.687991758988748	9.300069153740269
P00813	ADA_HUMAN	ADA	12.0	12.0	12.0	7.0	7.0	7.0	7.0	7.0	9.53	9.46	9.55	9.99	9.96	9.97	9.19	9.19	9.17	9.26	9.29	9.28	9.26	9.23	9.28	9.4	9.37	9.41	9.58	9.62	9.58	9.15	9.08	9.01	9.45	9.39	9.4	9.4	9.52	9.5	9.35	9.42	9.52	9.513846687597457	9.973387303590593	9.202908082776462	9.265181465987233	9.365900064309884	9.593456936460392
Q9UKI2	BORG2_HUMAN	CDC42EP3	2.0	2.0	2.0	3.0	3.0	3.0	3.0	3.0	7.7	7.71	7.64	7.65	7.75	7.74	7.01	7.13	7.31	7.16	7.99	7.94	7.92	7.88	7.86	7.82	7.8	7.75	7.57	7.38	7.58	7.33	7.35	7.42	7.57	7.66	7.62	7.42	7.51	7.62	7.54	7.59	7.76	7.68366294271967	7.714029140099353	7.1564756064639266	7.93304452735608	7.808042771140986	7.512889177115692
Q9BTC0	DIDO1_HUMAN	DIDO1	30.0	30.0	30.0	36.0	36.0	36.0	36.0	36.0	11.28	11.3	11.27	11.9	11.93	11.96	11.08	11.09	11.09	11.09	11.2	11.21	11.16	11.15	11.19	11.12	11.09	11.13	11.98	11.99	11.97	12.16	12.15	12.13	12.06	12.1	12.05	12.1	12.1	12.12	12.02	12.02	12.02	11.283387303590594	11.930207936661581	11.08750649074451	11.18022526197656	11.132959249981772	11.980023104813514
Q13423	NNTM_HUMAN	NNT	25.0	25.0	25.0	29.0	29.0	29.0	29.0	29.0	11.35	11.4	11.38	12.86	12.88	12.85	11.17	11.18	11.19	11.15	11.0	10.98	11.06	11.05	11.3	11.31	11.29	11.26	12.5	12.59	12.55	12.45	12.43	12.46	12.49	12.47	12.46	12.39	12.37	12.4	12.48	12.47	12.39	11.376812827957831	12.863387303590594	11.17257569960422	11.022887405433814	11.29012093873722	12.54713588854484
Q8TEQ6	GEMI5_HUMAN	GEMIN5	33.0	33.0	33.0	35.0	35.0	35.0	35.0	35.0	11.55	11.59	11.58	12.02	12.03	12.03	11.78	11.72	11.76	11.75	11.88	11.9	11.89	11.87	11.71	11.7	11.71	11.72	12.32	12.26	12.27	12.39	12.37	12.37	12.28	12.32	12.31	12.33	12.32	12.31	12.31	12.3	12.29	11.573433245263365	12.026674362360232	11.752662190361054	11.885043321403923	11.710017328644824	12.283572987492148
Q9UPQ0	LIMC1_HUMAN	LIMCH1	14.0	14.0	14.0	15.0	15.0	15.0	15.0	15.0	9.64	9.64	9.65	10.49	10.63	10.57	9.24	9.39	9.25	9.36	8.8	8.82	8.83	8.91	8.91	8.88	8.82	8.84	10.23	10.31	10.29	9.53	9.6	9.7	9.94	10.03	9.94	9.81	9.79	9.83	10.0	10.02	10.06	9.64334104088989	10.564470341974827	9.311508660083856	8.840611872633497	8.86292284279155	10.277065463434115
P02751	FINC_HUMAN	FN1	21.0	21.0	21.0	35.0	35.0	35.0	35.0	35.0	10.61	10.6	10.57	10.64	10.62	10.5	9.42	9.49	9.45	9.63	9.67	9.66	9.74	9.81	9.5	9.65	9.67	9.69	11.21	11.91	11.78	11.32	11.28	12.05	11.22	11.11	11.02	10.56	11.02	10.64	10.92	10.95	11.42	10.593433245263364	10.587978714870223	9.499776427107612	9.721272656730896	9.629412168684768	11.66383478829279
O00487	PSDE_HUMAN	PSMD14	10.0	10.0	10.0	8.0	8.0	8.0	8.0	8.0	10.38	10.42	10.42	10.32	10.51	10.33	10.67	10.67	10.67	10.55	10.54	10.53	10.53	10.55	10.7	10.66	10.74	10.69	10.1	10.17	10.08	10.33	10.23	10.2	10.09	9.95	10.04	10.27	10.23	10.28	9.93	9.95	10.0	10.406789510607966	10.38934437693557	10.640922714581906	10.537523849365341	10.697784220294984	10.117185239267378
P19338	NUCL_HUMAN	NCL	37.0	37.0	37.0	38.0	38.0	38.0	38.0	38.0	13.26	13.31	13.29	13.87	13.86	13.79	13.52	13.52	13.51	13.46	13.46	13.47	13.51	13.48	13.57	13.6	13.59	13.54	14.0	14.1	14.04	13.94	13.94	13.98	14.09	14.04	14.01	14.1	14.09	14.06	13.95	13.94	13.87	13.28681282795783	13.840436558105033	13.50271312484206	13.480121659376348	13.575181465987233	14.047253259849526
Q15746	MYLK_HUMAN	MYLK	11.0	11.0	11.0	11.0	11.0	11.0	11.0	11.0	8.27	8.25	8.3	9.73	9.77	9.77	7.78	7.76	7.94	7.88	8.16	8.14	7.95	8.06	9.43	9.42	9.48	9.45	9.17	9.19	9.22	8.77	8.75	8.83	9.67	9.67	9.69	9.68	9.76	9.69	9.77	9.84	9.92	8.273479826764277	9.756789510607966	7.841877547276013	8.079836950422544	9.445182426812474	9.193479826764277
P19404	NDUV2_HUMAN	NDUFV2	8.0	8.0	8.0	6.0	6.0	6.0	6.0	6.0	9.43	9.42	9.4	9.44	9.61	9.58	9.07	9.19	9.1	9.11	9.36	9.39	9.35	9.4	9.5	9.39	9.43	9.38	9.12	9.08	9.13	9.57	9.52	9.57	9.57	9.67	9.61	9.53	9.6	9.6	9.54	9.6	9.54	9.416720518296877	9.545214803915	9.118187635109393	9.375147289318424	9.425776812733542	9.110161249396823
Q5T3I0	GPTC4_HUMAN	GPATCH4	11.0	11.0	11.0	14.0	14.0	14.0	14.0	14.0	9.64	9.7	9.69	9.46	9.5	9.49	10.0	10.02	10.01	9.94	10.44	10.34	10.43	10.37	10.22	10.22	10.22	10.12	10.26	10.21	10.29	10.43	10.46	10.44	10.26	10.37	10.26	10.35	10.32	10.3	10.32	10.27	10.25	9.676904494144448	9.483433245263365	9.992833368408453	10.395596807476704	10.19564228811833	10.253709840747975
O00411	RPOM_HUMAN	POLRMT	14.0	14.0	14.0	15.0	15.0	15.0	15.0	15.0	9.65	9.61	9.66	10.36	10.45	10.44	9.9	9.89	9.91	9.87	10.16	10.17	10.15	10.22	10.0	10.04	10.02	10.08	10.87	10.8	10.86	11.06	11.03	10.96	10.71	10.72	10.68	10.78	10.79	10.82	10.66	10.62	10.57	9.640161249396822	10.4172253030551	9.892575699604219	10.17525270092141	10.035304140352363	10.843662942719671
P02671	FIBA_HUMAN	FGA	1.0	1.0	1.0	1.0	1.0	1.0	1.0	1.0	5.26	5.14	4.81	6.03	5.75	5.17	6.43	6.15	6.19	6.24	5.4	5.15	5.22	5.55	6.05	6.13	6.13	6.29	6.66	8.3	8.0	6.49	6.53	8.0	7.42	7.22	7.1	5.76	7.07	6.13	6.45	6.33	7.75	5.082243661129544	5.692687730588423	6.256575760074181	5.338537562495953	6.152667785985137	7.807995099874548
P78344	IF4G2_HUMAN	EIF4G2	27.0	27.0	27.0	28.0	28.0	28.0	28.0	28.0	11.61	11.68	11.61	12.38	12.41	12.38	11.82	11.8	11.81	11.8	11.85	11.86	11.89	11.86	11.69	11.67	11.68	11.7	12.52	12.59	12.54	12.64	12.64	12.67	12.49	12.49	12.45	12.46	12.42	12.42	12.45	12.4	12.34	11.63371272289955	12.390069474030739	11.807523849365342	11.865078218703264	11.685043321403922	12.550301308901714
Q8TCS8	PNPT1_HUMAN	PNPT1	30.0	30.0	30.0	27.0	27.0	27.0	27.0	27.0	11.77	11.75	11.75	11.74	11.78	11.76	11.91	11.9	11.91	11.92	11.95	11.94	11.96	11.96	11.92	11.94	11.94	11.95	11.91	11.92	11.91	12.14	12.15	12.11	11.97	11.97	11.96	11.98	12.0	11.97	11.97	11.95	11.89	11.756697520494958	11.760092418144007	11.910017328644825	11.952523804323368	11.937541087874722	11.91334104088989
Q9NVP1	DDX18_HUMAN	DDX18	24.0	24.0	24.0	30.0	30.0	30.0	30.0	30.0	12.02	12.05	12.07	12.54	12.48	12.52	12.24	12.19	12.22	12.2	12.27	12.3	12.31	12.3	12.13	12.15	12.13	12.16	12.87	12.9	12.86	12.99	12.95	12.95	12.82	12.8	12.81	12.85	12.86	12.86	12.78	12.77	12.75	12.046812827957831	12.513548496596615	12.212627953959112	12.295077738267564	12.142558521148041	12.876766993781395
Q9Y3B8	ORN_HUMAN	REXO2	10.0	10.0	10.0	10.0	10.0	10.0	10.0	10.0	10.55	10.62	10.57	10.55	10.62	10.57	10.85	10.84	10.79	10.77	10.65	10.65	10.7	10.73	10.86	10.84	10.79	10.8	10.42	10.38	10.47	10.59	10.55	10.58	10.61	10.65	10.59	10.68	10.73	10.65	10.58	10.58	10.55	10.580301308901715	10.580301308901715	10.812887405433813	10.682905904913772	10.82278398886898	10.423803634484313
P23921	RIR1_HUMAN	RRM1	24.0	24.0	24.0	27.0	27.0	27.0	27.0	27.0	11.32	11.32	11.34	11.49	11.47	11.49	11.51	11.56	11.54	11.49	11.35	11.35	11.42	11.4	11.36	11.36	11.38	11.3	11.53	11.56	11.52	11.57	11.59	11.53	11.52	11.51	11.52	11.66	11.64	11.61	11.72	11.73	11.79	11.326697520494958	11.483364092258846	11.525251254735657	11.380329582684405	11.350309985537168	11.536766993781395
P21912	SDHB_HUMAN	SDHB	5.0	5.0	5.0	7.0	7.0	7.0	7.0	7.0	8.2	8.12	8.16	8.91	8.8	8.85	7.8	7.7	7.74	7.73	8.06	8.04	8.06	8.04	8.27	8.29	8.17	8.14	9.01	8.77	8.85	9.39	9.35	9.44	9.55	9.66	9.62	9.54	9.53	9.53	9.53	9.48	9.49	8.160369654817174	8.854034903443095	7.742959249981773	8.050034657081511	8.21890875959182	8.88014525319718
P36969	GPX4_HUMAN	GPX4	9.0	9.0	9.0	8.0	8.0	8.0	8.0	8.0	10.43	10.53	10.51	10.94	10.97	10.94	10.24	10.26	10.24	10.27	10.37	10.33	10.36	10.32	10.25	10.23	10.18	10.19	11.17	11.23	11.23	10.96	10.93	10.96	11.26	11.25	11.23	11.15	11.17	11.19	11.29	11.23	11.19	10.490643022520798	10.950069474030737	10.25255852114804	10.345147289318422	10.212783988868981	11.210275964528442
Q8WVX9	FACR1_HUMAN	FAR1	8.0	8.0	8.0	10.0	10.0	10.0	10.0	10.0	9.73	9.71	9.75	9.34	9.41	9.41	9.42	9.38	9.49	9.45	9.69	9.67	9.78	9.76	9.37	9.37	9.27	9.33	9.35	9.34	9.37	10.09	10.04	10.08	9.38	9.42	9.49	9.5	9.43	9.44	9.51	9.4	9.28	9.730092418144006	9.387041988009196	9.435563136005213	9.725736354830577	9.335576683757278	9.353387303590592
P02771	FETA_HUMAN	AFP	1.0	1.0	1.0	2.0	2.0	2.0	2.0	2.0	5.22	5.45	5.05	8.33	8.48	8.69	7.95	8.12	8.05	7.99	7.05	7.14	7.4	7.55	7.65	7.58	7.28	7.49	8.83	8.97	8.74	9.45	9.37	9.42	8.38	8.16	8.25	7.08	7.35	7.42	8.04	7.99	7.68	5.249359886130508	8.507596960505065	8.02893282488482	7.298882222766991	7.506565690192119	8.849786286848897
Q9NNW7	TRXR2_HUMAN	TXNRD2	6.0	6.0	6.0	8.0	8.0	8.0	8.0	8.0	8.02	8.0	8.04	8.58	8.69	8.61	7.14	7.42	7.33	7.34	7.3	7.18	7.18	7.27	7.58	7.43	7.6	7.25	8.19	8.09	8.15	8.09	8.05	8.03	8.24	8.27	8.25	8.12	8.29	8.27	8.28	8.18	8.21	8.020092418144007	8.627417571529268	7.3110969411409075	7.233495440241539	7.471709417843102	8.143917270004177
P20810	ICAL_HUMAN	CAST	20.0	20.0	20.0	20.0	20.0	20.0	20.0	20.0	11.78	11.8	11.81	11.92	11.96	11.92	11.62	11.61	11.58	11.63	11.67	11.67	11.69	11.66	11.63	11.65	11.56	11.6	11.69	11.74	11.71	11.75	11.74	11.73	11.75	11.78	11.74	11.74	11.77	11.77	11.71	11.72	11.67	11.796720518296878	11.933456936460392	11.61012093873722	11.672541222999563	11.610397454909371	11.713479826764278
Q9ULG6	CCPG1_HUMAN	CCPG1	6.0	6.0	6.0	9.0	9.0	9.0	9.0	9.0	8.2	8.15	8.17	9.45	9.57	9.53	8.59	8.53	8.65	8.57	8.04	8.1	8.15	8.22	8.58	8.62	8.54	8.55	9.33	9.22	9.25	9.69	9.68	9.66	9.47	9.54	9.41	9.29	9.32	9.32	9.51	9.54	9.44	8.173479826764277	9.517525326449228	8.585651874335142	8.129016002221634	8.572836965005244	9.267417571529268
O75955	FLOT1_HUMAN	FLOT1	12.0	12.0	12.0	14.0	14.0	14.0	14.0	14.0	10.34	10.38	10.32	11.58	11.57	11.52	10.07	10.15	10.13	10.1	9.96	9.92	9.96	9.97	10.17	10.21	10.17	10.17	11.08	11.12	11.11	10.88	10.91	10.97	11.13	11.11	11.1	11.06	11.03	11.05	11.05	11.03	11.06	10.346882778866556	11.55690449414445	10.112817985108581	9.952627234570818	10.180104451674385	11.103433245263364
P50281	MMP14_HUMAN	MMP14	11.0	11.0	11.0	13.0	13.0	13.0	13.0	13.0	9.28	9.26	9.28	9.87	9.82	9.77	9.56	9.62	9.55	9.58	9.26	9.36	9.37	9.42	9.88	9.92	9.89	9.84	10.11	10.14	10.11	10.16	10.16	10.15	9.99	10.0	9.95	10.02	10.02	9.99	10.03	10.05	10.02	9.273364092258845	9.820577564843715	9.577750105229168	9.35365780731765	9.882783274527128	10.120069474030737
Q04695	K1C17_HUMAN	KRT17	13.0	13.0	13.0	14.0	14.0	14.0	14.0	14.0	10.36	10.49	10.48	11.5	11.35	11.29	9.88	9.85	9.81	9.88	10.17	10.06	10.17	10.1	10.9	10.86	10.83	10.78	11.57	11.64	11.57	11.05	11.11	11.14	11.47	11.48	11.49	11.67	11.52	11.62	11.46	11.31	11.45	10.444530825777	11.382727916545955	9.855284710842815	10.125768850642022	10.843163912947697	11.59371272289955
P54105	ICLN_HUMAN	CLNS1A	6.0	6.0	6.0	5.0	5.0	5.0	5.0	5.0	9.67	9.65	9.67	10.75	10.76	10.71	9.96	9.95	9.86	9.91	9.85	9.89	9.91	9.86	9.94	10.03	9.98	9.97	10.83	10.89	10.83	10.76	10.7	10.76	10.76	10.81	10.79	10.94	10.94	10.95	10.84	10.85	10.82	9.663364092258846	10.740161249396822	9.920534623989083	9.877697309201132	9.980365087902653	10.850278526575229
O95602	RPA1_HUMAN	POLR1A	38.0	38.0	38.0	35.0	35.0	35.0	35.0	35.0	11.14	11.08	11.09	11.7	11.67	11.72	11.32	11.28	11.28	11.32	11.5	11.53	11.47	11.48	11.13	11.09	11.13	11.18	11.96	11.95	11.96	12.17	12.13	12.12	11.92	11.92	11.91	12.05	12.05	12.05	11.98	12.01	11.99	11.103572987492148	11.69681282795783	11.300138624996011	11.495182426812475	11.132853665593862	11.956674362360234
Q92614	MY18A_HUMAN	MYO18A	17.0	17.0	17.0	25.0	25.0	25.0	25.0	25.0	9.78	9.82	9.74	11.59	11.66	11.63	9.51	9.54	9.47	9.52	9.57	9.55	9.66	9.65	9.79	9.8	9.81	9.81	11.19	11.22	11.27	10.92	10.93	10.99	11.29	11.32	11.32	11.28	11.26	11.28	11.36	11.38	11.38	9.780369654817175	11.626951286918876	9.510224546366642	9.608303048443315	9.802523804323368	11.227044870162905
P49005	DPOD2_HUMAN	POLD2	9.0	9.0	9.0	9.0	9.0	9.0	9.0	9.0	9.03	9.1	9.09	8.75	8.65	8.8	8.7	8.8	8.67	8.77	9.19	9.19	9.16	9.17	9.01	9.07	9.09	9.07	9.26	9.15	9.13	9.39	9.4	9.38	9.34	9.53	9.49	9.43	9.33	9.41	9.66	9.61	9.78	9.07366294271967	8.734673395640979	8.735944238233802	9.177558446079287	9.060309985537168	9.181141521740631
Q3V6T2	GRDN_HUMAN	CCDC88A	24.0	24.0	24.0	22.0	22.0	22.0	22.0	22.0	10.58	10.52	10.59	10.8	10.89	10.86	10.34	10.33	10.29	10.37	10.44	10.45	10.36	10.38	10.18	10.16	10.15	10.17	10.75	10.74	10.76	10.83	10.82	10.79	10.78	10.85	10.81	10.73	10.69	10.69	10.87	10.79	10.78	10.56366294271967	10.850483561129836	10.332783274527127	10.40800863726182	10.165043321403923	10.750023104813513
Q8IZL8	PELP1_HUMAN	PELP1	11.0	11.0	11.0	16.0	16.0	16.0	16.0	16.0	9.89	9.86	9.87	11.09	11.04	11.09	10.07	10.11	10.09	10.13	10.09	10.04	10.04	10.04	10.16	10.18	10.17	10.16	11.15	11.17	11.15	11.28	11.2	11.26	11.19	11.16	11.18	11.22	11.2	11.24	11.12	11.11	11.09	9.873387303590594	11.073525126427306	10.100173282077522	10.052663392651908	10.167523849365342	11.156697520494959
Q96DU7	IP3KC_HUMAN	ITPKC	3.0	3.0	3.0	5.0	5.0	5.0	5.0	5.0	7.56	7.65	7.57	7.7	7.71	7.7	8.06	8.05	8.18	8.0	7.78	7.65	7.77	7.87	8.23	8.22	8.28	8.23	8.4	8.26	8.39	7.97	8.0	8.04	8.3	8.35	8.26	8.31	8.31	8.36	8.07	8.21	8.09	7.593899026166541	7.70334104088989	8.074030820548499	7.769609215927974	8.240191693310987	8.351394652093173
Q3LXA3	TKFC_HUMAN	TKFC	13.0	13.0	13.0	16.0	16.0	16.0	16.0	16.0	9.97	10.01	9.93	11.46	11.51	11.52	9.74	9.7	9.66	9.69	9.76	9.68	9.72	9.8	9.72	9.74	9.66	9.68	11.16	11.24	11.19	10.97	10.92	10.94	11.21	11.17	11.19	11.25	11.23	11.25	11.18	11.2	11.15	9.970369654817175	11.496904494144449	9.697784220294984	9.74069307170976	9.70034655083619	11.197044870162904
O43663	PRC1_HUMAN	PRC1	13.0	13.0	13.0	16.0	16.0	16.0	16.0	16.0	9.29	9.36	9.35	9.49	9.68	9.54	9.04	9.03	9.07	9.08	9.3	9.24	9.22	9.24	8.92	8.92	8.88	8.92	9.93	9.85	9.83	9.77	9.74	9.73	9.75	9.9	9.82	9.93	9.89	9.87	10.34	10.37	10.42	9.33366294271967	9.572261421262551	9.055147289318423	9.250313828607338	8.910103490814523	9.87065070718448
P43121	MUC18_HUMAN	MCAM	11.0	11.0	11.0	13.0	13.0	13.0	13.0	13.0	10.01	10.07	10.06	11.59	11.61	11.66	10.31	10.31	10.27	10.3	9.82	9.75	9.87	9.85	9.96	9.98	9.96	9.97	11.25	11.29	11.25	11.04	11.07	11.15	11.16	11.24	11.13	11.21	11.18	11.15	11.35	11.3	11.33	10.04690449414445	11.620301308901714	10.297592802995219	9.823211845845986	9.967523849365342	11.263456936460392
Q9UBS4	DJB11_HUMAN	DNAJB11	13.0	13.0	13.0	13.0	13.0	13.0	13.0	13.0	11.08	11.15	11.13	11.41	11.47	11.48	10.92	10.93	10.9	10.94	10.92	10.9	10.89	10.9	10.98	10.95	10.9	10.91	11.18	11.24	11.26	11.28	11.31	11.31	11.27	11.27	11.24	11.14	11.15	11.2	11.18	11.15	11.13	11.120299387389702	11.45366294271967	10.92257569960422	10.902541222999563	10.935355935719661	11.227065463434114
Q93052	LPP_HUMAN	LPP	13.0	13.0	13.0	15.0	15.0	15.0	15.0	15.0	10.12	10.21	10.15	11.52	11.41	11.53	9.9	9.92	9.88	9.94	9.94	9.93	9.94	9.97	9.63	9.69	9.68	9.69	10.78	10.81	10.83	10.78	10.82	10.87	10.73	10.78	10.68	10.58	10.58	10.56	10.77	10.81	10.77	10.160486763342197	11.487681939480415	9.910173282077523	9.945078218703264	9.67271312484206	10.80681282795783
Q14767	LTBP2_HUMAN	LTBP2	3.0	3.0	3.0	5.0	5.0	5.0	5.0	5.0	6.18	6.44	6.41	7.22	7.54	7.3	7.24	7.07	7.08	7.04	6.33	6.46	6.52	6.6	6.46	6.29	6.23	6.31	7.9	7.93	7.81	8.22	8.02	8.0	7.5	7.36	7.39	7.72	7.89	7.78	7.39	7.6	7.56	6.34792035946891	7.359839928884645	7.109641786400377	6.480840794322447	6.325019288131361	7.880895347999531
Q16831	UPP1_HUMAN	UPP1	7.0	7.0	7.0	13.0	13.0	13.0	13.0	13.0	9.42	9.44	9.34	9.54	9.31	9.57	9.91	9.9	9.99	9.9	9.75	9.89	9.87	9.94	9.86	9.91	9.85	9.86	10.12	10.01	9.97	10.95	10.92	10.76	9.69	9.63	9.71	9.69	9.72	9.74	9.84	9.84	9.78	9.400643022520798	9.477920359468909	9.925498651072031	9.864168330596204	9.870191693310986	10.034737240871536
Q9Y4B6	DCAF1_HUMAN	DCAF1	24.0	24.0	24.0	23.0	23.0	23.0	23.0	23.0	10.81	10.83	10.84	10.95	10.99	10.98	10.62	10.65	10.58	10.63	10.75	10.82	10.79	10.76	10.49	10.49	10.46	10.53	10.86	10.9	10.86	10.85	10.83	10.88	10.85	10.86	10.85	10.83	10.83	10.78	10.95	10.92	10.89	10.826720518296877	10.973433245263365	10.620224546366643	10.780260519552085	10.492714805012772	10.873456936460391
Q9UKV3	ACINU_HUMAN	ACIN1	31.0	31.0	31.0	30.0	30.0	30.0	30.0	30.0	11.63	11.72	11.65	12.03	12.11	12.08	11.45	11.47	11.45	11.46	11.6	11.59	11.62	11.6	11.52	11.47	11.43	11.43	12.03	12.07	12.05	12.14	12.12	12.11	12.04	12.03	12.05	12.03	12.09	12.08	12.0	12.01	11.97	11.66718523926738	12.073709840747975	11.457523849365343	11.602541222999562	11.46297677955255	12.050092418144006
P11498	PYC_HUMAN	PC	21.0	21.0	21.0	21.0	21.0	21.0	21.0	21.0	10.17	10.15	10.14	11.3	11.31	11.27	9.93	9.88	9.94	9.93	9.75	9.71	9.69	9.75	10.0	10.04	10.04	10.03	10.81	10.81	10.77	10.92	10.91	10.9	10.83	10.82	10.82	10.65	10.65	10.7	10.82	10.79	10.78	10.153387303590593	11.293433245263364	9.92018953146285	9.725233626048263	10.027592802995217	10.796789510607967
Q9NV06	DCA13_HUMAN	DCAF13	12.0	12.0	12.0	12.0	12.0	12.0	12.0	12.0	10.1	10.12	10.17	10.4	10.41	10.37	10.33	10.37	10.37	10.33	10.59	10.6	10.61	10.59	10.18	10.16	10.17	10.22	10.62	10.62	10.6	10.77	10.76	10.73	10.57	10.55	10.51	10.68	10.69	10.71	10.64	10.56	10.56	10.130301308901714	10.393433245263363	10.35013862499601	10.597523849365341	10.182680569859414	10.613364092258845
Q9P2R7	SUCB1_HUMAN	SUCLA2	15.0	15.0	15.0	16.0	16.0	16.0	16.0	16.0	10.18	10.15	10.16	10.53	10.68	10.64	9.94	9.92	9.95	9.97	10.02	10.02	10.01	10.01	9.97	9.96	9.91	9.95	10.43	10.45	10.4	10.45	10.47	10.46	10.42	10.45	10.42	10.33	10.4	10.39	10.33	10.31	10.26	10.163387303590593	10.61805007786731	9.945112634734416	10.015008664322412	9.947678993503926	10.42681282795783
P06748	NPM_HUMAN	NPM1	13.0	13.0	13.0	11.0	11.0	11.0	11.0	11.0	12.73	12.73	12.72	13.14	13.2	13.14	12.89	12.88	12.89	12.84	12.88	12.86	12.89	12.89	12.94	12.96	12.98	12.93	13.27	13.28	13.27	13.46	13.43	13.4	13.28	13.27	13.32	13.31	13.35	13.32	13.25	13.25	13.21	12.726674362360233	13.16027852657523	12.875146571185278	12.880051865615963	12.952627953959114	13.273341040889889
Q13501	SQSTM_HUMAN	SQSTM1	8.0	8.0	8.0	11.0	11.0	11.0	11.0	11.0	10.55	10.57	10.53	10.72	10.69	10.73	11.6	11.62	11.61	11.58	11.07	11.12	11.26	11.3	10.88	10.91	10.81	10.83	10.59	10.41	10.48	11.42	11.36	11.27	10.84	10.84	10.86	10.9	10.92	10.91	10.84	10.86	10.82	10.550092418144006	10.713433245263364	11.60257569960422	11.190638456412044	10.858044194659605	10.495243602718311
Q8IZQ5	SELH_HUMAN	SELENOH	4.0	4.0	4.0	3.0	3.0	3.0	3.0	3.0	8.66	8.66	8.63	8.66	8.7	8.77	8.28	8.28	8.27	8.17	8.53	8.49	8.45	8.55	8.45	8.42	8.26	8.45	9.02	9.1	9.07	8.82	8.81	8.96	9.15	9.17	9.08	8.94	9.03	8.96	9.1	9.08	9.01	8.65006915374027	8.710718564575714	8.250736083641911	8.505509892092658	8.397114786322964	9.063709840747975
P23229	ITA6_HUMAN	ITGA6	17.0	17.0	17.0	16.0	16.0	16.0	16.0	16.0	10.07	10.05	10.13	10.92	10.89	11.0	9.84	9.88	9.82	9.85	10.19	10.16	10.14	10.17	10.33	10.37	10.36	10.42	10.3	10.26	10.31	10.74	10.69	10.6	10.57	10.59	10.68	10.77	10.79	10.81	10.72	10.73	10.69	10.083735451059828	10.937417571529268	9.84766271581709	10.165112634734417	10.370365087902652	10.290161249396823
Q9Y4C8	RBM19_HUMAN	RBM19	15.0	15.0	15.0	17.0	17.0	17.0	17.0	17.0	9.78	9.8	9.82	10.67	10.74	10.62	9.99	10.05	10.04	10.04	10.32	10.32	10.31	10.34	10.17	10.09	10.11	10.12	10.81	10.78	10.75	11.04	11.04	10.96	10.76	10.75	10.84	10.88	10.92	10.95	10.95	10.96	11.05	9.800092418144006	10.677507937873765	10.030189531462849	10.322541222999563	10.12280249464365	10.780207936661581
O75368	SH3L1_HUMAN	SH3BGRL	6.0	6.0	6.0	6.0	6.0	6.0	6.0	6.0	9.79	9.91	9.83	10.16	10.15	10.2	9.35	9.46	9.33	9.36	9.32	9.32	9.37	9.44	9.26	9.23	9.16	9.08	9.53	9.56	9.61	9.66	9.64	9.65	9.66	9.65	9.66	9.54	9.63	9.6	9.65	9.69	9.55	9.844199582056662	10.170162210222065	9.375885115159194	9.363344430106027	9.184159297379804	9.567044870162905
Q14683	SMC1A_HUMAN	SMC1A	54.0	54.0	54.0	49.0	49.0	49.0	49.0	49.0	12.54	12.56	12.55	12.96	13.1	13.0	12.41	12.42	12.4	12.38	12.46	12.45	12.49	12.47	12.25	12.21	12.25	12.21	12.95	13.0	12.95	13.02	13.0	12.99	12.92	12.89	12.87	12.92	12.95	12.93	12.99	12.96	12.91	12.550023104813512	13.021208887495927	12.40257569960422	12.467575924808681	12.23013862499601	12.966859942491897
Q86U90	YRDC_HUMAN	YRDC	2.0	2.0	2.0	4.0	4.0	4.0	4.0	4.0	7.57	7.59	7.56	8.35	8.29	8.26	8.05	8.05	7.95	8.01	7.93	8.01	8.01	7.98	7.96	8.01	8.06	7.94	8.61	8.56	8.66	8.66	8.71	8.72	8.63	8.58	8.55	8.49	8.45	8.52	8.52	8.53	8.4	7.573387303590593	8.300486763342196	8.015576683757278	7.982868319204585	7.993254217356117	8.610577564843716
P78346	RPP30_HUMAN	RPP30	7.0	7.0	7.0	7.0	7.0	7.0	7.0	7.0	8.7	8.76	8.66	10.47	10.54	10.49	9.09	9.11	9.12	9.0	8.89	8.77	8.86	8.94	9.24	9.29	9.17	9.15	10.74	10.74	10.74	10.85	10.87	10.85	10.74	10.71	10.75	10.74	10.73	10.74	10.74	10.67	10.73	8.707253259849526	10.500301308901715	9.080771328735988	8.866317025867154	9.213583971903654	10.74
Q9Y315	DEOC_HUMAN	DERA	9.0	9.0	9.0	14.0	14.0	14.0	14.0	14.0	10.13	10.05	10.12	10.76	10.7	10.79	9.9	9.87	9.77	9.83	9.93	9.99	9.94	9.93	9.86	9.81	9.85	9.82	10.93	10.99	10.93	10.82	10.8	10.83	10.84	10.84	10.83	10.87	10.84	10.84	10.95	10.97	10.93	10.100436558105033	10.750483561129837	9.843317404024502	9.947715752059134	9.835147289318423	10.950278526575229
P39019	RS19_HUMAN	RPS19	10.0	10.0	10.0	8.0	8.0	8.0	8.0	8.0	11.22	11.27	11.22	11.89	11.92	11.87	11.52	11.53	11.53	11.45	11.42	11.4	11.49	11.45	11.48	11.57	11.57	11.5	11.81	11.83	11.79	11.97	11.96	11.93	11.82	11.79	11.84	11.9	11.87	11.85	11.8	11.77	11.71	11.236859942491899	11.893479826764278	11.507884406854298	11.440399616549813	11.5305712950324	11.810092418144006
Q6PL18	ATAD2_HUMAN	ATAD2	32.0	32.0	32.0	32.0	32.0	32.0	32.0	32.0	11.55	11.55	11.58	11.48	11.44	11.46	11.39	11.37	11.36	11.4	11.42	11.43	11.4	11.39	10.89	10.87	10.86	10.94	11.8	11.82	11.79	11.94	11.88	11.9	11.76	11.76	11.76	11.79	11.74	11.79	12.03	12.03	11.97	11.560069474030739	11.460092418144006	11.380086641975318	11.410086641975317	10.89033103381216	11.803387303590593
P07902	GALT_HUMAN	GALT	4.0	4.0	4.0	5.0	5.0	5.0	5.0	5.0	7.49	7.34	7.24	9.15	9.14	9.19	6.77	6.84	6.68	6.68	6.74	6.94	6.87	6.85	7.16	6.99	7.2	7.14	8.7	8.66	8.81	8.86	8.77	8.83	8.91	8.95	9.01	8.97	8.86	8.81	8.99	8.98	8.88	7.360343347672308	9.160162210222063	6.744074840446221	6.851772604630624	7.124653401043179	8.724737240871535
P11172	UMPS_HUMAN	UMPS	16.0	16.0	16.0	18.0	18.0	18.0	18.0	18.0	10.62	10.61	10.55	10.82	10.84	10.8	10.83	10.83	10.79	10.79	10.72	10.77	10.79	10.77	11.12	11.15	11.16	11.08	10.87	10.84	10.84	10.94	10.94	10.94	10.9	10.91	10.91	10.9	10.91	11.0	10.9	10.86	10.86	10.59366294271967	10.820092418144007	10.81013862499601	10.762730662372459	11.127834488053685	10.850069474030738
Q9H7B2	RPF2_HUMAN	RPF2	7.0	7.0	7.0	7.0	7.0	7.0	7.0	7.0	9.54	9.64	9.59	9.69	9.78	9.72	9.8	9.86	9.84	9.86	9.93	9.91	9.91	9.91	9.67	9.71	9.67	9.73	9.97	10.0	9.93	10.23	10.2	10.21	9.87	9.9	9.89	9.91	9.88	9.94	9.91	9.86	9.81	9.590577564843716	9.730486763342197	9.84020697834501	9.91502605302314	9.695234226549616	9.966951286918876
Q9BX63	FANCJ_HUMAN	BRIP1	6.0	6.0	6.0	10.0	10.0	10.0	10.0	10.0	8.58	8.46	8.55	8.91	8.98	8.92	8.04	8.12	8.06	8.14	8.54	8.64	8.44	8.42	8.23	8.17	8.18	8.25	9.25	9.3	9.26	9.32	9.32	9.27	9.21	9.3	9.22	9.25	9.23	9.2	9.48	9.56	9.58	8.530895347999532	8.936999359911793	8.09058910379526	8.51269048709232	8.207887990881032	9.270162210222065
Q6NWY9	PR40B_HUMAN	PRPF40B	7.0	7.0	7.0	11.0	11.0	11.0	11.0	11.0	8.81	8.76	8.87	9.44	9.34	9.37	8.44	8.39	8.48	8.51	8.6	8.69	8.58	8.63	8.58	8.5	8.48	8.52	9.48	9.44	9.44	9.17	9.2	9.22	9.51	9.53	9.53	9.49	9.47	9.48	9.5	9.48	9.46	8.814034903443096	9.383944319288632	8.455699814841898	8.62560115532502	8.520488057901192	9.453456936460391
Q96JM2	ZN462_HUMAN	ZNF462	5.0	5.0	5.0	5.0	5.0	5.0	5.0	5.0	8.53	8.46	8.45	8.17	8.35	8.24	8.03	8.03	7.91	8.01	8.31	8.26	8.24	8.21	8.01	7.89	7.87	8.07	7.98	7.79	7.88	7.69	7.76	7.64	7.89	7.9	7.92	7.94	7.92	7.89	8.01	8.03	7.92	8.480441361538938	8.255243602718311	7.995847200534159	8.255460624125625	7.962397896005795	7.885422127701555
Q8TEM1	PO210_HUMAN	NUP210	16.0	16.0	16.0	17.0	17.0	17.0	17.0	17.0	9.55	9.57	9.51	11.14	11.23	11.18	9.25	9.24	9.28	9.25	9.19	9.19	9.13	9.17	9.35	9.31	9.38	9.34	10.91	10.93	10.88	10.83	10.83	10.81	11.04	11.08	11.04	10.95	10.97	10.98	11.03	11.06	11.06	9.543548496596614	11.183803634484313	9.255078218703265	9.17020697834501	9.345216602648916	10.90681282795783
Q969T9	WBP2_HUMAN	WBP2	7.0	7.0	7.0	7.0	7.0	7.0	7.0	7.0	9.19	9.22	9.23	9.82	9.79	9.82	9.58	9.64	9.64	9.51	9.18	9.2	9.23	9.28	9.9	10.09	10.03	10.01	9.76	9.79	9.71	9.94	9.95	9.91	9.84	9.84	9.8	9.9	9.86	9.93	9.8	9.83	9.76	9.213433245263364	9.810069153740269	9.593487100648852	9.222993716598253	10.00912170209807	9.753709840747975
Q02930	CREB5_HUMAN	CREB5	2.0	2.0	2.0	1.0	1.0	1.0	1.0	1.0	6.63	6.67	6.74	5.32	5.56	5.21	7.27	7.4	7.19	7.4	6.55	6.63	6.53	6.6	6.08	6.02	5.92	6.09	5.43	5.53	5.36	5.5	5.81	5.57	4.94	5.25	5.18	5.41	4.85	4.67	5.45	5.24	5.15	6.680718564575714	5.3708293668625435	7.31776348231768	6.578044194659605	6.029066000651511	5.441691925794629
Q96JG8	MAGD4_HUMAN	MAGED4	4.0	4.0	4.0	4.0	4.0	4.0	4.0	4.0	8.04	8.02	7.88	9.04	9.11	9.08	7.42	7.6	7.46	7.48	7.34	7.39	7.37	7.29	8.19	8.08	7.99	8.02	8.49	8.45	8.53	8.32	8.38	8.4	8.52	8.5	8.53	8.39	8.35	8.39	8.38	8.35	8.39	7.981736238112501	9.076951286918876	7.491578536441372	7.347989618664604	8.072048754283841	8.490369654817174
P21796	VDAC1_HUMAN	VDAC1	17.0	17.0	17.0	18.0	18.0	18.0	18.0	18.0	12.64	12.61	12.62	13.91	13.7	13.77	12.76	12.79	12.77	12.73	12.67	12.69	12.7	12.68	12.9	12.91	12.88	12.87	13.5	13.78	13.59	13.92	13.78	13.52	13.49	13.6	13.45	13.98	13.85	13.83	13.52	13.37	13.39	12.623387303590594	13.79599410302992	12.762662190361054	12.685043321403922	12.890086641975318	13.628102026346983
Q9BUJ2	HNRL1_HUMAN	HNRNPUL1	18.0	18.0	18.0	25.0	25.0	25.0	25.0	25.0	11.75	11.69	11.72	11.77	11.97	11.8	10.61	10.46	10.5	10.66	11.03	11.01	10.93	11.08	10.56	10.5	10.72	10.68	11.0	11.01	11.07	11.15	11.02	11.08	11.42	11.33	11.34	11.73	11.72	11.76	11.4	11.39	11.42	11.72020793666158	11.849388570833638	10.55976031138101	11.013506465223916	10.617722710438324	11.026999359911793
Q13200	PSMD2_HUMAN	PSMD2	32.0	32.0	32.0	37.0	37.0	37.0	37.0	37.0	12.05	12.11	12.06	12.68	12.62	12.66	12.23	12.23	12.24	12.2	12.24	12.25	12.27	12.26	12.27	12.28	12.26	12.24	12.8	12.86	12.8	12.77	12.8	12.77	12.78	12.81	12.77	12.88	12.82	12.83	12.79	12.78	12.77	12.073572987492149	12.653548496596613	12.225077738267563	12.255043321403923	12.26257569960422	12.82027852657523
Q9NX58	LYAR_HUMAN	LYAR	12.0	12.0	12.0	11.0	11.0	11.0	11.0	11.0	10.32	10.31	10.29	11.17	11.17	11.07	10.52	10.53	10.54	10.51	10.61	10.56	10.58	10.65	10.69	10.63	10.61	10.6	11.36	11.46	11.38	11.48	11.5	11.49	11.41	11.45	11.39	11.49	11.46	11.49	11.42	11.41	11.3	10.306720518296878	11.137430798283312	10.525043321403922	10.600399616549813	10.63292525707087	11.400650707184479
Q9P2K8	E2AK4_HUMAN	EIF2AK4	26.0	26.0	26.0	15.0	15.0	15.0	15.0	15.0	10.72	10.66	10.74	10.29	10.36	10.37	10.48	10.49	10.46	10.54	10.63	10.64	10.58	10.61	10.52	10.5	10.52	10.55	9.91	9.89	9.91	10.05	10.03	10.03	9.99	10.0	9.99	10.03	10.0	9.99	10.02	10.01	9.96	10.707065463434116	10.340436558105033	10.492802494643652	10.615181465987233	10.52261065664313	9.903364092258846
Q9NUQ6	SPS2L_HUMAN	SPATS2L	15.0	15.0	15.0	17.0	17.0	17.0	17.0	17.0	10.5	10.5	10.5	10.57	10.62	10.62	10.71	10.68	10.7	10.7	10.77	10.75	10.78	10.79	10.84	10.84	10.77	10.78	10.75	10.76	10.73	10.53	10.54	10.54	10.61	10.68	10.58	10.67	10.61	10.57	10.73	10.68	10.66	10.5	10.603525126427305	10.697541087874722	10.77257569960422	10.807870271989342	10.746720518296877
Q96BP3	PPWD1_HUMAN	PPWD1	16.0	16.0	16.0	12.0	12.0	12.0	12.0	12.0	10.51	10.45	10.5	10.58	10.67	10.66	10.31	10.27	10.22	10.26	10.39	10.4	10.41	10.42	10.2	10.15	10.22	10.18	10.46	10.5	10.48	10.57	10.55	10.53	10.44	10.42	10.47	10.48	10.48	10.45	10.54	10.47	10.48	10.486904494144449	10.6372253030551	10.265355222650157	10.405043321403923	10.187731425515414	10.480092418144007
Q14258	TRI25_HUMAN	TRIM25	20.0	20.0	20.0	25.0	25.0	25.0	25.0	25.0	10.55	10.54	10.53	11.45	11.45	11.46	10.74	10.76	10.74	10.74	10.51	10.57	10.56	10.54	10.83	10.85	10.79	10.76	11.17	11.21	11.18	11.31	11.31	11.3	11.28	11.27	11.21	11.3	11.3	11.29	11.24	11.21	11.13	10.540023104813512	11.453341040889889	10.74502605302314	10.545181465987232	10.80792186706181	11.186766993781395
P43007	SATT_HUMAN	SLC1A4	8.0	8.0	8.0	5.0	5.0	5.0	5.0	5.0	9.77	9.71	9.69	9.35	9.38	9.36	9.25	9.4	9.42	9.39	9.02	9.13	8.96	9.07	8.95	8.93	8.95	8.98	9.32	9.35	9.32	9.76	9.72	9.76	9.26	9.32	9.29	9.17	9.3	9.21	9.31	9.19	9.16	9.723735451059827	9.363387303590594	9.366542112313025	9.046360025015014	8.95261065664313	9.330069474030738
O43795	MYO1B_HUMAN	MYO1B	32.0	32.0	32.0	34.0	34.0	34.0	34.0	34.0	11.64	11.68	11.64	12.61	12.6	12.62	11.83	11.84	11.84	11.82	11.6	11.61	11.68	11.65	11.85	11.84	11.83	11.78	12.48	12.55	12.51	12.37	12.38	12.41	12.44	12.41	12.41	12.46	12.45	12.43	12.42	12.34	12.33	11.653456936460392	12.610023104813513	11.832523804323367	11.63535593571966	11.825249818538005	12.513618605955955
P15529	MCP_HUMAN	CD46	2.0	2.0	2.0	1.0	1.0	1.0	1.0	1.0	8.07	7.99	8.08	7.82	8.18	7.99	7.55	7.59	7.62	7.62	7.52	7.6	7.63	7.58	7.16	7.31	7.27	7.19	7.39	7.22	7.32	7.78	7.85	7.76	7.42	7.4	7.43	7.1	7.14	7.15	7.44	7.42	7.29	8.0472253030551	8.00416787187765	7.595284710842813	7.583058343537638	7.233755065277807	7.311680405024605
P53674	CRBB1_HUMAN	CRYBB1	3.0	3.0	3.0	2.0	2.0	2.0	2.0	2.0	7.42	7.3	7.4	9.26	9.41	9.47	6.25	6.4	6.48	6.32	6.39	6.56	6.29	6.28	5.92	6.3	6.23	6.48	6.85	7.1	7.19	6.81	6.82	6.86	6.85	6.79	6.86	6.78	6.69	6.81	6.84	6.95	6.99	7.374280874096606	9.382676100445732	6.365073574208797	6.384463702293185	6.246341401163971	7.053708055866427
O43164	PJA2_HUMAN	PJA2	5.0	5.0	5.0	5.0	5.0	5.0	5.0	5.0	8.6	8.47	8.57	8.56	8.66	8.65	8.16	8.11	8.14	8.22	8.1	8.06	8.04	8.12	8.02	7.9	7.93	7.98	8.43	8.42	8.42	8.36	8.44	8.49	8.56	8.55	8.4	8.32	8.3	8.33	8.43	8.37	8.31	8.547729359886324	8.624029140099353	8.158063612140731	8.08034655083619	7.958235102708393	8.42334104088989
O00116	ADAS_HUMAN	AGPS	21.0	21.0	21.0	21.0	21.0	21.0	21.0	21.0	11.41	11.45	11.42	11.68	11.76	11.75	11.28	11.27	11.28	11.27	11.45	11.47	11.48	11.48	11.25	11.25	11.27	11.25	11.72	11.78	11.7	11.83	11.84	11.83	11.72	11.73	11.7	11.66	11.67	11.69	11.74	11.66	11.61	11.426766993781396	11.730436558105033	11.275008664322412	11.470051865615963	11.25502605302314	11.733735451059827
Q8IVF5	TIAM2_HUMAN	TIAM2	2.0	2.0	2.0	4.0	4.0	4.0	4.0	4.0	6.59	6.59	6.46	8.64	8.68	8.77	5.79	5.64	5.71	5.75	5.93	6.13	6.0	5.71	5.99	5.73	5.82	5.79	8.1	7.92	8.16	7.92	7.91	8.11	8.06	8.14	8.05	7.89	7.73	7.77	8.24	8.04	8.19	6.547954926801042	8.697696345414295	5.723558685878	5.950406359333688	5.83578354359905	8.063557357497645
Q16666	IF16_HUMAN	IFI16	23.0	23.0	23.0	22.0	22.0	22.0	22.0	22.0	11.61	11.63	11.63	11.52	11.56	11.54	11.42	11.44	11.45	11.42	11.37	11.38	11.44	11.48	11.7	11.71	11.66	11.67	11.36	11.44	11.39	11.21	11.18	11.23	11.5	11.46	11.41	11.44	11.42	11.44	11.44	11.41	11.47	11.623364092258846	11.540092418144006	11.43255852114804	11.418201467833846	11.685147289318422	11.397044870162905
O00267	SPT5H_HUMAN	SUPT5H	29.0	29.0	29.0	29.0	29.0	29.0	29.0	29.0	11.07	11.05	11.05	11.78	11.74	11.73	11.22	11.25	11.25	11.22	11.19	11.18	11.25	11.24	11.31	11.31	11.33	11.3	11.89	11.91	11.88	11.94	11.91	11.88	11.84	11.81	11.84	11.94	11.95	11.93	11.83	11.89	11.94	11.056697520494959	11.750162210222063	11.235077977652907	11.215320558077092	11.312541222999563	11.893387303590593
Q71DI3	H32_HUMAN	H3C15	1.0	1.0	1.0	1.0	1.0	1.0	1.0	1.0	10.02	10.0	10.0	9.2	9.24	9.28	9.73	9.78	9.78	9.76	9.95	10.03	9.95	9.96	9.71	9.71	9.73	9.82	9.2	9.13	9.14	9.34	9.38	9.33	9.11	9.14	9.17	8.93	8.9	8.89	9.11	9.08	9.12	10.006697520494958	9.240369654817174	9.762644651998277	9.972891026911235	9.743224831246447	9.156999359911794
Q5T2T1	MPP7_HUMAN	MPP7	8.0	8.0	8.0	9.0	9.0	9.0	9.0	9.0	8.95	8.9	8.88	9.45	9.49	9.5	8.62	8.57	8.52	8.62	8.47	8.43	8.42	8.48	8.36	8.31	8.33	8.36	9.0	8.94	8.98	8.62	8.65	8.73	8.91	8.92	8.99	8.81	8.85	8.79	9.0	9.04	9.01	8.910301308901715	9.480161249396822	8.583092802749919	8.45022526197656	8.340155713431619	8.973548496596614
P10070	GLI2_HUMAN	GLI2	9.0	9.0	9.0	4.0	4.0	4.0	4.0	4.0	8.5	8.44	8.52	8.33	8.32	8.45	8.01	8.09	8.11	8.16	8.09	8.16	8.17	8.08	7.93	7.88	7.85	7.82	8.1	8.15	8.13	7.76	7.86	7.95	8.08	7.97	8.01	8.0	7.94	7.89	8.02	8.07	8.05	8.487065463434115	8.36788698111095	8.093506465223916	8.125563111036161	7.870573481467945	8.12681282795783
Q9Y6A5	TACC3_HUMAN	TACC3	14.0	14.0	14.0	15.0	15.0	15.0	15.0	15.0	9.51	9.39	9.47	10.1	10.09	10.11	9.7	9.71	9.75	9.74	9.75	9.71	9.65	9.67	9.71	9.66	9.64	9.64	10.57	10.61	10.59	10.25	10.16	10.23	10.37	10.39	10.41	10.62	10.62	10.58	10.86	10.95	10.95	9.457525326449229	10.100023104813511	9.725147289318423	9.695512413875278	9.662785437530085	10.590092418144007
Q8TF05	PP4R1_HUMAN	PPP4R1	11.0	11.0	11.0	14.0	14.0	14.0	14.0	14.0	9.24	9.3	9.2	10.59	10.52	10.65	8.97	8.98	8.96	8.94	9.2	9.19	9.2	9.21	9.12	9.07	9.06	9.15	10.59	10.59	10.6	10.66	10.65	10.65	10.61	10.57	10.56	10.62	10.61	10.64	10.71	10.59	10.71	9.247253259849527	10.58764348220476	8.96257569960422	9.200017328644824	9.100468673023913	10.59334104088989
Q15058	KIF14_HUMAN	KIF14	22.0	22.0	22.0	19.0	19.0	19.0	19.0	19.0	10.6	10.56	10.6	10.94	10.98	10.94	10.37	10.39	10.33	10.39	10.52	10.56	10.53	10.52	10.25	10.28	10.33	10.33	10.82	10.81	10.86	10.91	10.93	10.97	10.91	11.02	10.97	10.89	10.88	10.89	11.04	11.01	10.99	10.586789510607966	10.953456936460391	10.370206978345012	10.53259347860319	10.297904148586177	10.830162210222065
Q8IWA0	WDR75_HUMAN	WDR75	19.0	19.0	19.0	16.0	16.0	16.0	16.0	16.0	10.58	10.6	10.58	10.77	10.67	10.71	10.77	10.8	10.79	10.74	11.03	11.05	10.99	11.0	10.86	10.87	10.88	10.89	11.18	11.22	11.18	11.37	11.42	11.36	11.17	11.14	11.14	11.15	11.19	11.16	11.13	11.15	11.06	10.586697520494958	10.717253259849526	10.775181465987233	11.017697309201132	10.875043321403924	11.193456936460391
Q8NEY8	PPHLN_HUMAN	PPHLN1	5.0	5.0	5.0	5.0	5.0	5.0	5.0	5.0	7.73	7.71	7.71	9.28	9.25	9.14	8.09	8.11	8.24	8.15	8.05	7.93	8.06	8.11	8.05	8.17	8.08	8.03	9.12	9.18	9.07	9.2	9.21	9.14	9.05	9.11	9.09	9.2	9.2	9.15	9.21	9.21	9.13	7.716697520494959	9.224578349869365	8.148661008373331	8.038996897278135	8.083503946212014	9.124034903443095
O43175	SERA_HUMAN	PHGDH	21.0	21.0	21.0	23.0	23.0	23.0	23.0	23.0	12.15	12.2	12.17	12.51	12.58	12.55	12.0	11.99	12.01	11.98	11.7	11.7	11.78	11.77	11.72	11.68	11.65	11.65	12.25	12.3	12.28	12.17	12.18	12.18	12.26	12.27	12.26	12.18	12.18	12.22	12.22	12.2	12.27	12.173479826764277	12.546951286918876	11.995043321403923	11.737991758988747	11.675287112790524	12.27681282795783
Q9UNP9	PPIE_HUMAN	PPIE	10.0	10.0	10.0	9.0	9.0	9.0	9.0	9.0	10.13	10.1	10.08	9.49	9.66	9.55	9.88	9.79	9.78	9.85	9.93	9.84	9.85	9.87	9.99	9.87	9.86	9.9	9.48	9.5	9.51	9.23	9.16	9.16	9.5	9.37	9.43	9.48	9.52	9.56	9.48	9.51	9.5	10.103479826764277	9.568393161666846	9.825598728758001	9.87292525707087	9.905919274353982	9.496720518296877
Q96I15	SCLY_HUMAN	SCLY	3.0	3.0	3.0	3.0	3.0	3.0	3.0	3.0	9.18	9.05	9.1	8.45	8.65	8.59	8.6	8.71	8.65	8.83	8.71	8.65	8.61	8.71	8.7	8.64	8.7	8.67	8.01	8.0	8.1	7.85	7.71	7.73	8.07	8.06	8.18	8.04	8.24	8.22	8.02	8.02	8.15	9.110996701396042	8.565745076994245	8.700078830951693	8.670621839617272	8.677713827108057	8.037372387319788
O00499	BIN1_HUMAN	BIN1	12.0	12.0	12.0	14.0	14.0	14.0	14.0	14.0	9.82	9.85	9.8	10.92	11.02	10.97	9.54	9.61	9.58	9.51	9.66	9.61	9.67	9.66	9.94	9.87	9.87	9.86	10.66	10.67	10.7	10.41	10.5	10.56	10.76	10.87	10.82	10.75	10.77	10.78	10.87	10.86	10.84	9.823479826764277	10.970577564843715	9.560502488662108	9.65018953146285	9.885358109886978	10.676766993781396
Q9P021	CRIPT_HUMAN	CRIPT	4.0	4.0	4.0	5.0	5.0	5.0	5.0	5.0	8.09	8.14	8.14	9.17	9.23	9.15	8.59	8.56	8.52	8.45	8.18	7.99	8.21	8.13	8.48	8.43	8.45	8.35	9.3	9.31	9.29	9.35	9.3	9.39	9.26	9.19	9.27	9.2	9.12	9.14	9.18	9.16	9.16	8.123525126427307	9.183735451059828	8.530947549757727	8.129928628009907	8.428297355040064	9.300023104813512
P35573	GDE_HUMAN	AGL	28.0	28.0	28.0	30.0	30.0	30.0	30.0	30.0	11.19	11.21	11.21	11.51	11.55	11.52	11.03	11.04	11.06	11.02	11.0	10.97	10.99	10.97	10.86	10.84	10.86	10.88	11.46	11.42	11.47	11.31	11.31	11.41	11.38	11.4	11.43	11.34	11.33	11.3	11.54	11.52	11.55	11.203364092258846	11.526766993781395	11.03757592480868	10.982558521148041	10.860069314163022	11.450161249396823
Q9NZW5	PALS2_HUMAN	PALS2	13.0	13.0	13.0	20.0	20.0	20.0	20.0	20.0	11.05	11.02	11.02	11.57	11.64	11.58	10.84	10.83	10.85	10.84	11.01	10.97	10.92	10.93	10.7	10.66	10.64	10.66	11.47	11.48	11.5	11.42	11.5	11.5	11.47	11.49	11.44	11.32	11.29	11.3	11.53	11.51	11.45	11.030069474030737	11.596999359911793	10.840017328644825	10.957941147101698	10.665165160096649	11.483387303590593
P55327	TPD52_HUMAN	TPD52	8.0	8.0	8.0	6.0	6.0	6.0	6.0	6.0	10.34	10.43	10.4	10.49	10.23	10.35	10.72	10.75	10.7	10.66	10.32	10.32	10.43	10.37	10.19	10.26	10.25	10.12	10.36	10.46	10.42	10.18	10.15	10.21	10.2	10.15	10.13	10.22	10.21	10.2	10.21	10.22	10.2	10.390483561129837	10.360585445591495	10.707869804104314	10.360714724671013	10.206075660021682	10.413917270004179
Q13129	RLF_HUMAN	RLF	17.0	17.0	17.0	11.0	11.0	11.0	11.0	11.0	9.36	9.26	9.33	9.55	9.59	9.61	9.6	9.56	9.57	9.63	9.32	9.32	9.35	9.35	9.11	9.18	9.1	9.15	10.06	10.06	10.02	9.9	9.83	9.85	9.79	9.79	9.83	9.69	9.76	9.69	9.76	9.73	9.83	9.317272410817452	9.583548496596615	9.590260519552086	9.335077977652906	9.13535593571966	10.046789510607967
Q9UKY7	CDV3_HUMAN	CDV3	13.0	13.0	13.0	11.0	11.0	11.0	11.0	11.0	11.01	11.05	10.98	10.75	10.72	10.78	11.27	11.24	11.22	11.26	11.25	11.22	11.21	11.13	11.29	11.26	11.23	11.21	10.75	10.72	10.74	11.01	10.92	10.95	10.81	10.81	10.84	10.86	10.85	10.82	10.76	10.82	10.73	11.013618605955955	10.750207936661582	11.247627638680441	11.203176903371256	11.247818810765713	10.736720518296877
Q5TA31	RN187_HUMAN	RNF187	1.0	1.0	1.0	2.0	2.0	2.0	2.0	2.0	6.92	6.79	6.57	7.6	7.7	7.76	5.99	6.07	5.96	6.02	6.9	6.58	6.82	6.87	5.97	5.87	5.97	5.85	7.19	7.25	7.02	7.44	7.45	7.44	7.4	7.15	7.16	7.21	7.23	7.03	7.17	7.04	7.06	6.76715003550318	7.6881690121611745	6.010573481467945	6.797839773540589	5.916064799607256	7.156582280456258
Q9BQ67	GRWD1_HUMAN	GRWD1	11.0	11.0	11.0	11.0	11.0	11.0	11.0	11.0	9.13	9.14	9.09	10.17	10.04	10.18	9.36	9.36	9.44	9.39	9.57	9.51	9.56	9.55	9.47	9.46	9.4	9.38	10.63	10.65	10.56	10.71	10.71	10.66	10.63	10.62	10.59	10.78	10.71	10.73	10.64	10.62	10.66	9.120161249396823	10.131394652093173	9.387872447391073	9.547678993503926	9.428008637261822	10.613846687597457
O75251	NDUS7_HUMAN	NDUFS7	4.0	4.0	4.0	3.0	3.0	3.0	3.0	3.0	8.68	8.77	8.74	7.59	7.36	7.46	8.44	8.35	8.33	8.41	8.63	8.69	8.71	8.59	8.7	8.74	8.69	8.76	7.35	7.21	7.15	7.63	7.7	7.81	7.57	7.71	7.67	7.66	7.69	7.65	7.75	7.73	7.72	8.730483561129837	7.47308187072671	8.383182863456435	8.655786718785116	8.722783988868981	7.239120305018423
Q32P44	EMAL3_HUMAN	EML3	14.0	14.0	14.0	14.0	14.0	14.0	14.0	14.0	9.66	9.59	9.65	9.39	9.52	9.55	9.33	9.41	9.39	9.4	9.65	9.66	9.59	9.62	9.63	9.62	9.63	9.64	9.8	9.72	9.74	9.56	9.6	9.63	9.77	9.67	9.73	9.7	9.75	9.78	9.57	9.57	9.6	9.63366294271967	9.488321110541092	9.382833368408454	9.630259318563805	9.630017328644824	9.753735451059828
Q8TCD5	NT5C_HUMAN	NT5C	6.0	6.0	6.0	8.0	8.0	8.0	8.0	8.0	8.15	8.24	8.17	9.53	9.6	9.58	7.81	7.84	7.7	7.75	7.95	7.92	8.02	7.9	7.94	7.98	7.9	7.95	9.88	9.9	9.9	9.73	9.8	9.81	9.88	9.87	9.8	9.83	9.88	9.77	9.81	9.77	9.72	8.187185239267379	9.570299387389701	7.776011148757033	7.948221977045012	7.9427832745271285	9.893364092258846
P04083	ANXA1_HUMAN	ANXA1	17.0	17.0	17.0	18.0	18.0	18.0	18.0	18.0	12.36	12.39	12.38	12.85	12.84	12.87	12.05	12.1	12.1	12.08	12.25	12.26	12.3	12.27	12.54	12.49	12.45	12.42	12.32	12.31	12.33	12.42	12.41	12.4	12.58	12.6	12.6	12.53	12.49	12.53	12.55	12.49	12.48	12.376720518296878	12.853387303590592	12.082644651998278	12.270121659376347	12.475703657219888	12.320023104813513
Q9Y5B0	CTDP1_HUMAN	CTDP1	18.0	18.0	18.0	17.0	17.0	17.0	17.0	17.0	9.18	9.21	9.21	10.36	10.29	10.28	9.48	9.46	9.5	9.43	9.34	9.4	9.39	9.36	9.25	9.34	9.35	9.29	10.57	10.62	10.58	10.1	10.13	10.16	10.37	10.34	10.38	10.31	10.38	10.32	10.35	10.38	10.34	9.20006915374027	10.310441361538938	9.467731425515414	9.372696903855823	9.308059271707199	10.590162210222065
Q96JH7	VCIP1_HUMAN	VCPIP1	23.0	23.0	23.0	24.0	24.0	24.0	24.0	24.0	10.74	10.73	10.75	11.21	11.26	11.25	10.91	10.91	10.93	10.93	10.83	10.83	10.88	10.81	10.99	11.0	11.04	11.06	11.25	11.3	11.25	11.31	11.31	11.3	11.36	11.35	11.33	11.31	11.28	11.31	11.26	11.2	11.16	10.740023104813513	11.240161249396822	10.92003465708151	10.837732869217131	11.022783988868982	11.266859942491898
Q13206	DDX10_HUMAN	DDX10	16.0	16.0	16.0	16.0	16.0	16.0	16.0	16.0	10.31	10.32	10.26	10.93	10.85	10.9	10.5	10.5	10.51	10.48	10.71	10.73	10.73	10.74	10.37	10.43	10.4	10.47	11.04	11.02	11.05	11.34	11.33	11.31	11.07	11.07	11.12	11.09	11.08	11.09	11.11	11.17	11.15	10.29690449414445	10.893709840747976	10.497541087874723	10.727541087874723	10.417975022034343	11.036720518296878
Q9H6R0	DHX33_HUMAN	DHX33	14.0	14.0	14.0	11.0	11.0	11.0	11.0	11.0	8.88	8.89	8.91	8.84	8.96	9.02	9.19	9.18	9.19	9.18	9.18	9.16	9.21	9.24	9.24	9.18	9.27	9.17	9.3	9.22	9.3	9.45	9.27	9.35	9.3	9.2	9.33	9.42	9.34	9.4	9.38	9.4	9.34	8.893387303590593	8.941927360540639	9.185008664322412	9.197818810765714	9.215598728758001	9.273823159737962
Q9H583	HEAT1_HUMAN	HEATR1	41.0	41.0	41.0	53.0	53.0	53.0	53.0	53.0	11.95	11.98	11.96	12.36	12.3	12.32	12.1	12.11	12.13	12.08	12.35	12.32	12.34	12.31	12.12	12.1	12.11	12.11	12.78	12.79	12.76	12.99	12.99	12.97	12.73	12.73	12.7	12.76	12.76	12.76	12.72	12.7	12.67	11.963387303590594	12.326882778866556	12.105112634734416	12.330086641975317	12.110017328644822	12.776720518296877
Q9NP78	ABCB9_HUMAN	ABCB9	2.0	2.0	2.0	1.0	1.0	1.0	1.0	1.0	7.04	6.99	7.03	4.86	5.17	5.16	6.43	6.43	6.32	6.48	6.53	6.46	6.51	6.64	6.86	6.92	6.87	6.92	4.93	5.16	5.2	3.82	4.1	4.11	5.06	4.77	5.09	4.47	4.72	4.77	5.12	5.29	5.01	7.020161249396822	5.07032739513477	6.416175346484118	6.5365130884881975	6.892766330007408	5.101481322048716
Q0ZGT2	NEXN_HUMAN	NEXN	9.0	9.0	9.0	12.0	12.0	12.0	12.0	12.0	9.07	9.06	9.01	10.28	10.36	10.32	8.79	8.69	8.67	8.79	8.76	8.82	8.81	8.81	9.11	9.22	9.16	9.21	9.96	9.95	10.0	10.04	10.05	10.1	10.06	10.15	10.09	10.07	10.08	10.03	10.03	9.92	9.9	9.04690449414445	10.320369654817174	8.736064799607256	8.80018953146285	9.175664199615648	9.970162210222064
Q15800	MSMO1_HUMAN	MSMO1	2.0	2.0	2.0	2.0	2.0	2.0	2.0	2.0	6.19	6.38	6.42	6.67	6.73	6.68	7.05	6.98	7.01	6.98	6.59	6.73	6.79	6.95	6.78	7.04	6.97	7.03	7.18	6.86	6.9	8.25	8.11	8.13	7.13	7.15	7.07	6.94	6.75	6.77	6.9	6.93	6.45	6.333436376753153	6.693572987492148	7.005287112790524	6.770793735931047	6.9586985604898635	6.987168538472704
Q8N4V1	EMC5_HUMAN	MMGT1	2.0	2.0	2.0	2.0	2.0	2.0	2.0	2.0	6.84	6.68	6.78	6.46	6.07	6.24	7.32	7.3	7.32	7.29	7.15	6.93	7.1	7.15	7.45	7.58	7.61	7.58	6.31	6.03	6.17	6.36	6.39	6.47	6.36	6.41	6.41	6.3	6.44	6.37	6.44	6.28	6.18	6.768169012161175	6.265537378376736	7.3075584460792875	7.085271813829028	7.5563062846003275	6.174525012662774
Q15025	TNIP1_HUMAN	TNIP1	4.0	4.0	4.0	6.0	6.0	6.0	6.0	6.0	8.12	8.11	8.18	8.91	9.02	8.96	8.48	8.49	8.52	8.49	8.19	8.23	8.28	8.31	8.12	8.15	8.16	8.23	9.3	9.38	9.31	9.72	9.65	9.56	9.07	8.97	8.98	9.14	9.15	9.17	9.11	8.98	9.01	8.136999359911792	8.964034903443096	8.495078218703265	8.253233316629796	8.165566750945876	9.33044136153894
Q96PE7	MCEE_HUMAN	MCEE	4.0	4.0	4.0	2.0	2.0	2.0	2.0	2.0	8.8	8.73	8.81	8.41	8.48	8.43	8.48	8.47	8.46	8.46	8.36	8.35	8.37	8.38	8.94	8.91	8.86	8.89	8.27	8.26	8.28	8.1	8.05	8.1	8.32	8.41	8.35	8.31	8.48	8.29	8.34	8.31	8.32	8.780436558105034	8.440301308901715	8.467523849365342	8.365043321403922	8.900294575307052	8.270023104813513
P07355	ANXA2_HUMAN	ANXA2	7.0	7.0	7.0	7.0	7.0	7.0	7.0	7.0	12.05	12.02	12.04	12.64	12.64	12.66	11.9	11.89	11.91	11.87	11.88	11.91	11.9	11.92	11.88	11.88	11.89	11.89	12.53	12.54	12.54	12.4	12.45	12.45	12.52	12.51	12.5	12.46	12.47	12.44	12.43	12.39	12.32	12.036720518296878	12.646697520494959	11.892575699604219	11.90257569960422	11.885008664322413	12.536674362360232
P05787	K2C8_HUMAN	KRT8	22.0	22.0	22.0	20.0	20.0	20.0	20.0	20.0	11.59	11.69	11.66	12.98	13.0	12.97	11.43	11.39	11.41	11.43	11.44	11.4	11.46	11.47	12.05	12.08	12.02	11.99	12.8	12.89	12.86	12.64	12.56	12.62	12.92	12.94	12.89	12.97	12.96	13.05	12.73	12.74	12.66	11.647272410817452	12.983387303590593	11.415095126135773	11.442748078551306	12.035389871407586	12.850483561129836
Q14692	BMS1_HUMAN	BMS1	21.0	21.0	21.0	21.0	21.0	21.0	21.0	21.0	10.8	10.85	10.83	10.39	10.44	10.39	11.02	10.99	11.04	11.0	11.12	11.09	11.11	11.1	10.8	10.77	10.73	10.78	10.61	10.61	10.57	10.67	10.63	10.66	10.56	10.52	10.58	10.6	10.63	10.64	10.67	10.66	10.65	10.82681282795783	10.406859942491899	11.012627953959113	11.105043321403922	10.770224546366643	10.596789510607966
Q9NW13	RBM28_HUMAN	RBM28	22.0	22.0	22.0	29.0	29.0	29.0	29.0	29.0	10.96	11.01	10.95	12.0	12.02	11.96	11.19	11.15	11.15	11.14	11.21	11.18	11.19	11.19	10.92	10.97	10.9	10.95	12.2	12.24	12.2	12.33	12.32	12.31	12.11	12.1	12.09	12.15	12.16	12.16	12.17	12.18	12.14	10.97357298749215	11.993548496596613	11.15762836056607	11.192541222999562	10.935251254735658	12.21345693646039
Q9H3R5	CENPH_HUMAN	CENPH	9.0	9.0	9.0	8.0	8.0	8.0	8.0	8.0	9.83	9.81	9.82	9.83	9.95	9.89	9.52	9.57	9.48	9.6	9.84	9.8	9.72	9.75	9.16	9.23	9.26	9.28	9.67	9.71	9.7	9.64	9.61	9.6	9.68	9.7	9.63	9.64	9.7	9.63	9.86	9.89	9.85	9.820023104813513	9.89083165675774	9.543233316629795	9.778235102708393	9.233211845845986	9.693433245263364
P51784	UBP11_HUMAN	USP11	16.0	16.0	16.0	16.0	16.0	16.0	16.0	16.0	10.14	10.13	10.12	10.83	10.69	10.79	10.36	10.36	10.36	10.32	10.05	10.09	10.19	10.11	10.19	10.2	10.18	10.18	11.16	11.14	11.1	11.11	11.1	11.08	11.02	11.0	10.99	11.14	11.08	11.08	11.03	11.04	11.04	10.130023104813512	10.771193522596626	10.350103490814522	10.11090676057476	10.187523849365341	11.133548496596614
Q9P0W2	HM20B_HUMAN	HMG20B	8.0	8.0	8.0	6.0	6.0	6.0	6.0	6.0	9.04	9.05	8.98	10.32	10.32	10.36	8.55	8.64	8.41	8.5	8.85	8.77	8.84	8.69	8.37	8.38	8.43	8.24	10.31	10.3	10.28	10.39	10.39	10.36	10.25	10.26	10.22	10.05	10.11	10.13	10.2	10.21	10.17	9.023662942719671	10.333456936460392	8.52739924243263	8.788916266396024	8.356684979820741	10.296720518296878
P53007	TXTP_HUMAN	SLC25A1	6.0	6.0	6.0	7.0	7.0	7.0	7.0	7.0	9.05	9.05	9.1	10.63	10.48	10.58	8.74	8.79	8.75	8.79	8.77	8.73	8.82	8.68	9.05	9.06	9.01	9.0	10.49	10.56	10.5	10.26	10.3	10.26	10.5	10.44	10.42	10.46	10.46	10.47	10.41	10.4	10.39	9.066859942491899	10.564673395640979	8.767679710377609	8.750918295403212	9.03022526197656	10.516999359911793
P32970	CD70_HUMAN	CD70	1.0	1.0	1.0	2.0	2.0	2.0	2.0	2.0	5.09	5.24	4.99	4.26	3.98	4.51	6.01	6.08	5.97	5.94	5.45	5.77	5.67	5.82	6.79	6.92	6.71	6.92	4.78	4.87	4.67	4.9	5.06	4.9	4.62	4.56	5.03	5.27	5.02	4.93	5.07	5.01	5.24	5.110343347672308	4.266141509971205	6.000958355191488	5.684322571654649	6.83776348231768	4.7756452689475015
Q9BY89	K1671_HUMAN	KIAA1671	20.0	20.0	20.0	18.0	18.0	18.0	18.0	18.0	10.06	10.07	10.03	11.12	11.03	11.06	9.79	9.8	9.85	9.82	9.81	9.74	9.74	9.78	9.97	10.03	9.96	9.92	10.69	10.75	10.78	10.54	10.54	10.64	10.86	10.95	10.9	10.97	10.97	10.95	11.02	10.97	11.02	10.053433245263363	11.070486763342197	9.815182426812475	9.767801812857863	9.970538956981768	10.740483561129837
Q9UBX3	DIC_HUMAN	SLC25A10	6.0	6.0	6.0	6.0	6.0	6.0	6.0	6.0	9.97	10.01	9.99	10.06	10.1	10.1	9.77	9.78	9.76	9.78	9.82	9.8	9.89	9.86	9.86	9.86	9.88	9.83	9.86	9.95	9.86	9.79	9.74	9.78	9.91	9.8	9.84	9.87	9.85	9.84	9.88	9.8	9.76	9.990092418144007	10.086789510607966	9.772523804323367	9.84292284279155	9.857610281308373	9.890628087707043
P10515	ODP2_HUMAN	DLAT	13.0	13.0	13.0	17.0	17.0	17.0	17.0	17.0	10.15	10.11	10.13	11.18	11.31	11.26	10.53	10.54	10.54	10.44	10.12	10.09	10.25	10.17	10.34	10.32	10.41	10.27	11.22	11.27	11.24	11.12	11.03	11.03	10.96	10.9	10.91	10.99	11.04	11.03	10.96	10.94	10.87	10.130092418144006	11.25098997852624	10.513106285015402	10.15877993011375	10.33587788634074	11.243479826764277
Q9Y2P8	RCL1_HUMAN	RCL1	10.0	10.0	10.0	6.0	6.0	6.0	6.0	6.0	9.7	9.79	9.76	9.66	9.69	9.71	9.97	10.0	9.98	9.96	10.0	9.96	10.04	10.0	9.75	9.77	9.73	9.75	9.86	9.9	9.91	9.86	9.92	9.89	9.74	9.71	9.66	9.88	9.83	9.81	9.8	9.86	9.7	9.750483561129837	9.68681282795783	9.977575924808681	10.000277249992022	9.750069314163023	9.890161249396822
Q4G0N4	NAKD2_HUMAN	NADK2	7.0	7.0	7.0	10.0	10.0	10.0	10.0	10.0	9.48	9.48	9.5	9.97	10.11	9.97	9.3	9.2	9.17	9.24	9.3	9.33	9.29	9.32	9.49	9.48	9.5	9.51	10.11	10.16	10.16	9.89	9.86	9.93	10.17	10.12	10.19	10.17	10.22	10.21	10.12	10.09	10.01	9.486697520494959	10.018192055753461	9.228324292909008	9.310086641975317	9.495043321403923	10.143525126427306
A8MXV4	NUD19_HUMAN	NUDT19	4.0	4.0	4.0	3.0	3.0	3.0	3.0	3.0	7.57	7.67	7.57	7.01	7.06	7.0	8.03	8.12	8.02	7.99	7.68	7.68	7.73	7.77	8.0	8.12	8.21	8.1	6.86	7.02	7.0	6.96	6.8	6.83	6.99	7.05	7.04	7.0	6.97	7.07	6.95	6.82	6.93	7.604109323239439	7.023572987492148	8.040821946684854	7.715495506373119	8.109426259533505	6.961736238112502
P02458	CO2A1_HUMAN	COL2A1	2.0	2.0	2.0	1.0	1.0	1.0	1.0	1.0	6.34	6.37	6.4	5.25	4.85	5.21	6.97	6.95	6.96	7.02	6.84	6.59	6.6	6.78	6.78	6.73	6.87	6.85	5.76	5.62	5.65	6.19	6.12	6.18	5.91	6.21	6.15	5.89	5.56	5.71	6.14	6.28	6.26	6.370207936661582	5.114209646668615	6.975252700921409	6.706672953744771	6.808577353965935	5.677931837212856
P43490	NAMPT_HUMAN	NAMPT	17.0	17.0	17.0	20.0	20.0	20.0	20.0	20.0	11.2	11.27	11.3	11.62	11.62	11.61	11.57	11.57	11.57	11.54	11.31	11.31	11.36	11.39	11.62	11.57	11.5	11.51	11.74	11.84	11.75	11.72	11.73	11.73	11.68	11.65	11.61	11.65	11.65	11.64	11.65	11.62	11.49	11.257272410817453	11.616674362360232	11.562558281344282	11.342905904913772	11.550817574317614	11.777372387319788
P38646	GRP75_HUMAN	HSPA9	29.0	29.0	29.0	31.0	31.0	31.0	31.0	31.0	12.86	12.91	12.87	13.54	13.52	13.52	13.01	13.01	13.01	13.0	13.02	12.99	13.04	13.04	12.92	12.91	12.91	12.9	13.67	13.71	13.66	13.94	13.92	13.91	13.66	13.63	13.65	13.66	13.67	13.66	13.63	13.62	13.54	12.880162210222064	13.526697520494958	13.00750649074451	13.022644651998277	12.910017328644823	13.680162210222065
Q9Y6I9	TX264_HUMAN	TEX264	9.0	9.0	9.0	7.0	7.0	7.0	7.0	7.0	9.36	9.4	9.37	9.47	9.55	9.56	9.63	9.57	9.61	9.64	9.51	9.53	9.57	9.52	9.76	9.8	9.77	9.75	9.31	9.22	9.28	9.41	9.42	9.37	9.46	9.38	9.47	9.58	9.64	9.59	9.16	9.2	9.18	9.376766993781395	9.5272253030551	9.612748078551306	9.532680569859414	9.770121659376347	9.270483561129836
O15488	GLYG2_HUMAN	GYG2	2.0	2.0	2.0	3.0	3.0	3.0	3.0	3.0	7.5	7.42	7.41	8.25	8.37	8.12	6.91	6.86	6.88	6.93	6.64	6.65	6.57	6.72	6.79	6.92	6.83	6.72	6.98	7.15	7.35	7.2	7.16	7.08	7.48	7.54	7.46	7.49	7.41	7.42	7.56	7.62	7.67	7.443899026166541	8.250272313166368	6.8952512547356575	6.645978957722951	6.816816177064184	7.167941398456463
Q9GZR2	REXO4_HUMAN	REXO4	8.0	8.0	8.0	6.0	6.0	6.0	6.0	6.0	9.25	9.27	9.25	8.65	8.58	8.59	9.55	9.5	9.51	9.53	9.62	9.63	9.56	9.55	9.3	9.4	9.4	9.43	8.74	8.69	8.75	8.71	8.67	8.7	8.65	8.69	8.8	8.73	8.71	8.67	8.69	8.74	8.69	9.256697520494958	8.606999359911793	9.522627953959113	9.590433175331613	9.383329332891305	8.72690449414445
Q5T8D3	ACBD5_HUMAN	ACBD5	8.0	8.0	8.0	9.0	9.0	9.0	9.0	9.0	9.4	9.36	9.45	9.72	9.75	9.81	9.67	9.66	9.7	9.63	9.54	9.59	9.54	9.54	9.53	9.6	9.63	9.66	9.95	9.9	9.86	10.05	10.02	10.04	9.8	9.89	9.85	9.88	9.92	9.88	9.81	9.75	9.7	9.403803634484312	9.760486763342197	9.665216602648917	9.552663392651908	9.605800898699657	9.903803634484312
P04183	KITH_HUMAN	TK1	10.0	10.0	10.0	12.0	12.0	12.0	12.0	12.0	10.22	10.29	10.23	10.94	10.97	10.95	10.53	10.57	10.55	10.5	10.03	9.99	10.14	10.11	10.35	10.36	10.3	10.26	11.59	11.69	11.6	11.19	11.15	11.14	11.27	11.28	11.22	11.47	11.44	11.39	11.71	11.75	11.69	10.246999359911792	10.953387303590594	10.537731425515414	10.068752649398622	10.318059271707199	11.627372387319788
Q6NUK1	SCMC1_HUMAN	SLC25A24	13.0	13.0	13.0	13.0	13.0	13.0	13.0	13.0	10.68	10.74	10.71	11.51	11.55	11.56	10.5	10.51	10.45	10.47	10.44	10.36	10.48	10.51	10.56	10.52	10.54	10.54	10.99	11.02	11.0	11.17	11.2	11.21	11.1	11.16	11.09	11.07	11.11	11.12	11.02	10.97	10.9	10.71020793666158	11.540161249396823	10.482696903855823	10.448590206341992	10.540069314163022	11.003387303590593
Q96C24	SYTL4_HUMAN	SYTL4	6.0	6.0	6.0	5.0	5.0	5.0	5.0	5.0	9.07	8.91	9.0	9.99	10.25	10.07	8.67	8.62	8.64	8.7	8.5	8.49	8.47	8.47	8.63	8.62	8.54	8.71	9.16	9.15	9.26	9.09	8.99	9.01	9.39	9.53	9.52	9.47	9.5	9.58	9.68	9.63	9.69	8.994815958266146	10.107471970668174	8.657818810765713	8.482558521148041	8.626256144462815	9.190861478253346
Q9ULX6	AKP8L_HUMAN	AKAP8L	11.0	11.0	11.0	12.0	12.0	12.0	12.0	12.0	9.4	9.43	9.47	10.12	9.55	9.96	9.69	9.68	9.68	9.73	9.61	9.67	9.66	9.54	9.89	9.93	9.85	9.93	10.16	10.19	10.15	10.41	10.37	10.37	10.18	10.18	10.18	10.26	10.19	10.2	9.99	10.01	9.86	9.433618605955955	9.896043251431632	9.695148012446218	9.62091181701935	9.900379766811815	10.166766993781396
O43678	NDUA2_HUMAN	NDUFA2	4.0	4.0	4.0	5.0	5.0	5.0	5.0	5.0	8.43	8.53	8.4	9.31	9.39	9.34	8.02	8.05	8.08	8.16	8.46	8.37	8.37	8.42	8.45	8.38	8.3	8.44	8.98	8.87	8.86	9.44	9.45	9.4	9.44	9.49	9.41	9.44	9.38	9.41	9.45	9.4	9.35	8.45441129764608	9.347044870162904	8.078449155925725	8.405495506373118	8.393726687804552	8.904366331948605
Q03112	MECOM_HUMAN	MECOM	4.0	4.0	4.0	1.0	1.0	1.0	1.0	1.0	7.63	7.63	7.61	7.84	7.85	7.74	7.04	7.23	7.07	7.23	7.63	7.43	7.56	7.53	7.39	7.39	7.35	7.33	7.37	7.55	7.35	7.78	7.71	7.62	7.07	7.24	7.15	7.06	7.12	7.21	7.44	7.38	7.09	7.623364092258846	7.810848031545105	7.14518845642957	7.539282159852742	7.365233626048263	7.426174979649437
Q14651	PLSI_HUMAN	PLS1	17.0	17.0	17.0	15.0	15.0	15.0	15.0	15.0	10.64	10.67	10.61	10.98	11.06	11.03	10.48	10.44	10.46	10.43	10.54	10.52	10.51	10.53	10.38	10.44	10.4	10.41	10.39	10.44	10.46	10.3	10.32	10.36	10.45	10.49	10.48	10.5	10.53	10.51	10.48	10.47	10.46	10.640207936661582	11.023709840747975	10.452627953959114	10.525043321403922	10.407662715817091	10.4302993873897
P17931	LEG3_HUMAN	LGALS3	6.0	6.0	6.0	7.0	7.0	7.0	7.0	7.0	8.82	8.81	8.77	10.3	10.13	10.16	9.15	9.07	9.04	9.12	8.85	8.92	8.85	8.91	10.01	10.03	9.89	9.93	10.23	10.25	10.29	10.06	10.02	10.04	10.47	10.37	10.41	10.47	10.48	10.47	10.18	10.17	10.18	8.800161249396822	10.198588550237455	9.095632424366654	8.882870467139977	9.966132792404489	10.256882778866556
P15151	PVR_HUMAN	PVR	5.0	5.0	5.0	3.0	3.0	3.0	3.0	3.0	7.16	7.37	7.19	8.21	8.18	8.17	7.7	7.8	7.72	7.7	7.45	7.57	7.67	7.6	7.76	7.84	7.73	7.74	8.28	8.42	8.24	8.25	8.3	8.28	8.27	8.14	8.19	8.33	8.25	8.17	8.06	8.17	8.14	7.243020569143577	8.186766993781395	7.730594907602007	7.574671535315358	7.7681537651686625	8.31541749024511
Q9BXW9	FACD2_HUMAN	FANCD2	21.0	21.0	21.0	22.0	22.0	22.0	22.0	22.0	10.47	10.54	10.48	10.7	10.8	10.74	10.29	10.3	10.27	10.33	10.36	10.37	10.41	10.39	9.96	9.93	9.95	9.97	11.01	11.01	11.0	10.95	10.98	10.98	11.05	11.09	11.06	11.05	11.06	11.09	11.28	11.28	11.37	10.496999359911793	10.747253259849526	10.29766271581709	10.382627953959112	9.95257569960422	11.006674362360233
O75475	PSIP1_HUMAN	PSIP1	19.0	19.0	19.0	18.0	18.0	18.0	18.0	18.0	11.44	11.5	11.44	11.7	11.76	11.7	11.28	11.23	11.28	11.21	11.3	11.21	11.26	11.28	11.03	10.98	10.96	10.93	11.65	11.69	11.66	11.61	11.6	11.61	11.65	11.64	11.65	11.46	11.49	11.52	11.66	11.67	11.63	11.460278526575228	11.720278526575228	11.250328862114513	11.262885976817843	10.975460624125626	11.666766993781396
Q9H7H0	MET17_HUMAN	METTL17	4.0	4.0	4.0	4.0	4.0	4.0	4.0	4.0	8.45	8.3	8.43	8.77	8.81	8.79	8.08	7.94	7.98	8.07	8.41	8.32	8.33	8.31	8.44	8.42	8.43	8.4	8.48	8.44	8.48	9.22	9.15	9.16	9.25	9.29	9.29	9.22	9.11	9.23	9.25	9.19	9.11	8.394850035485081	8.790092418144006	8.01871661333242	8.343048862823807	8.42257569960422	8.466789510607967
Q96T60	PNKP_HUMAN	PNKP	7.0	7.0	7.0	8.0	8.0	8.0	8.0	8.0	8.9	8.96	8.92	9.52	9.48	9.51	8.63	8.6	8.67	8.58	8.63	8.63	8.64	8.66	8.77	8.81	8.68	8.69	9.74	9.78	9.71	9.64	9.62	9.64	9.76	9.72	9.71	9.74	9.81	9.72	9.61	9.64	9.68	8.926882778866556	9.503433245263365	8.620399616549815	8.640052105836698	8.738531042429283	9.743618605955955
A1X283	SPD2B_HUMAN	SH3PXD2B	11.0	11.0	11.0	14.0	14.0	14.0	14.0	14.0	9.86	9.82	9.85	10.48	10.37	10.48	9.63	9.62	9.59	9.61	9.34	9.3	9.32	9.28	9.49	9.45	9.42	9.44	10.27	10.29	10.27	9.87	9.94	9.97	10.15	10.14	10.16	10.01	9.99	9.99	10.07	10.13	10.14	9.843433245263364	10.444257189715632	9.61257569960422	9.310173282077521	9.450225987575655	10.276697520494958
P19021	AMD_HUMAN	PAM	10.0	10.0	10.0	11.0	11.0	11.0	11.0	11.0	9.56	9.61	9.6	10.89	10.93	10.88	9.18	9.33	9.26	9.32	8.86	9.01	8.94	8.99	8.8	8.84	8.86	8.85	10.19	10.28	10.24	10.02	10.01	10.1	10.02	10.06	10.01	9.88	9.92	9.95	9.99	9.95	9.85	9.590161249396822	10.900162210222064	9.273726687804551	8.951151832196574	8.837678993503925	10.23713588854484
Q14254	FLOT2_HUMAN	FLOT2	10.0	10.0	10.0	15.0	15.0	15.0	15.0	15.0	9.26	9.26	9.25	11.33	11.33	11.27	8.99	8.96	8.99	8.97	8.72	8.68	8.59	8.72	9.22	9.16	9.2	9.14	10.85	10.9	10.85	10.39	10.44	10.48	10.8	10.79	10.81	10.82	10.74	10.8	10.72	10.74	10.83	9.256674362360233	11.310275964528442	8.977558446079287	8.678466466943082	9.180346550836191	10.866859942491898
Q9UK61	TASOR_HUMAN	TASOR	14.0	14.0	14.0	15.0	15.0	15.0	15.0	15.0	9.45	9.39	9.46	10.33	10.26	10.27	9.22	9.21	9.14	9.16	9.39	9.44	9.39	9.4	9.19	9.21	9.25	9.23	10.29	10.31	10.31	10.34	10.34	10.32	10.32	10.37	10.35	10.39	10.33	10.35	10.37	10.37	10.38	9.433662942719671	10.286999359911793	9.182887405433814	9.405148012446219	9.220173282077521	10.303364092258846
Q86TB9	PATL1_HUMAN	PATL1	10.0	10.0	10.0	12.0	12.0	12.0	12.0	12.0	9.38	9.35	9.37	9.44	9.5	9.47	9.59	9.61	9.59	9.63	9.49	9.48	9.45	9.47	9.46	9.47	9.49	9.5	9.68	9.68	9.65	9.92	9.91	9.89	9.64	9.58	9.68	9.6	9.59	9.59	9.62	9.62	9.48	9.366720518296878	9.47020793666158	9.605095486459664	9.472575699604219	9.480086641975317	9.67006915374027
O14867	BACH1_HUMAN	BACH1	7.0	7.0	7.0	6.0	6.0	6.0	6.0	6.0	8.7	8.67	8.7	8.27	8.37	8.37	8.97	8.99	8.94	9.02	8.77	8.73	8.69	8.66	9.1	9.09	9.07	9.14	8.72	8.62	8.65	8.39	8.46	8.5	8.49	8.55	8.48	8.45	8.49	8.51	8.48	8.56	8.57	8.69006915374027	8.33743079828331	8.980294575307052	8.713096403909685	9.100225987575655	8.663944319288634
P46821	MAP1B_HUMAN	MAP1B	64.0	64.0	64.0	66.0	66.0	66.0	66.0	66.0	12.73	12.74	12.73	13.15	13.16	13.16	12.85	12.86	12.86	12.83	12.65	12.64	12.67	12.67	12.58	12.59	12.58	12.58	13.04	13.11	13.06	12.86	12.91	12.94	12.95	12.97	12.95	12.85	12.83	12.82	13.01	12.96	12.98	12.73334104088989	13.156674362360233	12.850051865615962	12.657558446079287	12.582506505758621	13.070301308901714
P24928	RPB1_HUMAN	POLR2A	36.0	36.0	36.0	43.0	43.0	43.0	43.0	43.0	11.86	11.92	11.86	12.58	12.68	12.62	11.72	11.73	11.72	11.73	11.89	11.86	11.9	11.88	11.6	11.53	11.54	11.53	12.51	12.53	12.52	12.59	12.57	12.56	12.53	12.51	12.49	12.43	12.46	12.47	12.54	12.5	12.49	11.880278526575228	12.627253259849526	11.725008664322413	11.882575699604219	11.55029674204448	12.520023104813513
O95715	CXL14_HUMAN	CXCL14	1.0	1.0	1.0	2.0	2.0	2.0	2.0	2.0	6.85	6.65	6.73	8.05	8.13	8.27	3.34	3.88	3.63	4.1	3.45	3.62	3.25	3.91	2.8	3.21	2.32	3.57	7.42	7.53	7.59	7.07	7.41	7.44	7.84	8.0	7.91	7.41	7.01	7.14	7.62	7.5	7.57	6.745684297566209	8.152882776605717	3.764949872513408	3.5780131722333532	3.048210928599863	7.515040745881954
Q9H2X9	S12A5_HUMAN	SLC12A5	1.0	1.0	1.0	1.0	1.0	1.0	1.0	1.0	8.28	8.36	8.35	9.03	9.11	9.08	7.94	7.98	7.84	8.01	7.81	7.77	7.89	7.89	7.97	8.0	7.96	8.01	8.27	8.47	8.43	8.02	8.0	8.0	8.47	8.44	8.31	8.3	8.3	8.3	8.29	8.29	8.16	8.330436558105033	9.073709840747975	7.943912869018519	7.840933173515113	7.985147289318423	8.39255588199611
O95182	NDUA7_HUMAN	NDUFA7	4.0	4.0	4.0	2.0	2.0	2.0	2.0	2.0	8.71	8.83	8.76	8.56	8.7	8.59	8.28	8.28	8.27	8.24	8.65	8.62	8.65	8.49	8.59	8.66	8.53	8.45	7.93	8.06	8.03	8.6	8.5	8.41	8.5	8.56	8.47	8.44	8.47	8.56	8.47	8.44	8.3	8.767507937873765	8.617931837212856	8.267592802995217	8.603989801648149	8.559564942998447	8.007729359886323
Q15654	TRIP6_HUMAN	TRIP6	15.0	15.0	15.0	11.0	11.0	11.0	11.0	11.0	9.74	9.76	9.69	9.71	9.61	9.65	9.5	9.53	9.47	9.48	9.54	9.53	9.52	9.54	9.86	9.84	9.89	9.82	9.66	9.6	9.65	9.36	9.43	9.47	9.74	9.73	9.7	9.77	9.76	9.76	9.75	9.71	9.87	9.730299387389701	9.657253259849526	9.495182426812475	9.532523804323366	9.852732101080111	9.63690449414445
Q14527	HLTF_HUMAN	HLTF	16.0	16.0	16.0	10.0	10.0	10.0	10.0	10.0	10.25	10.21	10.19	10.32	10.41	10.31	9.97	10.02	9.98	10.02	10.1	10.16	10.14	10.09	9.62	9.56	9.61	9.61	10.08	10.08	10.04	10.15	10.13	10.09	9.98	9.94	9.91	10.1	10.02	10.11	10.05	10.01	10.0	10.216882778866555	10.347372387319789	9.997679710377609	10.122783988868981	9.60018953146285	10.066789510607967
P29692	EF1D_HUMAN	EEF1D	10.0	10.0	10.0	13.0	13.0	13.0	13.0	13.0	12.06	12.07	12.06	12.63	12.61	12.66	12.2	12.23	12.2	12.19	12.27	12.27	12.27	12.29	12.26	12.22	12.21	12.25	12.73	12.78	12.73	12.68	12.66	12.66	12.71	12.74	12.73	12.71	12.75	12.75	12.77	12.76	12.73	12.06334104088989	12.633479826764276	12.205078218703264	12.27502605302314	12.235147289318423	12.746859942491898
P57772	SELB_HUMAN	EEFSEC	6.0	6.0	6.0	6.0	6.0	6.0	6.0	6.0	8.51	8.47	8.53	8.63	8.76	8.64	8.15	8.06	8.22	8.04	8.19	8.21	8.16	8.09	8.1	8.2	8.11	8.07	8.39	8.45	8.46	8.12	8.2	8.22	8.39	8.49	8.48	8.56	8.57	8.58	8.57	8.55	8.84	8.503548496596615	8.67788698111095	8.119317210809077	8.163211845845987	8.120821946684854	8.433662942719671
Q9NRG1	PRDC1_HUMAN	PRTFDC1	3.0	3.0	3.0	4.0	4.0	4.0	4.0	4.0	7.67	7.68	7.73	9.33	9.37	9.41	7.22	7.17	7.11	7.15	7.33	7.37	7.33	7.33	7.43	7.23	7.18	7.02	9.11	9.06	9.16	9.02	8.98	9.03	9.09	9.12	9.14	8.95	8.98	9.01	9.13	9.05	9.01	7.693572987492148	9.370369654817175	7.163044527356081	7.340104451674384	7.222468230243413	9.110577564843716
P27105	STOM_HUMAN	STOM	8.0	8.0	8.0	8.0	8.0	8.0	8.0	8.0	8.65	8.68	8.62	9.97	9.99	10.09	8.98	8.95	8.96	8.99	8.4	8.49	8.61	8.51	9.36	9.32	9.3	9.26	9.47	9.49	9.54	9.55	9.47	9.44	9.57	9.55	9.54	9.44	9.51	9.44	9.67	9.61	9.59	8.65020793666158	10.017628815439343	8.970086641975318	8.504432814872935	9.31045051875069	9.500301308901715
Q96G21	IMP4_HUMAN	IMP4	7.0	7.0	7.0	7.0	7.0	7.0	7.0	7.0	9.27	9.26	9.25	9.74	9.73	9.67	9.48	9.53	9.56	9.45	9.66	9.67	9.66	9.68	9.55	9.61	9.57	9.58	10.07	10.07	10.02	10.21	10.1	10.1	10.04	10.04	10.09	10.09	10.17	10.09	10.05	10.05	9.94	9.260023104813513	9.71366294271967	9.505632424366654	9.667523849365342	9.577662715817091	10.053525126427306
Q8NFD5	ARI1B_HUMAN	ARID1B	23.0	23.0	23.0	24.0	24.0	24.0	24.0	24.0	10.95	10.9	10.92	11.13	11.12	11.14	10.75	10.74	10.74	10.71	10.78	10.82	10.76	10.72	10.43	10.45	10.47	10.47	10.82	10.86	10.85	10.85	10.86	10.87	10.77	10.82	10.76	10.61	10.68	10.63	10.86	10.88	10.88	10.923479826764277	11.130023104813512	10.735077738267563	10.77045051875069	10.455095126135774	10.843433245263364
P32004	L1CAM_HUMAN	L1CAM	17.0	17.0	17.0	24.0	24.0	24.0	24.0	24.0	10.4	10.36	10.42	12.39	12.44	12.39	9.61	9.68	9.69	9.69	9.17	9.28	9.4	9.46	9.56	9.54	9.59	9.5	11.75	11.78	11.8	11.91	11.94	11.98	12.04	12.05	12.01	12.06	12.04	12.07	11.8	11.69	11.72	10.393548496596614	12.406859942491899	9.667884406854299	9.331792078797797	9.547869804104314	11.77681282795783
Q13188	STK3_HUMAN	STK3	4.0	4.0	4.0	5.0	5.0	5.0	5.0	5.0	9.53	9.53	9.59	7.89	8.01	7.97	9.21	9.34	9.24	9.23	9.22	9.2	9.33	9.27	8.94	8.86	8.86	8.87	7.21	7.04	7.24	7.45	7.56	7.45	7.33	7.52	7.46	7.12	7.31	7.19	7.67	7.48	7.5	9.550278526575228	7.957525326449228	9.255885115159195	9.255879302149348	8.882891026911235	7.165984668003793
P19022	CADH2_HUMAN	CDH2	6.0	6.0	6.0	8.0	8.0	8.0	8.0	8.0	8.73	8.68	8.7	9.79	9.91	9.88	9.0	8.98	9.02	9.03	8.84	8.8	8.77	8.86	8.66	8.65	8.7	8.79	9.56	9.68	9.63	9.34	9.48	9.58	9.53	9.57	9.51	9.6	9.52	9.47	9.44	9.47	9.6	8.703479826764276	9.86089534799953	9.007627638680441	8.817921867061811	8.701067725273413	9.624170774450901
Q9Y2Y9	KLF13_HUMAN	KLF13	2.0	2.0	2.0	4.0	4.0	4.0	4.0	4.0	7.63	7.58	7.53	8.37	8.53	8.42	7.04	7.21	6.98	7.07	7.03	7.13	7.12	7.02	6.81	6.74	6.73	6.69	8.16	8.19	8.13	8.41	8.39	8.41	8.17	8.13	8.1	8.07	7.9	7.99	8.18	8.29	7.92	7.580577564843716	8.441557695001054	7.07749985737973	7.075874924903308	6.743150832050404	8.160207936661582
O94808	GFPT2_HUMAN	GFPT2	8.0	8.0	8.0	9.0	9.0	9.0	9.0	9.0	8.16	8.25	8.31	8.15	8.14	8.14	8.65	8.65	8.58	8.5	8.41	8.4	8.46	8.41	8.9	8.91	8.93	8.89	9.19	9.04	9.03	9.66	9.68	9.54	9.21	9.2	9.26	9.06	9.15	9.15	8.92	9.04	8.87	8.241312198040905	8.14334104088989	8.596314817718522	8.420191693310986	8.90757592480868	9.088544024257157
Q12824	SNF5_HUMAN	SMARCB1	6.0	6.0	6.0	6.0	6.0	6.0	6.0	6.0	9.23	9.26	9.2	8.76	8.84	8.85	8.94	8.98	8.94	8.99	9.01	9.06	9.05	9.0	8.86	8.9	8.96	8.9	8.71	8.79	8.73	8.57	8.62	8.72	8.65	8.67	8.73	8.64	8.62	8.61	8.8	8.74	8.79	9.23020793666158	8.8172253030551	8.962679845493794	9.03022526197656	8.905443360739067	8.743735451059827
P42226	STAT6_HUMAN	STAT6	7.0	7.0	7.0	13.0	13.0	13.0	13.0	13.0	9.67	9.71	9.7	10.47	10.49	10.52	9.43	9.48	9.46	9.46	9.35	9.45	9.37	9.42	9.39	9.4	9.36	9.38	10.48	10.52	10.51	10.11	10.11	10.2	10.4	10.4	10.32	10.46	10.47	10.41	10.3	10.33	10.24	9.693433245263364	10.493479826764277	9.457610281308375	9.398044194659604	9.382575699604219	10.503433245263365
O15294	OGT1_HUMAN	OGT	23.0	23.0	23.0	24.0	24.0	24.0	24.0	24.0	11.37	11.36	11.36	11.32	11.3	11.35	11.21	11.18	11.19	11.22	11.33	11.36	11.34	11.35	11.01	10.96	10.97	11.03	11.44	11.49	11.44	11.68	11.66	11.64	11.39	11.44	11.38	11.44	11.43	11.39	11.39	11.38	11.35	11.363341040889889	11.323479826764277	11.200086641975318	11.345043321403923	10.992783988868982	11.456859942491898
P20700	LMNB1_HUMAN	LMNB1	30.0	30.0	30.0	31.0	31.0	31.0	31.0	31.0	12.54	12.59	12.57	13.23	13.25	13.21	12.4	12.44	12.42	12.39	12.29	12.28	12.34	12.34	12.23	12.19	12.15	12.19	12.91	13.01	12.97	12.42	12.44	12.52	12.97	12.95	12.95	12.87	12.88	12.89	12.94	12.95	12.92	12.56681282795783	13.230092418144006	12.412627953959113	12.312766330007408	12.190277249992022	12.963917270004178
Q99832	TCPH_HUMAN	CCT7	31.0	31.0	31.0	28.0	28.0	28.0	28.0	28.0	12.69	12.7	12.68	13.53	13.48	13.5	12.79	12.79	12.82	12.82	12.81	12.81	12.81	12.82	12.78	12.8	12.77	12.77	13.53	13.54	13.52	13.62	13.62	13.61	13.52	13.53	13.52	13.54	13.5	13.49	13.5	13.49	13.45	12.690023104813513	13.503479826764277	12.805077977652905	12.812506505758622	12.780052105836697	13.530023104813512
O43657	TSN6_HUMAN	TSPAN6	2.0	2.0	2.0	4.0	4.0	4.0	4.0	4.0	8.21	8.24	8.34	9.04	8.88	9.17	7.55	7.74	7.7	7.7	7.46	7.21	7.4	7.53	7.94	7.96	7.9	8.02	7.48	7.73	7.56	7.99	7.89	7.6	7.52	7.35	7.59	7.89	8.01	8.02	7.44	7.45	7.74	8.26441129764608	9.034854249267163	7.674295925484544	7.404812435543735	7.9556518743351425	7.593800566801972
P13196	HEM1_HUMAN	ALAS1	5.0	5.0	5.0	3.0	3.0	3.0	3.0	3.0	7.84	7.75	7.79	7.26	7.3	7.14	8.17	8.18	8.19	8.24	8.15	8.35	8.3	8.23	8.47	8.39	8.45	8.5	8.39	8.22	8.23	9.0	8.93	8.88	8.47	8.55	8.59	8.38	8.55	8.57	8.3	8.27	8.22	7.793803634484312	7.234921553406571	8.19525270092141	8.259456134409099	8.453058343537638	8.282128176726575
Q16795	NDUA9_HUMAN	NDUFA9	7.0	7.0	7.0	14.0	14.0	14.0	14.0	14.0	8.98	9.02	9.03	11.54	11.48	11.49	8.76	8.66	8.72	8.75	9.01	9.0	9.0	8.97	8.91	9.0	8.87	8.91	11.4	11.39	11.39	11.84	11.82	11.77	11.58	11.56	11.56	11.62	11.61	11.59	11.54	11.55	11.52	9.010161249396822	11.503572987492149	8.723022909508133	8.995077738267563	8.923292567402942	11.39334104088989
Q9HAV7	GRPE1_HUMAN	GRPEL1	8.0	8.0	8.0	9.0	9.0	9.0	9.0	9.0	10.51	10.6	10.58	10.43	10.45	10.29	10.79	10.78	10.83	10.79	10.81	10.79	10.88	10.83	11.07	11.15	11.05	11.03	10.57	10.67	10.62	10.68	10.67	10.65	10.66	10.58	10.55	10.64	10.65	10.59	10.48	10.44	10.36	10.563846687597456	10.391736238112502	10.79762836056607	10.827889444466729	11.075725390153307	10.620577564843716
P39687	AN32A_HUMAN	ANP32A	5.0	5.0	5.0	6.0	6.0	6.0	6.0	6.0	10.1	10.09	10.12	10.36	10.42	10.33	9.83	9.86	9.89	9.84	9.97	9.96	10.06	10.03	9.86	9.82	9.89	9.83	10.23	10.35	10.33	10.25	10.24	10.27	10.24	10.18	10.18	10.18	10.18	10.18	10.14	10.18	10.11	10.103387303590592	10.370486763342196	9.855182426812474	10.005598728758	9.850260519552085	10.304280874096607
Q9Y4E8	UBP15_HUMAN	USP15	26.0	26.0	26.0	28.0	28.0	28.0	28.0	28.0	11.03	11.04	11.02	11.34	11.32	11.34	11.21	11.22	11.19	11.17	11.23	11.25	11.27	11.28	11.03	11.1	11.07	11.06	11.6	11.61	11.58	11.73	11.73	11.73	11.52	11.55	11.5	11.55	11.53	11.54	11.53	11.53	11.48	11.030023104813512	11.333364092258845	11.197627638680443	11.257627638680441	11.065216602648917	11.596720518296877
P55884	EIF3B_HUMAN	EIF3B	24.0	24.0	24.0	21.0	21.0	21.0	21.0	21.0	11.94	11.95	11.95	12.07	12.05	12.11	12.07	12.12	12.08	12.1	12.31	12.29	12.32	12.25	12.11	12.07	12.1	12.09	12.36	12.34	12.31	12.51	12.52	12.48	12.3	12.31	12.29	12.39	12.35	12.34	12.36	12.33	12.3	11.946674362360232	12.076882778866556	12.092627953959113	12.292748078551305	12.09257569960422	12.33681282795783
Q9UHB6	LIMA1_HUMAN	LIMA1	27.0	27.0	27.0	28.0	28.0	28.0	28.0	28.0	10.87	10.9	10.88	11.82	11.84	11.8	11.17	11.21	11.22	11.12	10.97	10.96	10.98	10.97	12.01	12.08	11.97	11.92	11.88	11.99	11.95	11.81	11.79	11.82	12.07	12.08	12.05	12.28	12.26	12.3	12.03	12.04	12.03	10.883387303590593	11.820092418144007	11.180534623989082	10.970017328644825	11.996190420075571	11.940713761833926
O00300	TR11B_HUMAN	TNFRSF11B	1.0	1.0	1.0	1.0	1.0	1.0	1.0	1.0	6.12	6.36	6.34	6.37	6.37	6.07	2.9	3.93	2.56	3.17	4.24	4.0	4.23	4.29	3.43	3.41	2.54	3.19	4.4	4.73	4.97	4.99	5.01	5.62	5.15	4.91	4.71	4.48	4.35	4.39	5.03	4.46	4.48	6.2773569061145	6.2767635796888746	3.2328148655185505	4.194234557732509	3.183857856382701	4.718668520104541
Q9P2E3	ZNFX1_HUMAN	ZNFX1	14.0	14.0	14.0	25.0	25.0	25.0	25.0	25.0	9.59	9.64	9.56	10.88	10.94	10.86	9.82	9.78	9.82	9.82	9.75	9.78	9.74	9.78	10.14	10.14	10.13	10.12	11.11	11.1	11.07	11.12	11.08	11.1	11.25	11.24	11.26	11.33	11.37	11.37	11.02	11.08	11.11	9.597044870162904	10.893735451059827	9.810103490814521	9.762610415180129	10.132523804323368	11.093433245263364
P09543	CN37_HUMAN	CNP	12.0	12.0	12.0	10.0	10.0	10.0	10.0	10.0	10.47	10.55	10.45	11.21	11.08	11.19	10.22	10.23	10.22	10.13	10.12	10.08	10.17	10.1	10.41	10.4	10.34	10.28	10.74	10.8	10.83	10.6	10.58	10.66	10.84	10.86	10.79	10.72	10.73	10.74	10.75	10.76	10.69	10.490650707184479	11.161122314924784	10.200565816215818	10.117889444466728	10.358437112389742	10.790483561129838
Q04759	KPCT_HUMAN	PRKCQ	3.0	3.0	3.0	2.0	2.0	2.0	2.0	2.0	6.76	6.9	6.76	6.35	6.48	6.54	7.35	7.47	7.47	7.17	6.92	6.77	6.82	6.95	7.2	7.21	7.28	7.33	6.06	5.87	6.0	5.82	5.81	6.05	6.1	6.13	6.06	6.24	6.18	6.05	6.44	6.34	6.19	6.808192055753461	6.458828817268621	7.370119086986019	6.866841473692421	7.255982497078925	5.978828817268622
Q6N043	Z280D_HUMAN	ZNF280D	3.0	3.0	3.0	3.0	3.0	3.0	3.0	3.0	8.26	8.28	8.19	9.03	8.45	8.94	7.81	7.8	7.95	7.83	7.86	7.89	7.82	7.82	7.97	7.96	8.02	8.0	8.01	7.96	7.92	7.69	7.61	7.82	7.88	8.01	7.8	7.9	7.8	7.84	7.7	7.67	7.65	8.243846687597456	8.828250480834123	7.848772264850869	7.847801812857863	7.987697309201133	7.963803634484313
O00139	KIF2A_HUMAN	KIF2A	14.0	14.0	14.0	13.0	13.0	13.0	13.0	13.0	10.06	10.1	10.04	10.27	10.34	10.27	9.87	9.88	9.85	9.84	10.02	10.08	10.05	10.01	9.91	9.94	9.89	9.92	10.2	10.26	10.21	10.39	10.38	10.37	10.24	10.26	10.19	10.26	10.24	10.21	10.27	10.25	10.2	10.066882778866555	10.29371272289955	9.860086641975318	10.040260519552085	9.915112634734417	10.223572987492147
Q14764	MVP_HUMAN	MVP	30.0	30.0	30.0	27.0	27.0	27.0	27.0	27.0	11.49	11.52	11.49	12.7	12.71	12.68	11.33	11.36	11.34	11.33	11.44	11.44	11.46	11.47	11.64	11.63	11.58	11.61	12.16	12.18	12.18	12.19	12.18	12.2	12.2	12.18	12.15	12.13	12.14	12.15	12.05	11.97	11.92	11.500069474030738	12.696720518296878	11.340052105836698	11.452558521148042	11.615181465987233	12.173364092258845
Q9H3H9	TCAL2_HUMAN	TCEAL2	2.0	2.0	2.0	1.0	1.0	1.0	1.0	1.0	6.86	6.89	6.65	5.59	5.53	5.59	6.03	6.11	6.18	6.06	5.54	5.26	5.62	5.48	7.03	7.05	6.93	6.9	4.87	4.6	4.95	4.16	4.32	4.75	4.87	5.05	4.77	4.86	5.01	4.68	5.12	5.36	5.12	6.8038835076443664	5.570275964528442	6.0961235178664115	5.481058662583893	6.978908759591819	4.814277546754307
Q9UHL4	DPP2_HUMAN	DPP7	8.0	8.0	8.0	5.0	5.0	5.0	5.0	5.0	9.47	9.43	9.47	9.05	8.99	9.0	9.21	9.19	9.18	9.21	9.18	9.17	9.12	9.16	9.42	9.53	9.47	9.56	8.98	9.02	8.99	9.01	8.98	8.89	8.95	8.8	8.92	8.67	8.83	8.79	8.65	8.76	8.77	9.456789510607967	9.013572987492148	9.197558446079286	9.157678993503925	9.496011148757033	8.996766993781396
Q99643	C560_HUMAN	SDHC	2.0	2.0	2.0	2.0	2.0	2.0	2.0	2.0	7.73	7.77	7.72	8.9	8.45	8.84	7.24	7.32	7.4	7.19	7.72	7.64	7.6	7.65	7.71	7.9	7.83	7.9	9.25	9.24	9.22	9.57	9.66	9.52	9.68	9.67	9.68	9.62	9.65	9.64	9.67	9.58	9.56	7.740162210222064	8.743344451736785	7.289714925114621	7.653150832050403	7.837059486127546	9.236720518296877
P23142	FBLN1_HUMAN	FBLN1	6.0	6.0	6.0	3.0	3.0	3.0	3.0	3.0	7.85	7.84	7.8	6.5	6.68	6.82	8.31	8.24	8.32	8.2	7.44	7.57	7.55	7.69	7.84	7.7	7.81	7.82	7.11	7.17	7.16	6.65	6.66	6.91	6.81	6.57	6.62	6.12	6.15	6.21	6.56	6.52	6.46	7.830161249396822	6.672579013097593	8.268353322876738	7.565230877939465	7.793515628684513	7.146904494144449
P15884	ITF2_HUMAN	TCF4	2.0	2.0	2.0	2.0	2.0	2.0	2.0	2.0	6.02	5.85	5.88	7.03	6.7	6.87	4.37	4.55	4.15	4.75	4.91	4.69	5.01	5.11	3.27	3.84	3.95	4.11	6.04	5.99	6.08	6.15	6.31	6.22	6.05	6.14	6.07	5.87	5.87	5.71	6.0	6.19	6.2	5.918588550237454	6.872944812434626	4.471915994593141	4.938228683368215	3.8250095582114105	6.03713588854484
P24534	EF1B_HUMAN	EEF1B2	7.0	7.0	7.0	7.0	7.0	7.0	7.0	7.0	11.71	11.71	11.69	12.06	12.06	12.08	11.85	11.87	11.82	11.84	11.89	11.9	11.89	11.92	11.87	11.89	11.85	11.89	12.21	12.22	12.22	12.29	12.25	12.26	12.18	12.2	12.2	12.19	12.2	12.19	12.16	12.16	12.15	11.703364092258846	12.066697520494959	11.845112634734416	11.900052105836698	11.875095126135772	12.216674362360234
O94811	TPPP_HUMAN	TPPP	1.0	1.0	1.0	1.0	1.0	1.0	1.0	1.0	6.45	6.45	6.37	6.55	6.26	6.61	5.45	5.78	5.78	5.61	5.33	5.56	5.52	5.52	5.48	5.32	5.41	5.45	5.67	5.54	5.73	5.5	5.71	5.62	5.95	6.03	6.06	6.08	5.88	5.8	5.95	6.19	5.82	6.423823159737961	6.48123817673797	5.661421538954672	5.485218932162462	5.416245328027844	5.648828817268622
Q68DQ2	CRBG3_HUMAN	CRYBG3	20.0	20.0	20.0	21.0	21.0	21.0	21.0	21.0	9.67	9.71	9.68	11.23	11.27	11.24	9.94	9.86	9.93	9.9	9.7	9.66	9.69	9.68	9.52	9.53	9.54	9.54	11.28	11.23	11.23	11.15	11.16	11.13	11.11	11.12	11.12	11.09	11.17	11.16	11.14	11.14	11.08	9.686766993781395	11.246766993781396	9.907834488053684	9.68257569960422	9.532523804323366	11.246859942491898
Q8WWI1	LMO7_HUMAN	LMO7	21.0	21.0	21.0	23.0	23.0	23.0	23.0	23.0	10.06	10.06	10.08	11.08	11.12	11.09	9.84	9.85	9.83	9.82	9.96	9.82	9.84	9.91	9.84	9.86	9.88	9.87	10.96	10.9	10.97	10.8	10.8	10.87	10.9	10.91	10.92	10.8	10.84	10.81	10.92	10.94	10.97	10.066697520494959	11.096766993781396	9.835043321403923	9.883583971903654	9.86257569960422	10.943662942719671
Q86Y56	DAAF5_HUMAN	DNAAF5	15.0	15.0	15.0	19.0	19.0	19.0	19.0	19.0	10.21	10.23	10.26	11.08	11.16	11.15	10.04	10.04	10.06	10.03	10.35	10.33	10.33	10.31	9.83	9.86	9.89	9.88	10.9	10.89	10.92	10.75	10.71	10.71	10.95	10.87	10.94	11.15	11.13	11.15	10.98	11.01	10.97	10.233479826764277	11.130436558105034	10.042541222999564	10.330069314163023	9.865181465987233	10.903387303590593
P17655	CAN2_HUMAN	CAPN2	19.0	19.0	19.0	22.0	22.0	22.0	22.0	22.0	10.56	10.57	10.59	11.64	11.57	11.63	10.74	10.75	10.75	10.73	10.77	10.73	10.73	10.77	10.85	10.89	10.89	10.88	11.46	11.48	11.47	11.43	11.45	11.43	11.46	11.51	11.46	11.54	11.51	11.58	11.49	11.46	11.55	10.573387303590593	11.613662942719671	10.742523804323367	10.75013862499601	10.877592802995219	11.470023104813514
Q504Q3	PAN2_HUMAN	PAN2	4.0	4.0	4.0	5.0	5.0	5.0	5.0	5.0	8.44	8.36	8.46	7.77	7.91	7.87	7.99	8.06	8.06	8.06	8.1	8.03	7.97	7.95	7.65	7.81	7.78	7.74	7.94	7.88	7.9	7.5	7.67	7.66	7.87	7.81	7.89	7.75	7.76	7.7	8.06	8.0	8.05	8.420643022520798	7.851193522596626	8.042815832126522	8.013691720206097	7.746245328027844	7.906882778866556
Q9NX14	NDUBB_HUMAN	NDUFB11	3.0	3.0	3.0	4.0	4.0	4.0	4.0	4.0	9.73	9.75	9.82	10.84	10.78	10.81	9.46	9.57	9.43	9.58	9.68	9.65	9.68	9.67	9.62	9.62	9.65	9.69	10.85	10.91	10.85	11.01	10.97	10.96	10.88	10.8	10.8	10.85	10.87	10.9	10.77	10.73	10.68	9.767185239267377	10.81020793666158	9.511505539313129	9.670051865615962	9.645287112790523	10.870278526575229
Q99519	NEUR1_HUMAN	NEU1	4.0	4.0	4.0	6.0	6.0	6.0	6.0	6.0	8.11	8.09	8.11	8.77	8.29	8.66	8.58	8.5	8.62	8.42	8.25	8.17	8.38	8.27	8.7	8.76	8.63	8.59	9.23	9.08	9.1	9.98	10.01	9.91	9.31	9.29	9.31	9.18	9.2	9.16	9.38	9.37	9.25	8.103364092258845	8.587522673753465	8.532034015495743	8.269456698696631	8.671476168342931	9.13821440152362
Q9NVS9	PNPO_HUMAN	PNPO	2.0	2.0	2.0	4.0	4.0	4.0	4.0	4.0	8.05	7.97	7.91	8.54	8.74	8.65	7.44	7.49	7.68	7.59	7.97	7.89	7.91	7.94	8.11	8.08	7.98	8.03	8.59	8.57	8.56	8.42	8.35	8.42	8.67	8.69	8.69	8.63	8.79	8.76	8.63	8.54	8.55	7.977808891953317	8.6456452689475	7.552975988807257	7.9278188107657135	8.050846825875293	8.573387303590593
Q9H488	OFUT1_HUMAN	POFUT1	9.0	9.0	9.0	8.0	8.0	8.0	8.0	8.0	9.59	9.68	9.6	10.65	10.56	10.52	9.87	9.88	9.87	9.86	9.59	9.63	9.61	9.67	9.75	9.72	9.79	9.74	10.5	10.58	10.49	10.65	10.61	10.59	10.52	10.5	10.51	10.59	10.58	10.54	10.5	10.47	10.48	9.62389902616654	10.577696345414296	9.870017328644824	9.625304140352362	9.750225987575655	10.523899026166541
P10155	RO60_HUMAN	RO60	13.0	13.0	13.0	10.0	10.0	10.0	10.0	10.0	10.8	10.77	10.81	10.5	10.53	10.55	10.61	10.64	10.62	10.59	10.7	10.72	10.77	10.75	10.63	10.62	10.65	10.62	10.63	10.61	10.59	10.73	10.68	10.66	10.61	10.59	10.61	10.69	10.71	10.77	10.67	10.65	10.74	10.793433245263364	10.52681282795783	10.615112634734416	10.735251254735658	10.630052105836699	10.610092418144006
Q8IUW5	RELL1_HUMAN	RELL1	5.0	5.0	5.0	2.0	2.0	2.0	2.0	2.0	8.41	8.48	8.33	7.82	7.86	7.79	8.77	8.75	8.75	8.69	8.41	8.4	8.43	8.48	8.52	8.65	8.53	8.52	7.63	7.82	7.7	7.47	7.55	7.48	7.66	7.61	7.68	7.74	7.77	7.74	7.53	7.65	7.78	8.407966449928267	7.823618605955955	8.740309985537168	8.430331033812159	8.556063425379918	7.718811170222803
Q15050	RRS1_HUMAN	RRS1	7.0	7.0	7.0	10.0	10.0	10.0	10.0	10.0	8.58	8.6	8.6	10.57	10.54	10.57	8.84	8.94	8.94	8.93	8.98	8.98	8.99	8.91	8.71	8.84	8.81	8.92	10.79	10.83	10.77	11.0	11.0	10.98	10.7	10.67	10.61	10.67	10.71	10.73	10.71	10.64	10.56	8.593364092258845	10.560069153740269	8.913106285015402	8.965352345397118	8.821951187229766	10.796882778866555
P37837	TALDO_HUMAN	TALDO1	11.0	11.0	11.0	18.0	18.0	18.0	18.0	18.0	11.53	11.6	11.55	12.63	12.64	12.58	11.36	11.33	11.31	11.35	11.39	11.34	11.42	11.41	11.46	11.49	11.41	11.39	12.47	12.58	12.5	12.43	12.36	12.41	12.43	12.4	12.37	12.49	12.47	12.46	12.42	12.39	12.33	11.560301308901714	12.61690449414445	11.337627638680441	11.390327430962719	11.438044194659605	12.517417571529268
Q2TB10	ZN800_HUMAN	ZNF800	8.0	8.0	8.0	10.0	10.0	10.0	10.0	10.0	8.08	7.96	8.0	9.23	9.12	9.14	8.39	8.39	8.37	8.39	8.15	8.21	8.01	8.11	8.28	8.38	8.27	8.34	9.32	9.33	9.31	9.47	9.44	9.4	9.38	9.31	9.35	9.41	9.52	9.48	9.22	9.33	9.24	8.014199582056664	9.164131888202107	8.38502593291133	8.121824888081155	8.318201467833845	9.320023104813513
Q07065	CKAP4_HUMAN	CKAP4	34.0	34.0	34.0	32.0	32.0	32.0	32.0	32.0	12.25	12.31	12.28	13.29	13.38	13.3	12.13	12.13	12.17	12.13	12.07	12.07	12.08	12.11	12.25	12.21	12.24	12.21	12.94	13.01	13.01	12.79	12.79	12.84	13.08	13.06	13.06	12.99	12.99	13.04	13.0	12.96	12.99	12.280207936661581	13.323899026166542	12.140104451674384	12.08259347860319	12.227610520273862	12.987041988009196
Q9NYH9	UTP6_HUMAN	UTP6	18.0	18.0	18.0	19.0	19.0	19.0	19.0	19.0	11.03	11.0	11.01	11.0	10.89	10.92	11.17	11.2	11.18	11.13	11.28	11.29	11.3	11.26	10.9	10.89	10.92	10.91	11.36	11.29	11.31	11.49	11.47	11.45	11.21	11.29	11.24	11.35	11.37	11.38	11.32	11.32	11.33	11.013387303590592	10.937417571529268	11.170224546366642	11.28257569960422	10.905043321403923	11.320301308901714
P33991	MCM4_HUMAN	MCM4	26.0	26.0	26.0	33.0	33.0	33.0	33.0	33.0	11.95	12.01	11.97	12.37	12.39	12.35	11.8	11.85	11.82	11.79	11.89	11.83	11.89	11.89	11.71	11.75	11.7	11.7	12.34	12.37	12.35	12.36	12.34	12.34	12.35	12.36	12.33	12.39	12.36	12.36	12.4	12.42	12.42	11.976882778866555	12.370092418144006	11.815182426812475	11.875232311604162	11.71514801244622	12.353387303590592
Q13685	AAMP_HUMAN	AAMP	8.0	8.0	8.0	6.0	6.0	6.0	6.0	6.0	9.12	9.19	9.14	9.76	9.78	9.78	9.39	9.42	9.4	9.34	9.52	9.51	9.57	9.51	9.68	9.63	9.62	9.59	10.0	9.95	10.01	10.21	10.13	10.12	10.09	10.08	10.15	10.17	10.19	10.2	10.15	10.12	10.09	9.150301308901714	9.773364092258845	9.387799657362802	9.527715752059134	9.630365087902653	9.986904494144449
P57764	GSDMD_HUMAN	GSDMD	6.0	6.0	6.0	5.0	5.0	5.0	5.0	5.0	8.96	8.99	9.05	9.54	9.62	9.63	8.64	8.71	8.71	8.67	8.66	8.67	8.56	8.7	8.7	8.72	8.81	8.84	9.42	9.44	9.46	9.1	9.04	9.09	9.34	9.36	9.31	9.29	9.27	9.32	9.45	9.39	9.43	9.000486763342197	9.5972253030551	8.682800326663127	8.648449244540572	8.76870273605985	9.440092418144006
Q9Y5X1	SNX9_HUMAN	SNX9	10.0	10.0	10.0	12.0	12.0	12.0	12.0	12.0	10.32	10.4	10.32	10.9	10.99	10.96	10.09	10.15	10.12	10.08	9.86	9.91	9.96	9.92	10.0	9.93	9.9	9.9	10.52	10.6	10.52	10.41	10.44	10.45	10.46	10.46	10.44	10.36	10.41	10.4	10.59	10.54	10.47	10.347162565390427	10.950483561129838	10.110260519552085	9.912938949209282	9.93308308923879	10.547162565390426
Q9UHR4	BI2L1_HUMAN	BAIAP2L1	19.0	19.0	19.0	20.0	20.0	20.0	20.0	20.0	10.34	10.29	10.3	10.97	10.95	10.9	10.12	10.1	10.08	10.1	10.5	10.49	10.47	10.42	10.28	10.32	10.24	10.22	11.03	10.99	11.03	10.98	10.98	11.03	11.16	11.12	11.1	11.21	11.22	11.19	11.1	11.06	11.03	10.310162210222064	10.9402993873897	10.100069314163022	10.470327430962717	10.265512413875278	11.016789510607966
Q92841	DDX17_HUMAN	DDX17	21.0	21.0	21.0	21.0	21.0	21.0	21.0	21.0	11.66	11.66	11.66	12.57	12.48	12.52	11.53	11.5	11.5	11.52	11.71	11.7	11.7	11.67	11.46	11.49	11.46	11.52	12.3	12.3	12.3	11.88	11.84	11.82	12.31	12.27	12.3	12.42	12.44	12.42	12.3	12.31	12.34	11.66	12.523803634484313	11.51255852114804	11.695077738267562	11.48271504313425	12.3
Q9UBQ7	GRHPR_HUMAN	GRHPR	10.0	10.0	10.0	12.0	12.0	12.0	12.0	12.0	10.77	10.75	10.74	11.23	11.29	11.26	10.58	10.57	10.56	10.59	10.64	10.67	10.65	10.63	10.81	10.72	10.79	10.72	11.08	11.15	11.1	10.9	10.95	10.92	11.1	11.12	11.07	11.1	11.13	11.18	11.13	11.06	11.2	10.753387303590593	11.260207936661581	10.575043321403923	10.647575924808681	10.760572255684586	11.110301308901715
Q9H008	LHPP_HUMAN	LHPP	4.0	4.0	4.0	2.0	2.0	2.0	2.0	2.0	7.48	7.55	7.53	6.43	6.65	6.65	7.1	7.06	7.05	7.07	7.31	7.21	7.21	7.36	7.1	7.03	7.1	6.99	6.14	6.16	6.22	5.96	5.93	5.73	6.17	6.23	6.24	6.2	6.15	6.39	6.14	6.03	6.15	7.520299387389701	6.580328815173637	7.070121659376347	7.273966371476673	7.055768850642021	6.1737354510598275
Q9ULF5	S39AA_HUMAN	SLC39A10	7.0	7.0	7.0	10.0	10.0	10.0	10.0	10.0	8.78	8.87	8.75	10.03	10.12	10.07	9.16	9.03	9.13	9.09	9.05	9.06	9.07	9.13	9.03	9.11	9.0	9.05	10.04	10.04	10.05	10.25	10.2	10.11	9.91	9.88	9.86	9.91	9.97	10.0	9.65	9.79	9.67	8.800906553320653	10.073803634484312	9.103317404024502	9.07783809713414	9.048063612140732	10.043341040889889
P30048	PRDX3_HUMAN	PRDX3	8.0	8.0	8.0	8.0	8.0	8.0	8.0	8.0	11.33	11.34	11.33	12.24	12.19	12.22	11.5	11.46	11.49	11.48	11.26	11.29	11.31	11.3	11.49	11.53	11.51	11.5	12.15	12.2	12.17	12.12	12.07	12.09	12.18	12.18	12.13	12.18	12.17	12.18	11.96	11.93	11.86	11.33334104088989	12.21681282795783	11.48257569960422	11.29012093873722	11.50757592480868	12.173479826764277
Q9Y625	GPC6_HUMAN	GPC6	2.0	2.0	2.0	2.0	2.0	2.0	2.0	2.0	5.01	4.93	5.17	6.2	6.21	6.11	5.94	5.96	5.95	5.81	5.72	5.95	5.62	5.87	4.7	4.69	4.62	4.54	7.36	7.38	7.41	7.22	7.35	7.38	6.74	6.92	6.65	6.76	6.49	6.42	6.87	6.73	6.7	5.0401452531971795	6.1740291400993526	5.916270684342788	5.795682339492027	4.638916266396025	7.383479826764277
Q6PIU2	NCEH1_HUMAN	NCEH1	8.0	8.0	8.0	12.0	12.0	12.0	12.0	12.0	8.92	8.95	8.9	10.26	10.28	10.26	9.25	9.21	9.17	9.18	8.94	9.0	8.95	8.96	9.17	9.09	9.04	9.03	10.48	10.41	10.48	10.56	10.56	10.54	10.58	10.6	10.57	10.55	10.57	10.61	10.55	10.53	10.43	8.923479826764277	10.266697520494958	9.202836965005245	8.962680569859414	9.083572378285291	10.457041988009196
O75648	MTU1_HUMAN	TRMU	6.0	6.0	6.0	5.0	5.0	5.0	5.0	5.0	8.91	8.89	8.92	8.22	8.14	8.17	9.25	9.11	9.21	9.24	9.07	9.07	9.07	9.05	9.2	9.13	9.01	9.15	8.0	7.87	7.83	7.9	7.97	7.92	7.88	7.92	7.8	7.85	7.84	7.88	7.93	7.74	7.79	8.906720518296877	8.177044870162904	9.203550805940399	9.065025932911329	9.124168330596204	7.901841510381663
Q92503	S14L1_HUMAN	SEC14L1	8.0	8.0	8.0	4.0	4.0	4.0	4.0	4.0	8.45	8.5	8.53	7.08	7.28	7.23	8.8	8.83	8.77	8.78	8.32	8.38	8.36	8.36	8.31	8.38	8.35	8.31	6.9	6.87	6.89	6.71	6.76	6.67	6.85	6.92	6.82	6.96	6.87	6.95	6.74	6.72	6.85	8.493709840747975	7.1991426964195275	8.795182426812474	8.355164079159596	8.337801812857863	6.886720518296878
Q53LP3	SWAHC_HUMAN	SOWAHC	8.0	8.0	8.0	6.0	6.0	6.0	6.0	6.0	8.46	8.46	8.46	7.76	7.8	7.77	8.77	8.68	8.8	8.78	8.75	8.68	8.72	8.72	8.88	8.78	8.8	8.85	8.27	8.2	8.27	8.34	8.33	8.39	8.41	8.3	8.36	8.38	8.47	8.48	8.23	8.18	8.24	8.46	7.776766993781395	8.758226741307833	8.71771406939199	8.828044194659604	8.247041988009196
Q12926	ELAV2_HUMAN	ELAVL2	4.0	4.0	4.0	3.0	3.0	3.0	3.0	3.0	8.35	8.32	8.33	8.16	8.16	8.14	7.97	8.06	7.87	7.95	7.79	7.83	7.86	7.86	7.92	7.95	8.01	7.85	7.57	7.47	7.54	7.17	7.19	7.21	7.57	7.53	7.6	7.52	7.46	7.43	7.63	7.6	7.74	8.333387303590593	8.153364092258846	7.964085784877517	7.835284710842814	7.933648165643843	7.527272410817453
P16152	CBR1_HUMAN	CBR1	10.0	10.0	10.0	11.0	11.0	11.0	11.0	11.0	10.31	10.33	10.28	10.9	10.82	10.89	10.53	10.53	10.51	10.47	10.29	10.27	10.36	10.32	10.67	10.68	10.58	10.65	10.85	10.88	10.92	10.99	10.97	10.98	10.9	10.91	10.89	10.89	10.91	10.89	10.79	10.82	10.76	10.30681282795783	10.870436558105034	10.51020697834501	10.310399616549812	10.645524173375856	10.883618605955956
P28330	ACADL_HUMAN	ACADL	3.0	3.0	3.0	4.0	4.0	4.0	4.0	4.0	7.8	7.72	7.77	8.76	8.92	8.84	7.25	7.25	7.35	7.45	7.26	7.41	7.29	7.25	7.45	7.38	7.47	7.47	8.64	8.65	8.71	8.47	8.35	8.38	8.74	8.8	8.79	8.77	8.78	8.83	8.8	8.84	9.02	7.763709840747975	8.841478335245352	7.327404290583202	7.303930316535726	7.4429703060918975	8.666999359911793
Q9ULE6	PALD_HUMAN	PALD1	4.0	4.0	4.0	6.0	6.0	6.0	6.0	6.0	7.41	7.17	7.33	9.32	9.45	9.35	6.78	6.73	6.68	6.85	6.73	6.73	6.72	6.57	6.95	7.15	7.07	7.17	8.2	8.09	8.15	7.79	7.82	7.74	8.15	8.21	8.22	8.15	8.16	8.22	8.34	8.39	8.43	7.306751289876927	9.374411297646079	6.761372650563406	6.689071842875647	7.0875582152794925	8.147366623990967
Q16667	CDKN3_HUMAN	CDKN3	3.0	3.0	3.0	1.0	1.0	1.0	1.0	1.0	6.73	6.6	6.73	6.26	6.26	6.56	5.98	5.99	6.05	6.27	7.01	6.92	6.93	6.83	6.15	6.04	6.14	6.09	5.59	5.6	5.43	6.28	6.15	6.2	5.42	5.9	5.85	5.68	5.36	5.93	6.13	5.9	6.0	6.687954926801042	6.367082731392671	6.077379040527949	6.9239074663284015	6.105664199615647	5.542075384602649
O94903	PLPHP_HUMAN	PLPBP	8.0	8.0	8.0	6.0	6.0	6.0	6.0	6.0	9.39	9.41	9.49	10.2	10.32	10.29	9.19	9.14	9.12	9.21	9.2	9.24	9.26	9.29	9.44	9.36	9.33	9.36	9.8	9.87	9.83	9.79	9.72	9.74	9.84	9.85	9.82	9.86	9.97	9.92	9.88	9.75	9.89	9.43065070718448	10.27089534799953	9.165459168090713	9.247869804104313	9.373082852822456	9.833618605955955
P11137	MTAP2_HUMAN	MAP2	9.0	9.0	9.0	11.0	11.0	11.0	11.0	11.0	8.51	8.52	8.57	10.39	10.47	10.4	8.19	8.17	8.1	8.26	8.35	8.39	8.25	8.26	7.97	7.92	7.94	8.01	10.0	10.01	10.07	9.97	10.04	10.11	10.02	9.99	10.03	9.67	9.72	9.74	10.03	9.93	9.95	8.533572987492148	10.42044136153894	8.181126208758267	8.31372179029929	7.960399616549814	10.026999359911793
P40123	CAP2_HUMAN	CAP2	8.0	8.0	8.0	9.0	9.0	9.0	9.0	9.0	9.58	9.58	9.56	10.76	10.85	10.81	9.34	9.37	9.33	9.31	9.21	9.19	9.24	9.23	9.24	9.31	9.33	9.28	10.19	10.3	10.27	9.96	9.94	10.0	10.27	10.26	10.27	10.23	10.18	10.24	10.33	10.32	10.29	9.573364092258846	10.80713588854484	9.33766271581709	9.217627638680442	9.290397454909371	10.254076352338757
P19784	CSK22_HUMAN	CSNK2A2	13.0	13.0	13.0	15.0	15.0	15.0	15.0	15.0	10.62	10.66	10.68	11.3	11.35	11.29	10.84	10.82	10.85	10.82	10.76	10.71	10.76	10.76	10.92	10.84	10.85	10.83	11.32	11.28	11.29	11.41	11.42	11.41	11.33	11.35	11.37	11.32	11.26	11.28	11.35	11.28	11.33	10.653548496596613	11.313572987492147	10.83255852114804	10.747661516023207	10.86043680297492	11.296766993781395
Q96RQ3	MCCA_HUMAN	MCCC1	9.0	9.0	9.0	11.0	11.0	11.0	11.0	11.0	9.31	9.24	9.38	10.25	10.34	10.27	9.02	9.03	9.07	9.02	9.0	9.07	9.02	8.98	9.0	9.01	8.96	8.93	9.87	9.91	9.92	9.84	9.81	9.8	9.93	9.91	9.91	9.83	9.94	9.86	9.99	10.06	10.0	9.311131918361472	10.287185239267377	9.035148012446218	9.017889444466729	8.975354494597184	9.900161249396822
O00567	NOP56_HUMAN	NOP56	20.0	20.0	20.0	25.0	25.0	25.0	25.0	25.0	11.23	11.23	11.24	11.36	11.33	11.33	11.47	11.52	11.53	11.43	11.36	11.34	11.43	11.43	11.43	11.49	11.47	11.43	11.5	11.54	11.5	11.66	11.62	11.6	11.57	11.52	11.56	11.58	11.59	11.62	11.49	11.49	11.58	11.23334104088989	11.340069474030738	11.4880592717072	11.3905712950324	11.455234226549615	11.513456936460392
Q9ULW0	TPX2_HUMAN	TPX2	24.0	24.0	24.0	32.0	32.0	32.0	32.0	32.0	11.62	11.63	11.59	11.9	11.91	11.88	11.78	11.77	11.76	11.73	11.84	11.82	11.84	11.79	11.57	11.56	11.52	11.52	12.47	12.52	12.48	12.33	12.35	12.33	12.25	12.31	12.27	12.56	12.51	12.51	12.75	12.8	12.89	11.613433245263364	11.896720518296878	11.76012093873722	11.822644651998278	11.542679845493794	12.490162210222065
O95861	BPNT1_HUMAN	BPNT1	12.0	12.0	12.0	13.0	13.0	13.0	13.0	13.0	10.42	10.47	10.41	11.38	11.29	11.27	10.81	10.78	10.73	10.69	10.43	10.49	10.5	10.52	10.51	10.59	10.46	10.47	11.29	11.41	11.36	11.16	11.13	11.16	11.16	11.1	11.1	11.21	11.2	11.12	11.16	11.13	11.1	10.433572987492148	11.314131888202107	10.753233316629796	10.485387477897353	10.508415526041283	11.354170774450902
Q92888	ARHG1_HUMAN	ARHGEF1	25.0	25.0	25.0	19.0	19.0	19.0	19.0	19.0	10.89	10.91	10.92	11.4	11.47	11.38	10.73	10.77	10.73	10.76	10.62	10.66	10.67	10.67	10.89	10.85	10.86	10.86	11.12	11.15	11.17	11.05	11.05	11.07	11.16	11.18	11.16	11.25	11.26	11.29	11.13	11.13	11.1	10.906720518296877	11.41718523926738	10.747610520273861	10.655146571185277	10.865078218703264	11.14681282795783
O95210	STBD1_HUMAN	STBD1	10.0	10.0	10.0	8.0	8.0	8.0	8.0	8.0	9.55	9.49	9.48	9.57	9.59	9.53	9.84	9.85	9.8	9.8	9.26	9.21	9.3	9.42	9.95	9.9	9.93	9.86	9.55	9.64	9.6	9.24	9.22	9.34	9.46	9.44	9.45	9.41	9.37	9.38	9.34	9.29	9.39	9.506999359911793	9.563548496596614	9.822679845493793	9.299607735297462	9.910397454909372	9.59713588854484
P54760	EPHB4_HUMAN	EPHB4	4.0	4.0	4.0	7.0	7.0	7.0	7.0	7.0	8.71	8.77	8.76	9.56	9.65	9.62	8.38	8.52	8.43	8.42	8.39	8.41	8.44	8.38	8.27	8.32	8.24	8.29	9.11	9.13	9.11	9.06	9.06	9.1	9.15	9.19	9.11	9.14	9.07	9.12	9.17	9.05	9.06	8.746904494144449	9.610483561129836	8.438414819397515	8.405182426812475	8.280294575307051	9.116697520494958
Q8IXM6	NRM_HUMAN	NRM	3.0	3.0	3.0	3.0	3.0	3.0	3.0	3.0	7.73	7.88	7.68	7.82	7.57	7.85	7.34	7.23	7.36	7.27	7.56	7.58	7.63	7.49	7.27	7.44	7.35	7.38	7.8	7.82	7.64	7.94	7.92	7.91	7.83	7.84	7.93	7.91	7.91	8.02	7.85	7.97	8.01	7.765861196421959	7.752015067356539	7.300951101649406	7.565872123235187	7.361295234465937	7.755553133750164
Q8WVK2	SNR27_HUMAN	SNRNP27	6.0	6.0	6.0	4.0	4.0	4.0	4.0	4.0	7.96	8.0	7.87	8.59	8.21	8.48	8.31	8.24	8.3	8.29	8.28	8.24	8.26	8.32	8.5	8.59	8.48	8.47	8.95	8.99	9.0	8.84	8.8	8.82	8.94	8.96	8.91	9.0	8.96	8.93	8.74	8.97	8.93	7.944351926044558	8.435336504578702	8.285249818538006	8.275304140352363	8.510788138533764	8.980161249396822
Q14344	GNA13_HUMAN	GNA13	10.0	10.0	10.0	11.0	11.0	11.0	11.0	11.0	9.81	9.81	9.85	10.23	10.28	10.24	10.0	10.04	10.02	10.02	9.89	9.9	9.91	9.95	10.16	10.16	10.14	10.13	10.11	10.1	10.13	10.29	10.22	10.21	10.29	10.27	10.24	10.28	10.29	10.3	10.2	10.19	10.17	9.823456936460392	10.250162210222063	10.020069314163022	9.912680569859415	10.147558446079287	10.113387303590594
P38936	CDN1A_HUMAN	CDKN1A	3.0	3.0	3.0	2.0	2.0	2.0	2.0	2.0	5.57	5.14	5.41	6.2	6.49	6.53	5.97	6.14	6.11	6.17	5.14	5.11	5.14	4.95	8.11	8.17	7.98	8.03	6.47	6.29	6.53	6.01	6.09	6.12	6.96	6.84	6.95	6.65	6.75	6.91	6.45	6.27	6.46	5.384092000163068	6.413981213657394	6.099501286148808	5.087114786322965	8.07434497433469	6.433557357497645
Q9NW82	WDR70_HUMAN	WDR70	13.0	13.0	13.0	15.0	15.0	15.0	15.0	15.0	10.32	10.3	10.37	10.3	10.38	10.33	10.14	10.09	10.09	10.15	10.18	10.23	10.22	10.26	9.8	9.76	9.8	9.82	10.19	10.17	10.18	10.28	10.29	10.27	10.2	10.24	10.2	10.12	10.11	10.08	10.36	10.35	10.36	10.330301308901715	10.337044870162904	10.117766495142801	10.222783274527128	9.795164079159596	10.180023104813513
Q13438	OS9_HUMAN	OS9	14.0	14.0	14.0	12.0	12.0	12.0	12.0	12.0	10.16	10.17	10.19	10.43	10.37	10.36	9.98	9.95	9.89	10.0	9.89	9.83	9.86	9.88	9.8	9.73	9.8	9.8	10.16	10.19	10.13	10.41	10.37	10.37	10.14	10.06	10.07	10.07	10.08	10.01	9.99	9.97	10.02	10.173387303590593	10.386999359911792	9.95559443084059	9.865181465987233	9.782815832126522	10.160207936661582
P00338	LDHA_HUMAN	LDHA	17.0	17.0	17.0	19.0	19.0	19.0	19.0	19.0	12.54	12.62	12.49	14.08	14.04	14.04	13.02	13.07	13.08	13.0	12.54	12.54	12.63	12.6	12.81	12.76	12.74	12.75	14.09	14.13	14.09	13.78	13.77	13.78	13.77	13.63	13.65	13.73	13.74	13.72	13.63	13.62	13.59	12.550996701396041	14.05345693646039	13.042887405433813	12.578027316802519	12.76525270092141	14.103456936460391
Q9NQ89	CL004_HUMAN	C12orf4	1.0	1.0	1.0	1.0	1.0	1.0	1.0	1.0	6.57	6.65	6.57	6.87	6.99	7.03	6.11	5.85	5.84	5.94	6.42	6.41	6.44	6.25	5.94	5.75	5.83	5.99	6.73	6.51	6.62	6.63	6.55	6.58	6.61	6.67	6.68	6.57	6.53	6.59	6.7	6.71	6.68	6.597162565390427	6.964921553406572	5.9391392570004	6.381954667986683	5.880527128114715	6.622794340371702
O75063	XYLK_HUMAN	FAM20B	2.0	2.0	2.0	2.0	2.0	2.0	2.0	2.0	6.74	6.87	6.77	6.98	7.08	6.86	7.29	7.34	7.32	7.32	7.09	7.1	7.09	7.19	7.34	7.36	7.31	7.45	7.15	7.13	7.09	7.05	6.91	7.0	6.97	6.88	6.97	6.88	6.79	6.91	7.02	7.01	6.98	6.7944112976460795	6.976128923764381	7.317610281308373	7.118119658840367	7.365952962476888	7.123548496596614
O60488	ACSL4_HUMAN	ACSL4	10.0	10.0	10.0	13.0	13.0	13.0	13.0	13.0	9.82	9.8	9.79	10.29	10.43	10.38	9.99	9.98	10.03	10.04	10.0	10.02	10.05	10.0	10.09	10.13	10.1	10.15	10.29	10.25	10.26	10.71	10.61	10.58	10.37	10.38	10.38	10.58	10.56	10.61	10.21	10.15	10.19	9.803387303590593	10.367824198300516	10.010225261976558	10.017645597826718	10.117697309201134	10.266766993781395
Q53EU6	GPAT3_HUMAN	GPAT3	8.0	8.0	8.0	3.0	3.0	3.0	3.0	3.0	8.43	8.41	8.35	7.34	7.53	7.55	8.67	8.69	8.72	8.65	8.83	8.83	8.84	8.78	8.72	8.78	8.78	8.74	7.64	7.46	7.5	8.23	8.1	8.08	7.57	7.4	7.4	7.47	7.47	7.52	7.69	7.5	7.45	8.397065463434116	7.476389114187337	8.682732101080111	8.82018953146285	8.755233626048263	7.535417490245111
Q8N4P3	MESH1_HUMAN	HDDC3	2.0	2.0	2.0	2.0	2.0	2.0	2.0	2.0	7.17	7.12	7.24	7.73	7.96	7.98	6.51	6.77	6.62	6.7	6.87	6.94	6.82	6.83	6.79	6.9	6.96	6.93	8.14	7.98	7.96	7.73	7.72	7.7	7.9	7.93	7.88	7.77	7.97	7.91	7.75	7.81	7.85	7.177507937873765	7.894375274264292	6.653220551720176	6.865776812733541	6.896412591735633	8.028942869196456
Q05193	DYN1_HUMAN	DNM1	12.0	12.0	12.0	11.0	11.0	11.0	11.0	11.0	9.8	9.76	9.83	9.94	9.93	9.92	9.57	9.55	9.61	9.55	9.6	9.61	9.62	9.59	9.44	9.38	9.43	9.41	9.96	10.0	9.96	9.77	9.77	9.8	9.99	9.98	9.97	9.92	9.87	9.89	9.92	9.99	9.97	9.796951286918876	9.930023104813513	9.570208899972414	9.605043321403922	9.415181465987233	9.973456936460392
Q9H1C3	GL8D2_HUMAN	GLT8D2	1.0	1.0	1.0	2.0	2.0	2.0	2.0	2.0	7.68	7.61	7.71	9.09	9.08	9.06	7.25	7.09	7.18	7.22	6.96	7.01	6.94	7.02	6.96	6.87	6.79	6.82	8.56	8.64	8.71	8.38	8.49	8.62	8.79	8.8	8.8	8.64	8.59	8.68	9.01	8.9	8.98	7.667272410817453	9.076720518296877	7.1862453280278435	6.9828874054338135	6.8614498859326165	8.637966449928268
Q9H0Q0	CYRIA_HUMAN	CYRIA	4.0	4.0	4.0	6.0	6.0	6.0	6.0	6.0	7.63	7.55	7.57	9.74	9.83	9.72	7.11	7.05	7.3	7.13	7.32	7.38	7.48	7.48	8.17	8.16	8.14	8.13	9.15	9.24	9.29	8.66	8.74	8.86	9.56	9.56	9.54	9.47	9.46	9.59	9.6	9.58	9.75	7.583735451059827	9.764131888202106	7.150537345482123	7.416612712215456	8.150086641975319	9.227824198300516
Q9NUQ9	CYRIB_HUMAN	CYRIB	11.0	11.0	11.0	12.0	12.0	12.0	12.0	12.0	11.25	11.27	11.23	12.07	12.14	12.08	11.08	11.04	11.09	11.06	11.05	11.09	11.12	11.1	11.29	11.22	11.23	11.18	11.59	11.59	11.58	11.76	11.79	11.74	11.7	11.72	11.71	11.82	11.8	11.83	11.68	11.64	11.67	11.250092418144005	12.096999359911793	11.067627638680442	11.090224546366642	11.230538956981768	11.586674362360233
Q8NFH3	NUP43_HUMAN	NUP43	7.0	7.0	7.0	6.0	6.0	6.0	6.0	6.0	8.93	8.96	8.95	9.91	9.94	9.91	9.23	9.17	9.21	9.22	9.08	9.06	9.11	9.11	8.96	9.05	9.02	9.02	9.74	9.82	9.75	9.95	9.91	9.9	9.81	9.82	9.82	9.88	9.83	9.8	9.87	9.87	9.8	8.946720518296878	9.920069474030738	9.207678993503926	9.090155713431619	9.012868562303632	9.77044136153894
P41212	ETV6_HUMAN	ETV6	3.0	3.0	3.0	4.0	4.0	4.0	4.0	4.0	7.27	7.2	7.28	8.26	8.15	8.2	6.56	6.73	6.72	6.79	6.83	6.8	6.59	6.77	6.57	6.56	6.68	6.7	8.15	8.28	8.2	7.96	7.91	7.94	8.21	8.13	8.17	8.05	7.98	7.96	8.15	8.28	8.27	7.250436558105033	8.204034903443095	6.702472442401815	6.750457087027977	6.62887560326977	8.210996701396041
Q8TA86	RP9_HUMAN	RP9	4.0	4.0	4.0	3.0	3.0	3.0	3.0	3.0	8.44	8.48	8.5	8.15	8.23	8.05	8.77	8.76	8.75	8.76	8.63	8.66	8.59	8.75	8.67	8.67	8.68	8.68	8.24	8.18	8.06	8.31	8.35	8.33	8.23	8.19	8.19	8.33	8.33	8.38	8.23	8.21	8.39	8.473548496596614	8.145207606821522	8.760017328644825	8.658711270334484	8.675008664322412	8.161927360540638
O14639	ABLM1_HUMAN	ABLIM1	30.0	30.0	30.0	27.0	27.0	27.0	27.0	27.0	11.43	11.39	11.41	12.11	12.15	12.14	11.21	11.26	11.26	11.21	11.06	11.11	11.15	11.14	10.97	10.92	10.94	10.93	11.8	11.92	11.87	11.64	11.69	11.69	11.67	11.66	11.63	11.59	11.58	11.6	11.7	11.63	11.72	11.410092418144005	12.133433245263364	11.235216597654146	11.115422366872998	10.940121659376347	11.864170774450901
Q08722	CD47_HUMAN	CD47	3.0	3.0	3.0	3.0	3.0	3.0	3.0	3.0	8.42	8.41	8.46	8.45	8.52	8.52	8.14	8.07	7.92	8.1	7.95	7.83	8.05	7.93	8.33	8.36	8.32	8.31	7.05	7.46	7.25	7.54	7.54	7.41	7.4	6.95	7.47	7.72	7.71	7.77	7.11	7.3	7.36	8.430162210222065	8.497041988009196	8.059858094078315	7.942113566005085	8.330121659376347	7.2630399589902925
Q96KB5	TOPK_HUMAN	PBK	11.0	11.0	11.0	11.0	11.0	11.0	11.0	11.0	10.3	10.31	10.32	10.63	10.58	10.58	10.52	10.51	10.49	10.49	10.49	10.44	10.54	10.49	10.2	10.16	10.16	10.16	11.07	11.17	11.08	11.03	11.06	11.04	10.98	11.02	10.97	11.15	11.04	11.04	11.38	11.34	11.3	10.310023104813514	10.596859942491898	10.502558521148043	10.490433195308293	10.170104451674383	11.107372387319788
Q9Y5Q0	FADS3_HUMAN	FADS3	4.0	4.0	4.0	4.0	4.0	4.0	4.0	4.0	7.55	7.61	7.48	8.97	9.09	9.1	7.24	7.03	7.05	7.08	7.14	7.05	7.17	7.15	7.88	7.91	7.86	7.94	8.24	8.3	8.24	8.24	8.19	8.34	8.67	8.85	8.74	8.81	8.73	8.68	8.87	8.81	8.77	7.5476434822047604	9.054530825777002	7.102418866513393	7.1282267413078335	7.897818810765713	8.26027852657523
O60506	HNRPQ_HUMAN	SYNCRIP	23.0	23.0	23.0	23.0	23.0	23.0	23.0	23.0	12.02	12.05	12.03	12.65	12.61	12.62	12.18	12.18	12.19	12.13	12.2	12.18	12.19	12.22	12.15	12.2	12.18	12.18	12.79	12.8	12.79	12.89	12.92	12.91	12.79	12.76	12.76	12.81	12.76	12.74	12.72	12.71	12.71	12.033387303590594	12.626766993781395	12.17018953146285	12.19757592480868	12.177610281308374	12.793341040889889
Q8N4Q1	MIA40_HUMAN	CHCHD4	1.0	1.0	1.0	2.0	2.0	2.0	2.0	2.0	6.27	6.08	6.14	8.54	8.59	8.54	6.74	6.79	6.85	6.82	6.27	6.69	6.56	6.47	7.1	7.28	7.01	7.09	8.57	8.51	8.5	8.32	8.23	8.23	8.74	8.76	8.79	8.75	8.85	8.77	8.46	8.58	8.6	6.165528662843145	8.556859942491897	6.800570119185345	6.505502272116484	7.123432485902674	8.526999359911793
P26374	RAE2_HUMAN	CHML	7.0	7.0	7.0	10.0	10.0	10.0	10.0	10.0	9.54	9.56	9.54	9.96	10.01	10.0	9.35	9.34	9.27	9.31	9.4	9.39	9.38	9.34	9.56	9.55	9.48	9.55	9.62	9.65	9.62	9.53	9.52	9.64	9.75	9.79	9.74	9.59	9.61	9.58	9.78	9.76	9.74	9.54669752049496	9.990161249396822	9.317834488053684	9.377678993503926	9.53535234539712	9.630069474030737
P63000	RAC1_HUMAN	RAC1	3.0	3.0	3.0	3.0	3.0	3.0	3.0	3.0	9.65	9.74	9.71	10.25	9.9	10.14	9.99	9.95	9.95	9.93	9.78	9.8	9.82	9.92	9.95	10.01	9.86	9.94	10.22	10.28	10.26	10.36	10.35	10.28	10.26	10.28	10.25	10.27	10.29	10.22	10.15	10.17	10.12	9.700483561129838	10.103954226687247	9.955165160096648	9.831016490937335	9.940984260404806	10.253548496596613
Q13126	MTAP_HUMAN	MTAP	10.0	10.0	10.0	7.0	7.0	7.0	7.0	7.0	9.18	9.16	9.18	9.76	9.71	9.72	9.42	9.43	9.51	9.36	9.22	9.26	9.28	9.3	9.31	9.42	9.38	9.38	9.57	9.63	9.6	9.74	9.7	9.67	9.65	9.61	9.59	9.57	9.51	9.61	9.59	9.52	9.49	9.173364092258845	9.730162210222066	9.430990983678086	9.265302338906004	9.373040931103924	9.600207936661581
Q9H845	ACAD9_HUMAN	ACAD9	19.0	19.0	19.0	17.0	17.0	17.0	17.0	17.0	10.28	10.29	10.25	11.62	11.75	11.67	10.04	10.11	10.09	10.09	10.22	10.2	10.22	10.17	10.32	10.29	10.29	10.26	11.45	11.49	11.48	11.52	11.5	11.49	11.56	11.53	11.52	11.55	11.59	11.61	11.51	11.51	11.53	10.273433245263364	11.680996701396042	10.082730662372459	10.202644651998277	10.290155955305812	11.473433245263363
Q14011	CIRBP_HUMAN	CIRBP	4.0	4.0	4.0	6.0	6.0	6.0	6.0	6.0	9.03	8.91	9.02	9.78	9.83	9.8	8.66	8.72	8.68	8.69	8.86	8.9	8.76	8.8	8.91	8.89	8.88	9.01	10.28	10.28	10.27	9.88	9.85	9.93	10.11	10.15	10.1	10.17	10.18	10.19	10.2	10.22	10.19	8.987681939480415	9.803479826764276	8.68766271581709	8.831004885576908	8.923435983621026	10.276674362360232
Q9Y3M8	STA13_HUMAN	STARD13	9.0	9.0	9.0	9.0	9.0	9.0	9.0	9.0	8.64	8.58	8.71	9.72	9.86	9.81	8.93	8.93	8.92	8.9	8.77	8.71	8.76	8.79	8.93	8.95	8.96	8.87	9.83	9.89	9.88	9.68	9.74	9.82	9.69	9.62	9.61	9.64	9.66	9.63	9.56	9.52	9.47	8.644312401702972	9.797824198300516	8.920051865615962	8.757799657362801	8.927919477748617	9.86690449414445
Q13823	NOG2_HUMAN	GNL2	21.0	21.0	21.0	18.0	18.0	18.0	18.0	18.0	10.77	10.82	10.79	10.71	10.51	10.61	10.96	10.97	10.95	10.99	11.16	11.17	11.18	11.2	10.78	10.84	10.89	10.83	11.2	11.23	11.16	11.52	11.5	11.5	10.88	10.84	10.88	10.97	10.95	10.89	10.94	10.94	10.8	10.793479826764276	10.612309566174854	10.967575924808681	11.17757592480868	10.835528491408827	11.196951286918875
P05114	HMGN1_HUMAN	HMGN1	4.0	4.0	4.0	4.0	4.0	4.0	4.0	4.0	8.85	8.94	8.81	10.13	10.1	10.05	9.53	9.6	9.63	9.5	9.0	8.89	9.07	9.03	9.57	9.83	9.78	9.75	9.93	10.24	10.04	9.84	9.84	9.96	10.0	9.98	9.84	9.9	9.89	9.93	9.87	9.81	9.73	8.867696345414295	10.093709840747975	9.565944238233802	8.99903194113935	9.735767509114302	10.075758281431607
O15031	PLXB2_HUMAN	PLXNB2	26.0	26.0	26.0	30.0	30.0	30.0	30.0	30.0	10.97	11.0	11.03	11.89	11.9	11.95	11.17	11.14	11.16	11.15	11.01	11.04	11.04	11.03	11.18	11.22	11.21	11.22	11.95	12.04	12.01	11.61	11.55	11.53	11.82	11.81	11.82	11.81	11.89	11.87	11.9	11.93	11.93	11.000207936661582	11.913572987492149	11.155043321403923	11.030051865615961	11.207592802995219	12.000483561129837
Q16134	ETFD_HUMAN	ETFDH	4.0	4.0	4.0	5.0	5.0	5.0	5.0	5.0	8.2	8.16	8.27	9.02	9.09	9.08	7.81	7.69	7.81	7.93	8.18	8.13	7.99	8.11	8.29	8.29	8.23	8.17	8.53	8.38	8.47	9.13	8.92	9.0	8.89	8.94	8.93	8.82	8.85	8.84	8.88	8.97	8.94	8.210718564575714	9.06366294271967	7.812494610848375	8.104168330596204	8.245852790387362	8.461312198040906
Q13683	ITA7_HUMAN	ITGA7	4.0	4.0	4.0	6.0	6.0	6.0	6.0	6.0	7.9	7.89	7.83	9.26	9.44	9.45	7.46	7.48	7.39	7.52	7.25	7.23	7.16	7.14	7.5	7.51	7.55	7.64	8.57	8.63	8.58	8.18	8.18	8.3	8.71	8.74	8.64	8.33	8.43	8.49	8.65	8.64	8.6	7.873662942719671	9.385936527439128	7.463265174635946	7.195736354830577	7.5510677252734135	8.593572987492148
Q15165	PON2_HUMAN	PON2	7.0	7.0	7.0	8.0	8.0	8.0	8.0	8.0	9.42	9.4	9.4	10.42	10.52	10.47	9.19	9.13	9.18	9.15	9.16	9.16	9.12	9.2	9.26	9.14	9.15	9.2	10.1	10.1	10.09	10.21	10.22	10.24	10.2	10.16	10.21	9.95	10.03	10.03	10.2	10.15	10.19	9.406697520494959	10.470577564843715	9.162696903855823	9.16027724999202	9.188290660113793	10.096674362360233
P07476	INVO_HUMAN	IVL	2.0	2.0	2.0	2.0	2.0	2.0	2.0	2.0	5.23	4.96	4.89	6.09	6.14	5.84	5.85	5.83	5.57	5.77	5.81	5.8	5.49	5.75	9.1	9.09	8.94	9.02	7.43	7.23	7.22	6.74	6.45	6.65	7.79	7.69	7.63	7.28	7.45	7.45	6.98	6.87	7.12	5.034252326328833	6.02918210571802	5.759151495420051	5.718208229324908	9.038916266396024	7.296624642646549
P07996	TSP1_HUMAN	THBS1	18.0	18.0	18.0	18.0	18.0	18.0	18.0	18.0	9.85	9.86	9.92	10.68	10.7	10.81	10.08	10.11	10.12	10.12	9.81	9.93	9.93	9.92	10.0	9.91	9.9	9.97	10.64	10.62	10.68	10.89	10.91	10.96	10.66	10.77	10.67	10.46	10.42	10.57	10.73	10.59	10.73	9.876999359911792	10.73114152174063	10.107592802995217	9.898378394385677	9.945598728758002	10.646882778866555
P09497	CLCB_HUMAN	CLTB	7.0	7.0	7.0	7.0	7.0	7.0	7.0	7.0	9.08	9.11	9.1	10.65	10.7	10.62	9.35	9.38	9.34	9.31	9.2	9.18	9.26	9.21	9.57	9.61	9.6	9.48	10.75	10.8	10.76	10.75	10.73	10.7	10.73	10.65	10.67	10.75	10.77	10.71	10.63	10.64	10.51	9.096720518296877	10.657044870162904	9.345216602648916	9.21280249464365	9.565900064309883	10.770162210222065
O96007	MOC2B_HUMAN	MOCS2	2.0	2.0	2.0	2.0	2.0	2.0	2.0	2.0	6.22	5.94	6.08	5.85	5.85	5.7	6.88	6.63	6.59	6.79	6.13	6.19	6.36	6.25	6.69	6.83	6.89	6.92	6.02	6.03	6.15	5.96	5.86	5.89	6.19	6.2	6.07	6.14	6.28	6.23	5.82	5.95	5.87	6.084525012662774	5.801712346889548	6.727323982081387	6.235019454142674	6.835168239108878	6.067886981110949
Q14498	RBM39_HUMAN	RBM39	13.0	13.0	13.0	10.0	10.0	10.0	10.0	10.0	11.12	11.14	11.09	11.52	11.58	11.53	11.29	11.28	11.27	11.25	11.23	11.23	11.27	11.25	11.14	11.21	11.17	11.15	11.59	11.64	11.58	11.69	11.64	11.63	11.55	11.5	11.48	11.53	11.55	11.52	11.52	11.51	11.45	11.11681282795783	11.543572987492148	11.27257569960422	11.245095486459665	11.167750105229167	11.603572987492148
Q8IVF2	AHNK2_HUMAN	AHNAK2	83.0	83.0	83.0	97.0	97.0	97.0	97.0	97.0	12.5	12.47	12.42	13.67	13.73	13.72	12.74	12.77	12.81	12.73	12.58	12.53	12.5	12.48	12.79	12.8	12.74	12.75	13.73	13.75	13.74	13.25	13.24	13.3	13.61	13.55	13.56	13.59	13.64	13.62	13.29	13.29	13.29	12.463709840747976	13.70690449414445	12.762836965005244	12.522993716598254	12.77022526197656	13.740023104813513
P17812	PYRG1_HUMAN	CTPS1	14.0	14.0	14.0	17.0	17.0	17.0	17.0	17.0	10.92	11.01	10.93	11.55	11.39	11.47	11.15	11.15	11.17	11.1	11.05	11.05	11.11	11.11	11.24	11.2	11.17	11.17	11.77	11.87	11.77	11.82	11.74	11.7	11.82	11.74	11.76	12.04	12.01	12.03	11.76	11.77	11.77	10.95389902616654	11.471478335245353	11.14273066237246	11.08031189375468	11.195287112790524	11.80410932323944
Q96HA7	TONSL_HUMAN	TONSL	13.0	13.0	13.0	14.0	14.0	14.0	14.0	14.0	9.3	9.34	9.31	9.69	9.64	9.63	9.04	9.03	9.07	9.12	9.34	9.35	9.31	9.29	8.94	8.94	8.9	8.99	9.68	9.66	9.64	9.38	9.44	9.39	9.6	9.54	9.63	9.58	9.6	9.63	9.82	9.84	9.9	9.316766993781396	9.653572987492149	9.065426690101955	9.322696903855823	8.942853665593862	9.660092418144007
P52630	STAT2_HUMAN	STAT2	10.0	10.0	10.0	11.0	11.0	11.0	11.0	11.0	9.21	9.19	9.21	10.38	10.47	10.41	8.95	8.9	8.9	8.92	8.59	8.56	8.54	8.63	9.06	9.01	9.0	8.88	9.59	9.62	9.69	9.72	9.75	9.74	9.78	9.77	9.74	9.75	9.7	9.77	9.84	9.83	9.86	9.203364092258846	10.420486763342197	8.917645597826718	8.580399616549814	8.988996897278136	9.633944319288632
P07711	CATL1_HUMAN	CTSL	7.0	7.0	7.0	4.0	4.0	4.0	4.0	4.0	8.27	8.22	8.24	8.47	8.48	8.55	8.51	8.52	8.49	8.59	8.61	8.53	8.56	8.54	9.13	9.15	9.12	9.18	8.65	8.55	8.49	9.89	9.9	9.73	8.95	9.0	9.05	8.85	8.83	8.85	8.83	8.97	8.85	8.243479826764277	8.50044136153894	8.527995392776164	8.56033103381216	9.145182426812475	8.564849239500447
P08397	HEM3_HUMAN	HMBS	6.0	6.0	6.0	9.0	9.0	9.0	9.0	9.0	9.59	9.67	9.67	10.31	10.43	10.38	9.45	9.38	9.38	9.37	9.47	9.5	9.54	9.53	9.54	9.54	9.4	9.48	10.24	10.3	10.32	10.14	10.14	10.17	10.32	10.29	10.29	10.26	10.4	10.32	10.31	10.33	10.28	9.643823159737961	10.374170774450901	9.395358109886978	9.510259318563804	9.491133906556572	10.287065463434116
Q12789	TF3C1_HUMAN	GTF3C1	39.0	39.0	39.0	45.0	45.0	45.0	45.0	45.0	11.67	11.62	11.63	11.81	11.82	11.85	11.5	11.48	11.47	11.5	11.65	11.66	11.61	11.6	11.57	11.52	11.53	11.55	11.71	11.66	11.7	11.81	11.76	11.77	11.83	11.83	11.83	11.86	11.82	11.87	11.88	11.86	11.85	11.640162210222064	11.826766993781396	11.487558446079287	11.630225261976559	11.542627953959114	11.690161249396823
O60704	TPST2_HUMAN	TPST2	7.0	7.0	7.0	6.0	6.0	6.0	6.0	6.0	9.07	8.97	8.95	8.45	8.44	8.62	8.65	8.72	8.72	8.64	8.65	8.73	8.67	8.79	8.83	8.73	8.73	8.76	8.57	8.51	8.56	8.51	8.5	8.58	8.65	8.68	8.69	8.52	8.45	8.46	8.61	8.53	8.54	8.997628815439342	8.50572828395514	8.682991533827556	8.711044344873322	8.76308308923879	8.54690449414445
Q96FF9	CDCA5_HUMAN	CDCA5	4.0	4.0	4.0	5.0	5.0	5.0	5.0	5.0	8.52	8.55	8.57	9.06	8.84	8.96	8.81	8.81	8.89	8.79	8.52	8.56	8.55	8.51	8.37	8.4	8.37	8.39	9.85	9.79	9.77	9.55	9.46	9.43	9.44	9.49	9.59	9.72	9.75	9.8	9.93	9.98	10.09	8.546812827957831	8.956128923764382	8.825515676137364	8.535147289318424	8.382558521148042	9.803735451059827
P13010	XRCC5_HUMAN	XRCC5	31.0	31.0	31.0	30.0	30.0	30.0	30.0	30.0	12.75	12.78	12.76	13.08	13.06	13.07	12.65	12.64	12.64	12.65	12.7	12.7	12.75	12.74	12.65	12.63	12.65	12.63	13.13	13.19	13.13	13.18	13.2	13.18	13.08	13.05	13.05	13.07	13.06	13.06	13.05	13.05	13.06	12.763387303590592	13.070023104813513	12.645008664322413	12.722679845493793	12.640034657081511	13.15027852657523
Q0VDF9	HSP7E_HUMAN	HSPA14	16.0	16.0	16.0	19.0	19.0	19.0	19.0	19.0	9.97	10.0	9.98	10.94	10.9	10.93	10.2	10.17	10.23	10.18	10.15	10.16	10.23	10.16	10.19	10.25	10.21	10.13	11.14	11.16	11.14	11.2	11.21	11.2	11.16	11.19	11.15	11.16	11.14	11.22	11.23	11.19	11.28	9.983387303590593	10.923433245263364	10.195182426812474	10.175358109886979	10.195647671633317	11.146697520494959
Q99523	SORT_HUMAN	SORT1	4.0	4.0	4.0	8.0	8.0	8.0	8.0	8.0	7.35	7.47	7.28	9.66	9.48	9.74	6.7	6.9	6.56	6.85	6.58	6.44	6.61	6.76	6.11	6.07	6.21	6.02	9.0	9.1	9.02	9.16	9.17	9.15	9.19	9.26	9.2	9.18	9.06	9.2	9.39	9.39	9.37	7.368811170222802	9.630716757114259	6.758589069018908	6.601982510093265	6.104199960943686	9.04065070718448
Q9BVC3	DCC1_HUMAN	DSCC1	6.0	6.0	6.0	6.0	6.0	6.0	6.0	6.0	9.72	9.68	9.73	9.72	9.84	9.9	9.48	9.51	9.44	9.53	9.5	9.46	9.48	9.51	9.53	9.5	9.47	9.5	9.76	9.67	9.76	9.4	9.32	9.37	9.76	9.8	9.82	9.75	9.81	9.82	9.96	10.02	10.02	9.710161249396823	9.821927360540638	9.490397454909372	9.487627638680442	9.50015595530581	9.730619442356591
Q8IYB7	DI3L2_HUMAN	DIS3L2	13.0	13.0	13.0	17.0	17.0	17.0	17.0	17.0	10.32	10.3	10.34	11.04	11.17	11.1	10.08	10.1	10.16	10.14	10.14	10.25	10.18	10.21	9.9	9.89	9.92	9.9	10.79	10.77	10.75	10.56	10.57	10.58	10.69	10.8	10.76	10.7	10.72	10.75	10.93	10.88	10.94	10.320092418144007	11.104312401702972	10.12034655083619	10.195563136005212	9.902541222999563	10.770092418144007
Q9Y221	NIP7_HUMAN	NIP7	6.0	6.0	6.0	9.0	9.0	9.0	9.0	9.0	8.59	8.64	8.55	10.01	9.87	9.89	8.85	8.94	8.93	8.82	8.98	9.02	9.01	8.99	8.85	8.89	8.95	8.96	10.33	10.45	10.38	10.63	10.66	10.61	10.33	10.3	10.29	10.43	10.41	10.46	10.25	10.25	10.41	8.593803634484313	9.924670039673055	8.885908381356495	9.000086641975317	8.913197640461274	10.387507937873766
O96028	NSD2_HUMAN	NSD2	16.0	16.0	16.0	11.0	11.0	11.0	11.0	11.0	10.35	10.28	10.27	9.73	9.67	9.72	10.09	10.09	10.08	10.11	10.23	10.2	10.17	10.13	9.8	9.76	9.85	9.8	9.86	9.81	9.82	9.58	9.72	9.66	9.77	9.81	9.82	9.82	9.85	9.81	10.0	9.98	10.02	10.300441361538939	9.70690449414445	10.092541222999563	10.182973656045522	9.802853665593862	9.830162210222063
P62495	ERF1_HUMAN	ETF1	18.0	18.0	18.0	19.0	19.0	19.0	19.0	19.0	11.5	11.53	11.52	11.95	11.98	11.98	11.65	11.64	11.66	11.67	11.68	11.69	11.73	11.73	11.7	11.72	11.68	11.68	12.1	12.08	12.06	12.23	12.25	12.25	12.12	12.09	12.09	12.11	12.12	12.1	12.09	12.07	12.03	11.516720518296877	11.970069153740269	11.655043321403923	11.707679710377608	11.695095486459664	12.080092418144007
Q6NYC1	JMJD6_HUMAN	JMJD6	5.0	5.0	5.0	8.0	8.0	8.0	8.0	8.0	8.15	8.07	8.02	9.15	9.34	9.23	8.43	8.42	8.4	8.43	8.28	8.42	8.37	8.41	8.19	8.16	8.18	8.2	9.59	9.65	9.59	9.78	9.84	9.77	9.36	9.42	9.38	9.26	9.33	9.36	9.43	9.31	9.35	8.08099670139604	9.242108979791743	8.420051865615962	8.37104611544411	8.18257569960422	9.610278526575229
Q7Z478	DHX29_HUMAN	DHX29	33.0	33.0	33.0	30.0	30.0	30.0	30.0	30.0	11.17	11.15	11.2	11.56	11.61	11.57	11.33	11.31	11.36	11.33	11.31	11.36	11.26	11.3	11.14	11.15	11.15	11.17	11.54	11.53	11.54	11.57	11.63	11.59	11.55	11.59	11.59	11.56	11.61	11.61	11.61	11.62	11.93	11.173479826764277	11.580162210222065	11.33261065664313	11.307940435308822	11.152541222999563	11.536674362360232
P20020	AT2B1_HUMAN	ATP2B1	9.0	9.0	9.0	9.0	9.0	9.0	9.0	9.0	9.39	9.38	9.35	9.63	9.73	9.66	9.6	9.59	9.63	9.63	9.27	9.31	9.38	9.3	9.28	9.25	9.28	9.3	9.21	9.24	9.25	9.99	9.93	9.84	9.36	9.43	9.42	9.37	9.38	9.36	9.46	9.46	9.41	9.373433245263364	9.673944319288633	9.61261041518013	9.315566750945877	9.277610281308373	9.233433245263365
Q96T88	UHRF1_HUMAN	UHRF1	24.0	24.0	24.0	16.0	16.0	16.0	16.0	16.0	10.38	10.39	10.34	10.62	10.61	10.62	10.21	10.21	10.15	10.17	10.33	10.32	10.36	10.37	9.97	10.01	10.05	10.01	10.04	9.91	9.87	10.06	10.04	10.03	10.12	10.18	10.15	10.39	10.38	10.33	10.33	10.37	10.34	10.370161249396823	10.616674362360232	10.185233626048264	10.345147289318422	10.010277249992022	9.941841510381662
Q9H0A0	NAT10_HUMAN	NAT10	30.0	30.0	30.0	30.0	30.0	30.0	30.0	30.0	11.44	11.5	11.45	11.98	11.97	11.94	11.61	11.59	11.61	11.6	11.67	11.71	11.71	11.72	11.58	11.56	11.54	11.53	12.14	12.21	12.13	12.28	12.22	12.18	12.12	12.13	12.09	12.2	12.18	12.2	12.12	12.13	12.06	11.463572987492148	11.963433245263365	11.602523804323367	11.702627234570818	11.552627953959114	12.16044136153894
Q15154	PCM1_HUMAN	PCM1	15.0	15.0	15.0	20.0	20.0	20.0	20.0	20.0	9.96	9.91	9.89	10.57	10.59	10.57	10.13	10.09	10.12	10.11	10.16	10.14	10.11	10.12	9.97	10.02	10.01	9.98	10.75	10.71	10.73	10.95	10.96	10.93	10.85	10.86	10.91	10.92	10.93	10.95	10.92	10.94	10.85	9.920301308901715	10.576697520494958	10.11257569960422	10.132627953959114	9.995147289318423	10.730092418144006
Q53EZ4	CEP55_HUMAN	CEP55	10.0	10.0	10.0	9.0	9.0	9.0	9.0	9.0	9.62	9.63	9.66	10.04	10.1	10.09	9.43	9.36	9.4	9.4	9.82	9.84	9.83	9.82	9.27	9.12	9.19	9.29	9.59	9.51	9.56	10.22	10.28	10.3	9.69	9.82	9.74	9.74	9.67	9.61	9.81	9.84	9.78	9.636766993781396	10.076904494144449	9.39771406939199	9.827523849365342	9.219074537737072	9.553709840747976
O95985	TOP3B_HUMAN	TOP3B	9.0	9.0	9.0	7.0	7.0	7.0	7.0	7.0	9.01	8.96	8.96	8.83	8.82	8.81	8.64	8.7	8.7	8.76	8.86	8.87	8.93	8.82	8.88	8.88	8.8	8.81	8.97	8.92	8.93	8.94	8.92	8.99	9.08	9.14	9.1	9.04	9.11	9.16	9.05	9.04	9.13	8.976859942491899	8.820023104813513	8.70062378750936	8.870538956981767	8.842991533827556	8.940162210222065
O95167	NDUA3_HUMAN	NDUFA3	2.0	2.0	2.0	2.0	2.0	2.0	2.0	2.0	7.76	7.63	7.75	7.32	7.25	7.32	7.3	7.36	7.2	7.28	7.62	7.7	7.5	7.6	7.62	7.7	7.51	7.68	7.37	7.21	7.23	7.39	7.43	7.59	7.53	7.54	7.6	7.54	7.56	7.47	7.61	7.5	7.6	7.714530825777001	7.297041988009197	7.286131091491798	7.606752552542544	7.629372923846673	7.271774639296551
P22234	PUR6_HUMAN	PAICS	17.0	17.0	17.0	20.0	20.0	20.0	20.0	20.0	11.85	11.88	11.86	12.59	12.53	12.53	12.03	12.0	12.03	11.97	11.98	11.93	12.02	11.97	11.82	11.79	11.78	11.79	12.68	12.72	12.71	12.69	12.67	12.69	12.64	12.62	12.61	12.7	12.62	12.59	12.67	12.64	12.61	11.863387303590594	12.550278526575228	12.007713827108057	11.975355222650158	11.795078218703264	12.703433245263364
Q7Z2K8	GRIN1_HUMAN	GPRIN1	10.0	10.0	10.0	15.0	15.0	15.0	15.0	15.0	8.75	8.66	8.69	9.8	9.84	9.77	8.96	8.93	8.92	9.0	8.8	8.79	8.8	8.72	9.59	9.64	9.63	9.66	9.9	9.81	9.85	9.92	9.82	9.9	10.05	10.06	10.05	10.0	10.07	10.1	9.79	9.89	9.85	8.700486763342196	9.803618605955956	8.952836965005245	8.7778844068543	9.630224546366643	9.853803634484313
P11169	GTR3_HUMAN	SLC2A3	2.0	2.0	2.0	2.0	2.0	2.0	2.0	2.0	5.87	5.86	5.97	8.21	8.23	8.17	6.63	6.68	6.64	6.62	4.8	5.16	5.28	5.29	6.23	6.26	6.27	6.48	8.22	8.22	8.26	8.06	7.99	7.98	8.03	7.94	7.86	7.87	7.86	7.88	7.84	7.86	7.6	5.900861478253345	8.203548496596614	6.642680569859414	5.145570794016629	6.313496965661046	8.233456936460392
Q16644	MAPK3_HUMAN	MAPKAPK3	9.0	9.0	9.0	7.0	7.0	7.0	7.0	7.0	9.66	9.66	9.61	10.25	10.15	10.17	9.84	9.85	9.82	9.86	9.78	9.78	9.85	9.8	9.94	9.97	9.92	9.93	10.21	10.22	10.2	10.07	10.09	9.99	10.18	10.24	10.21	10.32	10.31	10.32	10.29	10.27	10.29	9.643525126427306	10.19065070718448	9.84257569960422	9.802785437530083	9.940121659376347	10.210023104813512
Q96RL1	UIMC1_HUMAN	UIMC1	11.0	11.0	11.0	8.0	8.0	8.0	8.0	8.0	9.22	9.16	9.14	9.02	9.1	9.13	8.85	8.9	8.87	8.92	9.14	9.15	9.03	9.08	8.76	8.61	8.76	8.72	9.05	9.07	9.04	9.13	9.1	9.05	9.06	9.09	9.03	8.97	9.0	9.0	9.05	8.94	9.06	9.173735451059828	9.084076352338757	8.885251254735657	9.100811090642065	8.713788727777874	9.053387303590593
Q92820	GGH_HUMAN	GGH	10.0	10.0	10.0	9.0	9.0	9.0	9.0	9.0	10.75	10.7	10.63	11.25	11.19	11.32	10.34	10.36	10.32	10.32	10.37	10.31	10.43	10.39	10.56	10.64	10.64	10.52	10.95	11.01	10.96	11.03	10.94	10.92	10.99	10.81	11.03	10.99	11.06	11.03	10.76	10.82	10.91	10.694170774450901	11.254312401702972	10.335095486459664	10.375647671633317	10.590933173515115	10.973572987492147
P23743	DGKA_HUMAN	DGKA	7.0	7.0	7.0	13.0	13.0	13.0	13.0	13.0	8.33	8.23	8.27	10.39	10.33	10.37	8.01	7.91	7.91	7.93	7.92	7.78	7.91	7.93	8.7	8.71	8.69	8.67	10.1	10.09	10.1	9.69	9.69	9.67	10.17	10.2	10.2	10.41	10.41	10.38	10.27	10.33	10.33	8.277253259849527	10.363548496596614	7.940594907602006	7.886270684342787	8.69257569960422	10.096674362360233
P29401	TKT_HUMAN	TKT	28.0	28.0	28.0	29.0	29.0	29.0	29.0	29.0	12.66	12.63	12.66	12.53	12.93	12.74	11.94	11.91	11.9	11.97	12.43	12.44	12.43	12.45	12.2	11.93	12.02	11.92	12.75	12.76	12.7	12.78	12.73	12.77	12.75	12.75	12.77	12.64	12.76	12.87	12.94	12.7	12.87	12.65006915374027	12.74254696717344	11.930260519552085	12.437523849365341	12.021960597567682	12.736904494144449
P55010	IF5_HUMAN	EIF5	10.0	10.0	10.0	13.0	13.0	13.0	13.0	13.0	9.52	9.54	9.55	10.26	10.24	10.3	9.8	9.75	9.73	9.74	9.77	9.8	9.8	9.72	9.67	9.66	9.6	9.66	10.9	10.83	10.9	11.02	11.01	11.03	10.9	10.9	10.87	10.81	10.81	10.81	10.82	10.81	10.8	9.536720518296878	10.266882778866556	9.75525270092141	9.772868319204585	9.64776458355558	10.877041988009196
Q9UQB8	BAIP2_HUMAN	BAIAP2	23.0	23.0	23.0	23.0	23.0	23.0	23.0	23.0	10.96	10.96	10.94	11.65	11.62	11.6	11.12	11.09	11.13	11.08	11.02	11.06	11.07	11.04	11.28	11.27	11.27	11.24	11.56	11.59	11.6	11.57	11.54	11.57	11.78	11.79	11.8	11.9	11.9	11.92	11.69	11.66	11.72	10.953364092258846	11.623479826764276	11.105147289318422	11.047627638680442	11.265077738267562	11.583433245263365
Q8TD20	GTR12_HUMAN	SLC2A12	1.0	1.0	1.0	2.0	2.0	2.0	2.0	2.0	4.14	3.81	3.89	6.7	6.94	7.06	2.17	1.85	0.21	1.84	3.46	3.19	3.47	3.25	2.75	2.5	2.48	2.07	6.77	6.57	6.71	6.1	6.44	6.49	6.62	6.88	6.71	6.4	6.27	6.44	6.6	6.7	6.66	3.9536247778098255	6.907650741267133	1.6828007237565246	3.3478419766234975	2.4700075176529737	6.685745076994245
Q66GS9	CP135_HUMAN	CEP135	7.0	7.0	7.0	5.0	5.0	5.0	5.0	5.0	9.11	9.0	9.09	8.89	8.9	8.89	8.78	8.76	8.71	8.83	8.98	9.08	9.02	8.96	8.87	8.72	8.79	8.85	8.99	8.98	9.03	9.36	9.31	9.28	8.99	9.07	8.96	8.99	8.88	8.87	9.1	9.15	9.21	9.067454430621599	8.89334104088989	8.770641108663348	9.010731571117995	8.808677539592267	9.000162210222063
P26639	SYTC_HUMAN	TARS1	29.0	29.0	29.0	32.0	32.0	32.0	32.0	32.0	13.02	13.05	13.02	13.56	13.6	13.58	13.18	13.15	13.17	13.14	13.01	13.01	13.04	13.07	13.02	13.04	12.97	12.98	13.45	13.48	13.45	13.55	13.55	13.53	13.4	13.37	13.36	13.41	13.41	13.39	13.38	13.37	13.29	13.030069474030737	13.580092418144007	13.160086641975317	13.03271504313425	13.002783988868982	13.460069474030737
P30040	ERP29_HUMAN	ERP29	11.0	11.0	11.0	11.0	11.0	11.0	11.0	11.0	11.45	11.48	11.45	12.56	12.61	12.59	11.32	11.31	11.31	11.33	11.27	11.25	11.27	11.31	11.39	11.39	11.35	11.4	12.25	12.26	12.23	12.39	12.34	12.33	12.27	12.26	12.27	12.22	12.24	12.21	12.25	12.26	12.23	11.460069474030737	12.58681282795783	11.317523849365342	11.275165160096648	11.382627234570817	12.246720518296877
O75691	UTP20_HUMAN	UTP20	46.0	46.0	46.0	44.0	44.0	44.0	44.0	44.0	11.79	11.82	11.83	12.09	12.13	12.12	11.97	11.95	11.97	11.93	12.1	12.08	12.11	12.08	11.68	11.66	11.69	11.71	12.46	12.43	12.41	12.64	12.63	12.6	12.34	12.33	12.37	12.43	12.4	12.41	12.4	12.39	12.32	11.813433245263363	12.113433245263364	11.955095126135774	12.09255852114804	11.685112634734416	12.433479826764277
O43670	ZN207_HUMAN	ZNF207	7.0	7.0	7.0	5.0	5.0	5.0	5.0	5.0	10.38	10.42	10.39	9.79	9.84	9.84	10.62	10.59	10.63	10.52	10.5	10.52	10.6	10.56	10.53	10.55	10.53	10.52	9.72	9.8	9.7	9.83	9.82	9.82	9.78	9.74	9.76	9.74	9.78	9.78	9.83	9.86	9.79	10.396766993781396	9.823525126427306	10.590636070386937	10.54551241387528	10.532541222999562	9.740650707184479
O75581	LRP6_HUMAN	LRP6	5.0	5.0	5.0	4.0	4.0	4.0	4.0	4.0	7.29	7.36	7.33	7.77	7.89	7.86	6.85	6.88	6.87	6.9	6.88	6.97	6.91	6.83	6.51	6.41	6.4	6.5	7.51	7.57	7.55	7.5	7.65	7.5	7.59	7.81	7.62	7.62	7.43	7.57	7.82	7.72	7.67	7.3269512869188755	7.840895347999531	6.875112634734417	6.898391557763148	6.455874924903309	7.543548496596614
P56181	NDUV3_HUMAN	NDUFV3	2.0	2.0	2.0	2.0	2.0	2.0	2.0	2.0	7.15	7.21	7.29	7.71	7.82	7.72	6.79	6.51	6.58	6.59	7.14	6.96	7.32	7.21	7.23	7.14	7.21	7.03	7.03	7.12	7.15	7.82	7.65	7.7	7.67	7.79	7.69	7.89	7.85	7.96	7.66	7.65	7.59	7.217808891953317	7.750861478253346	6.621341728455887	7.163363085552587	7.1545962914683106	7.100895347999532
P82970	HMGN5_HUMAN	HMGN5	8.0	8.0	8.0	10.0	10.0	10.0	10.0	10.0	11.31	11.38	11.37	10.59	10.61	10.57	11.16	11.18	11.19	11.18	11.16	11.08	11.15	11.07	11.02	11.08	11.04	11.0	10.5	10.55	10.53	10.42	10.35	10.43	10.5	10.5	10.5	10.3	10.37	10.36	10.44	10.48	10.4	11.353662942719671	10.590092418144007	11.177541087874722	11.115563111036161	11.035304140352363	10.52681282795783
Q9GZX3	CHST6_HUMAN	CHST6	1.0	1.0	1.0	1.0	1.0	1.0	1.0	1.0	6.21	6.18	6.01	6.91	6.96	7.04	5.41	5.47	5.5	5.49	5.92	5.79	5.73	5.78	5.84	5.98	5.96	5.86	6.73	6.71	6.7	6.37	6.48	6.7	6.82	7.09	6.89	6.82	6.89	6.79	6.93	7.06	7.09	6.135984668003792	6.970996701396041	5.467919477748617	5.806728186507709	5.911281962505699	6.7133873035905935
P05997	CO5A2_HUMAN	COL5A2	3.0	3.0	3.0	2.0	2.0	2.0	2.0	2.0	6.55	6.49	6.62	7.13	7.29	7.13	5.84	5.99	5.83	5.83	5.79	5.85	5.7	5.79	5.35	5.55	5.75	5.4	7.39	7.36	7.36	6.39	6.44	6.35	6.7	6.61	6.38	6.23	6.07	6.0	6.63	6.51	6.6	6.554312401702973	7.185328549203156	5.874129229567921	5.783489058197945	5.521037432010673	7.370069474030737
P62979	RS27A_HUMAN	RPS27A	3.0	3.0	3.0	3.0	3.0	3.0	3.0	3.0	8.95	8.98	8.78	8.41	7.96	8.28	9.35	9.48	9.43	9.3	9.39	9.4	9.44	9.45	9.3	9.48	9.36	9.4	8.79	8.88	8.79	8.92	9.03	8.95	8.78	8.76	8.76	9.1	8.93	8.86	8.86	8.88	8.87	8.905984668003793	8.228782022094203	9.39168037594956	9.420225261976558	9.386485927780724	8.820628087707043
Q9Y4C2	TCAF1_HUMAN	TCAF1	14.0	14.0	14.0	13.0	13.0	13.0	13.0	13.0	10.45	10.46	10.5	10.13	10.17	10.16	10.32	10.24	10.27	10.3	10.35	10.4	10.31	10.36	10.31	10.36	10.3	10.34	10.19	10.17	10.15	9.97	9.99	10.0	10.12	10.18	10.16	10.04	10.08	10.08	10.17	10.12	10.12	10.470162210222064	10.153433245263365	10.282817985108581	10.355355222650157	10.327697309201133	10.170092418144007
Q8NCW5	NNRE_HUMAN	NAXE	8.0	8.0	8.0	6.0	6.0	6.0	6.0	6.0	9.84	9.79	9.82	9.55	9.57	9.63	9.55	9.59	9.65	9.6	9.6	9.6	9.63	9.68	9.77	9.73	9.82	9.79	9.47	9.48	9.39	9.46	9.47	9.44	9.44	9.42	9.36	9.33	9.37	9.39	9.11	9.25	9.26	9.816812827957829	9.583735451059828	9.597940435308823	9.627872447391074	9.777869804104313	9.4472253030551
Q29983	MICA_HUMAN	MICA	2.0	2.0	2.0	1.0	1.0	1.0	1.0	1.0	5.5	5.37	5.71	6.78	6.73	6.66	6.12	6.18	6.33	6.17	6.36	6.17	6.37	6.18	6.22	6.24	6.21	6.13	6.63	6.49	6.48	7.26	7.34	7.21	6.75	6.85	6.79	7.1	7.07	6.97	6.98	6.73	6.64	5.533520327561838	6.724170774450902	6.202163987754748	6.273134233162787	6.200601065469727	6.5349757952620715
Q9H3N1	TMX1_HUMAN	TMX1	8.0	8.0	8.0	11.0	11.0	11.0	11.0	11.0	9.25	9.28	9.26	10.46	10.32	10.35	9.54	9.58	9.52	9.45	9.32	9.33	9.34	9.41	9.47	9.54	9.5	9.55	10.32	10.37	10.31	10.6	10.52	10.51	10.39	10.37	10.32	10.43	10.4	10.37	10.23	10.23	10.21	9.263387303590592	10.377931837212858	9.523265174635947	9.35043680297492	9.515354494597185	10.333572987492149
Q9Y5M8	SRPRB_HUMAN	SRPRB	13.0	13.0	13.0	12.0	12.0	12.0	12.0	12.0	10.12	10.11	10.13	10.44	10.41	10.38	10.32	10.28	10.29	10.29	10.36	10.37	10.4	10.37	10.51	10.56	10.51	10.48	10.57	10.59	10.56	10.93	10.89	10.85	10.75	10.7	10.73	10.78	10.76	10.83	10.56	10.57	10.5	10.120023104813512	10.410207936661582	10.295078218703264	10.375078218703264	10.515286875093196	10.573387303590593
Q13308	PTK7_HUMAN	PTK7	14.0	14.0	14.0	14.0	14.0	14.0	14.0	14.0	10.05	10.0	10.05	10.42	10.4	10.45	9.82	9.82	9.84	9.87	9.75	9.71	9.67	9.74	9.54	9.52	9.53	9.52	9.89	9.85	9.86	9.54	9.57	9.61	9.68	9.73	9.7	9.75	9.71	9.69	9.83	9.88	9.97	10.033525126427307	10.423479826764277	9.837645597826718	9.717834488053684	9.527523849365341	9.866766993781395
Q7L1Q6	5MP2_HUMAN	BZW1	16.0	16.0	16.0	16.0	16.0	16.0	16.0	16.0	10.67	10.73	10.7	11.09	11.13	11.09	10.88	10.85	10.84	10.86	10.85	10.82	10.81	10.86	10.88	10.9	10.86	10.9	11.04	11.12	11.09	11.25	11.26	11.21	11.04	11.0	11.0	10.92	10.94	10.96	10.95	10.89	10.79	10.700207936661581	11.103456936460391	10.85757592480868	10.835147289318423	10.885095126135774	11.083709840747975
O43301	HS12A_HUMAN	HSPA12A	10.0	10.0	10.0	9.0	9.0	9.0	9.0	9.0	8.94	8.9	8.96	9.83	9.86	9.83	9.12	9.25	9.19	9.2	8.92	8.99	9.0	8.93	9.45	9.37	9.36	9.39	9.78	9.8	9.85	9.22	9.16	9.25	9.8	9.83	9.78	9.81	9.92	9.9	9.74	9.7	9.73	8.933548496596615	9.840069474030738	9.190742547574029	8.960433175331614	9.39292525707087	9.810301308901714
Q9NR46	SHLB2_HUMAN	SH3GLB2	7.0	7.0	7.0	6.0	6.0	6.0	6.0	6.0	8.18	8.14	8.18	8.84	8.88	8.99	7.73	7.82	7.87	7.8	7.8	7.77	7.88	7.88	7.69	7.74	7.75	7.78	8.73	8.68	8.75	8.3	8.37	8.43	8.55	8.63	8.67	8.63	8.62	8.64	8.8	8.74	8.78	8.166789510607966	8.904737240871537	7.805872123235187	7.833319521556606	7.740362686041487	8.720299387389701
Q14393	GAS6_HUMAN	GAS6	3.0	3.0	3.0	3.0	3.0	3.0	3.0	3.0	7.22	7.21	7.25	8.0	8.12	7.92	6.79	6.77	6.56	6.6	6.3	6.42	6.25	6.48	6.16	6.13	6.13	6.33	6.09	6.05	6.36	6.61	6.82	6.71	6.48	6.6	6.69	6.6	6.48	6.55	6.62	6.42	6.61	7.226766993781395	8.015684297566208	6.683546008724876	6.3654189616924794	6.189947215192055	6.1733666915361916
P43243	MATR3_HUMAN	MATR3	30.0	30.0	30.0	27.0	27.0	27.0	27.0	27.0	12.12	12.14	12.13	12.58	12.64	12.58	11.99	11.98	12.0	12.0	12.08	12.09	12.13	12.11	12.07	12.02	12.05	11.99	12.64	12.7	12.66	12.66	12.68	12.65	12.59	12.57	12.6	12.65	12.67	12.7	12.61	12.58	12.69	12.130023104813512	12.600278526575229	11.992523804323367	12.102627953959113	12.032817985108583	12.666882778866556
O95336	6PGL_HUMAN	PGLS	5.0	5.0	5.0	9.0	9.0	9.0	9.0	9.0	9.56	9.52	9.52	9.99	10.04	9.96	9.28	9.36	9.22	9.34	9.27	9.22	9.25	9.24	9.53	9.54	9.51	9.56	9.62	9.61	9.67	9.31	9.28	9.33	9.65	9.67	9.62	9.67	9.69	9.71	9.44	9.51	9.48	9.533456936460391	9.997044870162904	9.30103474042753	9.245112634734417	9.535112634734416	9.633572987492148
Q17RH7	TPRXL_HUMAN	TPRXL	1.0	1.0	1.0	1.0	1.0	1.0	1.0	1.0	3.7	3.31	3.97	4.43	4.76	4.39	5.04	4.71	4.91	4.61	4.11	4.25	4.15	3.83	5.72	5.89	5.75	5.65	5.65	5.45	5.56	5.85	5.93	5.9	6.36	6.18	6.3	6.04	6.02	6.24	5.27	5.57	5.52	3.6849841893539357	4.53642351098726	4.827277704730053	4.093170550172377	5.755169427371626	5.555645268947501
Q8WUX9	CHMP7_HUMAN	CHMP7	6.0	6.0	6.0	9.0	9.0	9.0	9.0	9.0	9.94	9.95	10.02	10.01	10.07	10.04	9.79	9.72	9.71	9.8	10.02	9.98	9.97	9.93	9.9	9.88	9.85	9.86	9.98	10.0	9.96	9.86	9.82	9.85	9.98	9.96	9.99	9.97	9.95	9.97	9.94	9.85	9.85	9.970441361538938	10.04020793666158	9.755563111036162	9.975355222650158	9.872627953959114	9.980092418144007
Q9C0E8	LNP_HUMAN	LNPK	9.0	9.0	9.0	7.0	7.0	7.0	7.0	7.0	9.77	9.83	9.81	8.49	8.51	8.53	10.01	10.03	10.02	10.0	9.64	9.59	9.66	9.7	9.63	9.61	9.53	9.58	8.6	8.67	8.6	8.18	8.22	8.27	8.24	8.3	8.33	8.32	8.26	8.36	8.27	8.29	8.28	9.803548496596614	8.510092418144007	10.015043321403923	9.648042771140986	9.587989618664604	8.62371272289955
P40763	STAT3_HUMAN	STAT3	18.0	18.0	18.0	20.0	20.0	20.0	20.0	20.0	10.59	10.6	10.58	11.78	11.74	11.76	10.76	10.76	10.76	10.73	10.39	10.42	10.41	10.43	11.33	11.31	11.24	11.28	11.67	11.68	11.67	11.82	11.8	11.78	11.71	11.7	11.73	11.82	11.82	11.82	11.64	11.67	11.59	10.590023104813513	11.760092418144007	10.752558281344282	10.41257569960422	11.290397454909371	11.67334104088989
Q9BXH1	BBC3_HUMAN	BBC3	2.0	2.0	2.0	1.0	1.0	1.0	1.0	1.0	5.17	5.17	5.05	4.68	4.56	3.99	5.93	5.94	5.74	6.09	5.16	5.23	5.36	5.25	5.77	5.89	5.77	5.84	4.71	4.97	4.68	4.39	3.98	4.21	4.7	4.48	4.9	4.98	4.95	5.15	4.83	5.31	5.15	5.131098578633264	4.439889568013517	5.930305966577757	5.251796367453344	5.818393682710905	4.792656724888049
Q9ULT8	HECD1_HUMAN	HECTD1	36.0	36.0	36.0	35.0	35.0	35.0	35.0	35.0	11.12	11.11	11.09	11.29	11.27	11.29	11.25	11.26	11.25	11.27	11.35	11.39	11.32	11.36	11.17	11.2	11.2	11.19	11.14	11.12	11.09	11.37	11.42	11.39	11.21	11.26	11.22	11.28	11.2	11.2	11.26	11.21	11.19	11.106720518296877	11.283364092258845	11.257523849365342	11.355216602648916	11.190051865615962	11.11681282795783
Q9BYG3	MK67I_HUMAN	NIFK	12.0	12.0	12.0	12.0	12.0	12.0	12.0	12.0	10.23	10.31	10.18	10.49	10.39	10.48	10.43	10.4	10.49	10.42	10.78	10.79	10.8	10.72	10.4	10.38	10.4	10.43	10.81	10.83	10.77	11.04	11.01	11.01	10.76	10.81	10.76	10.83	10.82	10.83	10.75	10.83	10.77	10.24099670139604	10.454029140099353	10.435392281561986	10.772833368408453	10.40261065664313	10.803548496596614
P30419	NMT1_HUMAN	NMT1	12.0	12.0	12.0	10.0	10.0	10.0	10.0	10.0	10.79	10.81	10.75	10.93	10.78	10.86	10.97	11.01	10.94	10.94	10.88	10.85	10.93	10.92	10.97	11.03	10.96	10.93	10.82	10.85	10.84	10.76	10.71	10.73	10.79	10.77	10.75	10.9	10.86	10.84	10.78	10.84	10.77	10.783548496596614	10.857966449928266	10.965287112790524	10.895354494597184	10.972959249981773	10.836720518296877
Q7Z6Z7	HUWE1_HUMAN	HUWE1	71.0	71.0	71.0	82.0	82.0	82.0	82.0	82.0	12.64	12.65	12.66	13.29	13.31	13.31	12.54	12.54	12.54	12.55	12.57	12.57	12.59	12.59	12.37	12.33	12.34	12.33	13.24	13.29	13.26	13.13	13.14	13.14	13.17	13.14	13.14	13.15	13.13	13.14	13.16	13.13	13.14	12.650023104813513	13.303364092258846	12.54250650575862	12.58003465708151	12.34259347860319	13.263479826764277
Q9Y3A4	RRP7A_HUMAN	RRP7A	4.0	4.0	4.0	5.0	5.0	5.0	5.0	5.0	8.54	8.58	8.49	8.42	8.27	8.29	8.76	8.81	8.86	8.8	9.0	9.03	9.03	9.07	8.72	8.7	8.73	8.77	9.06	9.18	9.06	9.27	9.26	9.21	9.0	9.02	8.92	9.23	9.2	9.21	9.08	9.04	9.16	8.537135888544839	8.328214401523619	8.807940435308824	9.032714805012771	8.730225987575654	9.101119066149458
P62910	RL32_HUMAN	RPL32	6.0	6.0	6.0	7.0	7.0	7.0	7.0	7.0	11.07	11.14	11.06	12.27	12.28	12.24	11.28	11.28	11.3	11.24	11.2	11.19	11.29	11.28	11.19	11.25	11.22	11.21	12.19	12.25	12.22	12.33	12.33	12.31	12.16	12.13	12.14	12.31	12.24	12.24	12.19	12.19	12.19	11.09044136153894	12.263433245263364	11.275164079159596	11.240710362071477	11.217662715817092	12.22020793666158
Q9BRF8	CPPED_HUMAN	CPPED1	7.0	7.0	7.0	8.0	8.0	8.0	8.0	8.0	8.91	8.85	8.91	10.23	10.33	10.29	8.62	8.58	8.64	8.64	8.47	8.51	8.46	8.52	8.45	8.45	8.49	8.54	9.95	9.92	9.99	9.87	9.77	9.77	9.91	9.89	9.86	9.89	9.93	9.87	9.87	9.86	9.8	8.890275964528442	10.283917270004178	8.620206978345012	8.490225261976558	8.48297677955255	9.953618605955954
Q08431	MFGM_HUMAN	MFGE8	4.0	4.0	4.0	9.0	9.0	9.0	9.0	9.0	8.29	8.29	8.25	9.81	9.72	9.98	8.92	8.96	8.91	8.89	8.19	8.08	8.3	8.45	9.12	9.27	9.19	9.26	9.64	9.63	9.48	10.28	10.09	9.83	9.71	9.57	9.69	9.72	9.85	9.77	9.71	9.87	9.84	8.276789510607966	9.840727446588833	8.920225987575655	8.261520713794079	9.211256811044095	9.58516697036803
O75323	NIPS2_HUMAN	NIPSNAP2	8.0	8.0	8.0	7.0	7.0	7.0	7.0	7.0	8.9	8.98	8.9	10.2	10.23	10.23	8.66	8.66	8.68	8.67	8.7	8.67	8.77	8.71	8.69	8.67	8.65	8.59	10.15	10.14	10.17	10.02	10.07	10.06	10.13	10.16	10.04	10.08	10.12	10.09	10.12	10.17	10.05	8.927162565390427	10.220069153740269	8.667523849365342	8.712959249981772	8.650482293757454	10.153387303590593
P01137	TGFB1_HUMAN	TGFB1	4.0	4.0	4.0	3.0	3.0	3.0	3.0	3.0	8.61	8.6	8.55	8.15	8.3	8.18	8.84	8.84	8.92	8.87	8.74	8.78	8.69	8.64	8.83	8.77	8.74	8.8	8.51	8.42	8.34	8.47	8.38	8.47	8.68	8.7	8.7	8.38	8.51	8.53	8.4	8.46	8.47	8.586904494144449	8.211468204449577	8.867872447391072	8.71345814413736	8.785389871407586	8.425006030507646
Q92733	PRCC_HUMAN	PRCC	4.0	4.0	4.0	7.0	7.0	7.0	7.0	7.0	8.65	8.49	8.52	9.68	9.77	9.8	8.11	8.21	8.13	8.2	8.57	8.39	8.38	8.35	8.29	8.27	8.24	8.13	9.87	9.84	9.89	9.79	9.75	9.73	9.88	9.94	9.84	9.85	9.87	9.89	9.86	9.86	9.91	8.55502043150342	9.750895347999531	8.163147186040227	8.425142225401483	8.233806620461976	9.86681282795783
Q9BQS8	FYCO1_HUMAN	FYCO1	17.0	17.0	17.0	18.0	18.0	18.0	18.0	18.0	9.54	9.52	9.52	10.17	10.3	10.23	9.29	9.3	9.33	9.29	9.49	9.48	9.43	9.38	9.36	9.32	9.39	9.37	9.72	9.7	9.77	9.54	9.48	9.51	9.78	9.86	9.82	9.93	9.96	9.96	9.93	9.93	9.96	9.526697520494958	10.234312401702972	9.30259347860319	9.445664199615647	9.360224546366643	9.730301308901714
O15111	IKKA_HUMAN	CHUK	14.0	14.0	14.0	6.0	6.0	6.0	6.0	6.0	9.8	9.74	9.76	8.54	8.48	8.54	9.93	9.97	9.98	9.99	9.85	9.9	9.88	9.86	9.99	9.98	10.08	10.03	8.6	8.57	8.59	8.64	8.58	8.49	8.65	8.58	8.65	8.8	8.66	8.71	8.62	8.59	8.54	9.766882778866556	8.520275964528441	9.967678993503926	9.872627953959114	10.020539667493745	8.586720518296877
Q9NZ43	USE1_HUMAN	USE1	2.0	2.0	2.0	3.0	3.0	3.0	3.0	3.0	7.06	6.92	7.04	6.78	6.84	6.68	6.53	6.57	6.55	6.51	6.84	6.8	6.81	6.85	6.85	6.74	6.74	6.7	7.18	7.16	7.08	7.38	7.33	7.42	7.13	7.34	7.13	7.03	6.93	7.02	7.05	7.17	6.89	7.007978714870224	6.768169012161175	6.5401732820775225	6.825147289318423	6.75859258173693	7.140643022520798
Q8TDD1	DDX54_HUMAN	DDX54	20.0	20.0	20.0	21.0	21.0	21.0	21.0	21.0	10.62	10.67	10.65	10.55	10.57	10.59	10.84	10.8	10.77	10.85	10.83	10.82	10.83	10.86	10.73	10.66	10.69	10.71	10.87	10.89	10.82	10.72	10.66	10.66	10.75	10.75	10.75	10.78	10.8	10.76	10.76	10.83	10.86	10.646812827957831	10.570092418144005	10.815354494597184	10.835078218703265	10.697731425515414	10.8602993873897
Q13177	PAK2_HUMAN	PAK2	13.0	13.0	13.0	12.0	12.0	12.0	12.0	12.0	10.44	10.5	10.5	10.77	10.75	10.73	10.66	10.65	10.65	10.63	10.58	10.6	10.62	10.63	10.8	10.74	10.76	10.73	10.68	10.78	10.71	10.72	10.71	10.76	10.68	10.68	10.61	10.71	10.65	10.67	10.63	10.58	10.48	10.480275964528442	10.750092418144007	10.647541087874723	10.607627638680443	10.757750105229167	10.723944319288634
Q9UI09	NDUAC_HUMAN	NDUFA12	4.0	4.0	4.0	4.0	4.0	4.0	4.0	4.0	8.81	8.81	8.76	8.31	8.46	8.3	8.43	8.6	8.51	8.41	8.69	8.71	8.69	8.63	8.71	8.79	8.74	8.84	7.91	7.9	7.99	8.28	8.38	8.25	8.37	8.37	8.41	8.3	8.32	8.32	8.3	8.36	8.37	8.793525126427307	8.358544024257158	8.489462309206882	8.680309985537168	8.770851148256446	7.933899026166541
O00443	P3C2A_HUMAN	PIK3C2A	25.0	25.0	25.0	26.0	26.0	26.0	26.0	26.0	10.51	10.5	10.48	11.22	11.19	11.23	10.3	10.35	10.34	10.34	10.35	10.36	10.37	10.41	10.42	10.4	10.38	10.4	11.28	11.26	11.28	11.32	11.28	11.29	11.28	11.3	11.27	11.36	11.34	11.33	11.32	11.36	11.32	10.496720518296877	11.213433245263364	10.332627234570817	10.372680569859414	10.400069314163023	11.273364092258845
Q9H040	SPRTN_HUMAN	SPRTN	2.0	2.0	2.0	1.0	1.0	1.0	1.0	1.0	7.13	7.2	7.32	6.32	6.3	6.36	6.79	6.75	6.67	6.81	7.33	7.46	7.41	7.44	7.08	6.99	7.08	6.98	6.3	6.18	6.16	6.9	6.75	6.89	6.52	6.42	6.47	6.53	6.51	6.53	6.75	6.6	6.7	7.218811170222803	6.326882778866556	6.755988169120263	7.410841818034394	7.033286005012527	6.214670039673054
Q8WXB1	MT21A_HUMAN	METTL21A	1.0	1.0	1.0	2.0	2.0	2.0	2.0	2.0	6.63	6.64	6.85	6.76	7.2	7.11	5.97	5.97	5.99	6.18	6.42	6.36	6.29	6.12	6.09	5.7	5.86	5.93	6.8	6.77	6.9	7.08	7.17	7.15	6.85	7.04	6.89	6.68	6.97	7.06	7.18	6.92	7.02	6.710288875878406	7.035469968942918	6.030271438501398	6.301800843199258	5.901795525273188	6.82441129764608
Q562E7	WDR81_HUMAN	WDR81	14.0	14.0	14.0	19.0	19.0	19.0	19.0	19.0	10.23	10.18	10.19	10.81	10.81	10.82	10.02	10.03	9.99	10.05	9.95	9.99	10.0	9.98	10.28	10.31	10.26	10.27	10.89	10.91	10.93	10.65	10.66	10.64	10.98	10.96	10.96	10.94	11.01	11.03	10.93	10.9	11.02	10.200162210222064	10.81334104088989	10.022662190361054	9.98012093873722	10.280121659376347	10.910092418144005
P12429	ANXA3_HUMAN	ANXA3	12.0	12.0	12.0	14.0	14.0	14.0	14.0	14.0	9.55	9.57	9.64	11.75	11.64	11.68	9.31	9.38	9.36	9.31	9.15	9.21	9.23	9.26	9.42	9.43	9.44	9.36	11.0	11.12	11.09	10.93	10.94	11.05	11.15	11.18	11.02	11.15	11.11	11.07	11.13	11.02	10.96	9.587185239267379	11.690718564575715	9.340329582684406	9.21305834353764	9.412833368408453	11.07089534799953
O60504	VINEX_HUMAN	SORBS3	6.0	6.0	6.0	9.0	9.0	9.0	9.0	9.0	8.56	8.6	8.52	9.14	9.02	9.02	8.26	8.27	8.29	8.16	8.21	8.09	8.11	8.17	8.35	8.4	8.34	8.28	8.99	8.99	9.03	8.87	8.77	8.95	9.01	8.99	9.04	9.11	9.05	9.06	8.94	8.94	9.01	8.560369654817174	9.061119066149457	8.245864944290085	8.14578996066183	8.343129210688211	9.003456936460392
O60443	GSDME_HUMAN	GSDME	7.0	7.0	7.0	10.0	10.0	10.0	10.0	10.0	9.38	9.34	9.32	10.01	10.09	10.13	9.08	9.08	9.04	9.19	8.88	8.9	8.96	8.93	9.57	9.64	9.57	9.58	9.73	9.74	9.72	9.36	9.37	9.48	9.86	9.83	9.89	9.9	9.91	9.89	9.76	9.85	9.73	9.346882778866556	10.077525326449228	9.098592581736929	8.917818810765713	9.590296742044481	9.730023104813514
Q9H6Y7	RN167_HUMAN	RNF167	1.0	1.0	1.0	1.0	1.0	1.0	1.0	1.0	7.51	7.34	7.44	6.05	6.43	6.19	6.95	6.89	7.05	7.01	6.92	7.1	7.0	7.05	6.87	6.95	6.88	7.0	5.96	5.76	5.89	5.82	5.91	5.89	5.91	6.0	5.83	5.41	5.79	5.59	6.07	5.82	5.93	7.431680405024605	6.231949349778889	6.976270092061571	7.019024358666393	6.925982497078926	5.872362989180626
O15235	RT12_HUMAN	MRPS12	2.0	2.0	2.0	3.0	3.0	3.0	3.0	3.0	7.43	7.43	7.5	8.39	8.38	8.45	6.94	6.99	7.05	7.11	7.44	7.42	7.36	7.55	7.07	6.96	6.99	7.08	8.33	8.44	8.29	8.69	8.68	8.65	8.58	8.59	8.64	8.7	8.59	8.58	8.51	8.54	8.47	7.4537127228995494	8.406999359911792	7.0239117002395925	7.444148482127337	7.025908381356496	8.354737240871536
P78316	NOP14_HUMAN	NOP14	20.0	20.0	20.0	17.0	17.0	17.0	17.0	17.0	9.94	9.97	9.95	11.2	11.19	11.16	10.11	10.15	10.15	10.12	10.19	10.17	10.2	10.17	9.89	9.94	9.9	9.9	11.48	11.47	11.43	11.53	11.51	11.51	11.31	11.35	11.31	11.4	11.43	11.44	11.39	11.36	11.39	9.953387303590594	11.183433245263364	10.13261041518013	10.18255852114804	9.90762836056607	11.460161249396823
Q9UHC6	CNTP2_HUMAN	CNTNAP2	1.0	1.0	1.0	1.0	1.0	1.0	1.0	1.0	5.56	5.46	5.56	4.79	4.39	4.52	4.48	4.49	4.94	4.77	5.52	5.72	5.68	5.56	4.87	5.08	5.04	4.98	4.59	4.81	4.77	4.75	4.88	4.88	5.04	5.05	4.67	4.62	5.16	4.79	4.6	4.76	4.56	5.52743079828331	4.576416720019563	4.683244278590877	5.622355560180871	4.994650688563505	4.726461553118987
Q00613	HSF1_HUMAN	HSF1	7.0	7.0	7.0	10.0	10.0	10.0	10.0	10.0	9.02	9.1	9.1	10.04	10.09	10.1	9.3	9.32	9.29	9.32	9.04	9.13	9.12	9.05	9.25	9.31	9.25	9.31	10.23	10.26	10.26	10.09	10.1	10.12	10.26	10.27	10.24	10.24	10.25	10.23	10.22	10.15	10.15	9.07382315973796	10.076904494144449	9.307558446079288	9.085563111036162	9.28031189375468	10.25006915374027
O15160	RPAC1_HUMAN	POLR1C	8.0	8.0	8.0	9.0	9.0	9.0	9.0	9.0	9.38	9.41	9.36	10.25	10.27	10.33	9.6	9.6	9.54	9.58	9.66	9.69	9.69	9.69	9.66	9.66	9.64	9.62	10.59	10.59	10.56	10.82	10.8	10.78	10.69	10.68	10.63	10.72	10.71	10.71	10.59	10.54	10.51	9.383479826764276	10.283735451059828	9.58020697834501	9.682558281344281	9.645095126135773	10.58006915374027
Q96CM8	ACSF2_HUMAN	ACSF2	10.0	10.0	10.0	12.0	12.0	12.0	12.0	12.0	8.91	8.85	8.94	10.37	10.29	10.39	8.59	8.54	8.48	8.64	8.48	8.53	8.45	8.36	8.94	9.05	9.03	9.12	9.92	9.99	9.99	9.77	9.74	9.78	10.04	9.95	9.99	9.98	9.95	9.96	9.9	9.96	9.96	8.900483561129837	10.350643022520797	8.563717546034482	8.456317025867156	9.036424570251103	9.967041988009196
Q14232	EI2BA_HUMAN	EIF2B1	14.0	14.0	14.0	14.0	14.0	14.0	14.0	14.0	10.97	10.96	10.98	11.34	11.28	11.35	11.11	11.13	11.12	11.1	11.02	11.03	11.04	11.08	11.21	11.2	11.2	11.18	11.45	11.41	11.44	11.41	11.4	11.38	11.47	11.43	11.45	11.38	11.39	11.35	11.39	11.4	11.4	10.970023104813514	11.32366294271967	11.115043321403922	11.042680569859414	11.197541087874722	11.433433245263364
Q9NQ92	COPRS_HUMAN	COPRS	2.0	2.0	2.0	2.0	2.0	2.0	2.0	2.0	7.51	7.67	7.52	7.57	7.68	7.47	7.93	7.98	7.96	7.85	7.84	7.91	7.83	7.86	7.98	8.1	8.05	8.0	7.63	7.85	7.77	7.91	7.79	7.79	7.74	7.74	7.84	7.68	7.77	7.78	7.86	7.93	7.78	7.568544024257157	7.575884387501723	7.930841818034394	7.86033103381216	8.033254217356117	7.752844397532233
P78330	SERB_HUMAN	PSPH	5.0	5.0	5.0	6.0	6.0	6.0	6.0	6.0	10.22	10.25	10.2	10.34	10.36	10.33	10.01	10.01	10.08	9.94	9.77	9.82	9.83	9.85	9.81	9.73	9.76	9.76	10.14	10.16	10.11	10.0	10.08	10.07	9.9	9.92	9.95	9.98	10.01	9.96	9.94	9.94	10.03	10.223479826764276	10.343387303590593	10.010849022018403	9.817799657362801	9.765286875093196	10.13681282795783
Q99661	KIF2C_HUMAN	KIF2C	22.0	22.0	22.0	21.0	21.0	21.0	21.0	21.0	10.92	10.9	10.92	10.68	10.72	10.74	11.1	11.07	11.05	11.06	11.27	11.25	11.21	11.23	11.01	10.99	10.95	11.02	11.24	11.22	11.27	11.23	11.16	11.21	11.09	11.21	11.15	11.29	11.26	11.26	11.56	11.57	11.56	10.913364092258846	10.713548496596614	11.070121659376348	11.240173282077523	10.992748078551305	11.243479826764277
O43181	NDUS4_HUMAN	NDUFS4	2.0	2.0	2.0	3.0	3.0	3.0	3.0	3.0	8.37	8.49	8.41	9.78	9.9	9.88	8.08	8.19	8.0	8.04	8.33	8.12	8.28	8.24	8.28	8.28	8.31	8.25	9.32	9.32	9.32	9.79	9.85	9.81	9.76	9.78	9.75	9.76	9.79	9.77	9.8	9.75	9.65	8.424199582056662	9.854280874096606	8.079257120414056	8.244563111200698	8.280155955305812	9.32
O95425	SVIL_HUMAN	SVIL	33.0	33.0	33.0	40.0	40.0	40.0	40.0	40.0	11.47	11.44	11.48	11.7	11.76	11.77	11.34	11.31	11.32	11.33	11.66	11.69	11.62	11.61	11.45	11.44	11.44	11.45	11.78	11.79	11.78	11.74	11.73	11.75	11.78	11.8	11.79	11.72	11.76	11.76	11.67	11.68	11.67	11.463433245263364	11.74366294271967	11.325043321403923	11.64535593571966	11.445008664322412	11.783341040889889
Q86Y39	NDUAB_HUMAN	NDUFA11	3.0	3.0	3.0	4.0	4.0	4.0	4.0	4.0	8.33	8.35	8.25	8.77	8.8	8.82	8.0	8.05	7.93	7.98	8.11	8.06	8.05	8.08	8.24	8.14	8.18	8.24	8.65	8.64	8.7	8.82	8.76	8.66	8.82	8.79	8.76	8.69	8.65	8.82	8.71	8.68	8.6	8.310643022520798	8.79681282795783	7.990641108663349	8.075182426812475	8.200621839617272	8.663572987492149
Q9NXR1	NDE1_HUMAN	NDE1	6.0	6.0	6.0	9.0	9.0	9.0	9.0	9.0	8.0	8.02	7.99	9.41	9.53	9.49	7.59	7.6	7.61	7.67	7.93	7.8	7.81	7.83	7.42	7.58	7.46	7.52	8.9	8.83	8.92	9.02	8.99	9.04	8.98	9.04	8.96	8.99	8.9	8.93	9.14	9.08	9.06	8.003387303590593	9.477525326449229	7.617838097134139	7.843435983621024	7.496276694404659	8.883846687597456
Q9NZ01	TECR_HUMAN	TECR	6.0	6.0	6.0	6.0	6.0	6.0	6.0	6.0	10.13	10.09	10.1	10.79	10.62	10.69	9.95	9.92	9.88	9.95	10.09	10.08	10.08	10.06	10.08	10.1	10.03	10.05	10.83	10.97	10.82	10.99	10.97	10.86	10.82	10.79	10.83	11.04	11.0	10.98	10.72	10.77	10.77	10.106766993781395	10.701691925794629	9.925284710842813	10.077541087874723	10.065251254735658	10.874975795262072
Q86VR2	RETR3_HUMAN	RETREG3	2.0	2.0	2.0	3.0	3.0	3.0	3.0	3.0	7.27	7.29	7.36	7.03	7.1	7.26	7.74	7.7	7.75	7.64	7.49	7.38	7.47	7.37	7.6	7.66	7.72	7.72	7.25	7.08	7.22	7.41	7.19	7.35	7.34	7.2	7.31	7.31	7.47	7.28	7.26	7.12	7.18	7.307185239267377	7.133240973417987	7.708143661203387	7.428477166195629	7.675852790387362	7.185214803915001
Q04837	SSBP_HUMAN	SSBP1	9.0	9.0	9.0	9.0	9.0	9.0	9.0	9.0	10.22	10.15	10.2	10.29	10.23	10.33	9.86	9.98	9.79	9.9	10.01	9.99	10.05	10.02	9.95	10.09	9.98	10.01	10.1	10.26	10.04	10.35	10.24	10.13	10.12	10.04	10.07	10.41	10.55	10.55	9.99	10.07	10.17	10.1902993873897	10.283917270004178	9.884137624003674	10.01766271581709	10.008449155925724	10.136351528280347
O95298	NDUC2_HUMAN	NDUFC2	1.0	1.0	1.0	1.0	1.0	1.0	1.0	1.0	9.09	9.03	8.97	9.58	9.58	9.52	8.77	8.72	8.78	8.81	8.88	8.9	8.84	8.83	8.93	8.99	8.92	8.92	9.46	9.51	9.51	9.53	9.5	9.56	9.57	9.6	9.52	9.54	9.58	9.6	9.52	9.43	9.37	9.03083165675774	9.560275964528442	8.770362686041487	8.862783988868982	8.940296742044481	9.493525126427306
O94953	KDM4B_HUMAN	KDM4B	1.0	1.0	1.0	5.0	5.0	5.0	5.0	5.0	6.13	6.06	6.14	8.66	8.75	8.66	6.7	6.64	6.75	6.69	5.8	5.88	5.97	5.94	6.18	6.36	6.39	6.29	9.15	9.19	9.13	8.65	8.44	8.62	8.77	8.7	8.75	8.78	8.89	8.94	8.81	8.82	8.81	6.110436558105033	8.690628087707044	6.695528491408826	5.89895229747564	6.307237162876978	9.156882778866557
Q8TAG9	EXOC6_HUMAN	EXOC6	7.0	7.0	7.0	11.0	11.0	11.0	11.0	11.0	9.38	9.45	9.4	10.61	10.64	10.63	9.19	9.2	9.21	9.19	9.28	9.31	9.32	9.29	9.0	9.04	9.03	9.0	10.61	10.57	10.6	10.62	10.64	10.65	10.56	10.54	10.55	10.58	10.6	10.57	10.58	10.61	10.55	9.410301308901715	10.626720518296878	9.197523849365341	9.300086641975318	9.01761052027386	10.593433245263364
P83111	LACTB_HUMAN	LACTB	13.0	13.0	13.0	12.0	12.0	12.0	12.0	12.0	10.34	10.4	10.37	11.1	11.1	11.07	10.19	10.2	10.17	10.18	10.4	10.45	10.47	10.44	10.48	10.49	10.45	10.38	11.12	11.18	11.17	11.31	11.31	11.34	11.21	11.21	11.16	11.22	11.24	11.25	11.12	11.1	11.02	10.370207936661581	11.09006915374027	10.185043321403922	10.440224546366643	10.450636070386938	11.156904494144449
Q04721	NOTC2_HUMAN	NOTCH2	7.0	7.0	7.0	11.0	11.0	11.0	11.0	11.0	8.58	8.5	8.49	9.57	9.59	9.61	8.78	8.76	8.83	8.82	8.73	8.69	8.73	8.74	8.31	8.4	8.32	8.39	9.6	9.49	9.59	9.82	9.85	9.86	9.53	9.55	9.55	9.4	9.29	9.42	9.59	9.5	9.51	8.523899026166541	9.590092418144007	8.797783493466769	8.722627234570817	8.355563111036162	9.560848031545106
Q8NFT2	STEA2_HUMAN	STEAP2	3.0	3.0	3.0	3.0	3.0	3.0	3.0	3.0	7.59	7.47	7.6	8.39	8.51	8.37	6.95	7.07	6.95	7.27	7.26	7.28	7.2	7.3	7.36	7.36	7.44	7.55	7.87	7.87	7.91	8.16	8.09	8.12	8.25	8.3	8.24	8.07	8.17	8.18	8.31	8.36	8.29	7.554530825777001	8.424670039673055	7.066053762312244	7.2604822937574545	7.429627162556443	7.883456936460392
O75449	KTNA1_HUMAN	KATNA1	7.0	7.0	7.0	6.0	6.0	6.0	6.0	6.0	8.16	8.15	8.18	8.6	8.62	8.63	8.48	8.5	8.44	8.4	8.35	8.38	8.29	8.35	8.64	8.58	8.68	8.53	9.01	8.97	8.94	8.7	8.73	8.76	8.93	8.93	9.01	9.11	9.19	9.19	9.19	9.16	9.33	8.163387303590593	8.616720518296878	8.455509892092659	8.342868562303632	8.60863122645836	8.973618605955956
O14880	MGST3_HUMAN	MGST3	4.0	4.0	4.0	5.0	5.0	5.0	5.0	5.0	8.07	7.99	7.99	9.47	8.86	9.08	8.35	8.39	8.35	8.25	8.02	8.06	8.16	8.02	8.37	8.38	8.43	8.41	9.09	9.17	9.08	9.11	9.1	8.94	8.98	9.1	9.07	9.25	9.07	9.12	9.11	8.97	9.23	8.017162565390427	9.15904642082092	8.335918175100984	8.066148398650842	8.397697309201133	9.113899026166541
Q14766	LTBP1_HUMAN	LTBP1	8.0	8.0	8.0	9.0	9.0	9.0	9.0	9.0	9.24	9.2	9.26	10.0	10.01	10.07	9.01	9.01	8.95	8.97	8.92	8.9	8.95	8.95	8.38	8.39	8.43	8.51	9.94	9.89	9.87	10.0	10.04	10.11	9.69	9.69	9.63	9.54	9.53	9.5	9.75	9.61	9.63	9.233548496596613	10.026999359911793	8.985233626048263	8.930155713431619	8.428415526041283	9.900301308901714
Q9C0D5	TANC1_HUMAN	TANC1	14.0	14.0	14.0	18.0	18.0	18.0	18.0	18.0	9.54	9.45	9.54	10.48	10.6	10.57	9.26	9.33	9.22	9.29	9.31	9.32	9.27	9.25	9.29	9.24	9.21	9.27	10.24	10.19	10.24	9.85	9.94	9.98	10.11	10.17	10.21	9.94	9.96	9.9	10.33	10.3	10.31	9.51061944235659	10.550895347999532	9.275563136005212	9.287783493466769	9.252817985108582	10.223525126427306
Q9Y676	RT18B_HUMAN	MRPS18B	6.0	6.0	6.0	5.0	5.0	5.0	5.0	5.0	8.37	8.39	8.43	8.84	8.9	8.91	8.15	7.98	8.08	8.09	8.44	8.43	8.38	8.28	8.22	8.23	8.21	8.21	8.86	8.87	8.9	9.16	9.24	9.27	9.14	9.23	9.25	9.19	9.3	9.29	9.11	9.22	9.18	8.396882778866555	8.88366294271967	8.076282158520776	8.383876961617181	8.217523849365342	8.876766993781395
P01130	LDLR_HUMAN	LDLR	8.0	8.0	8.0	10.0	10.0	10.0	10.0	10.0	8.3	8.31	8.23	8.96	8.9	9.01	8.53	8.58	8.65	8.62	8.62	8.74	8.68	8.77	7.77	7.79	7.75	7.79	9.19	9.06	9.05	10.42	10.43	10.28	8.99	9.03	9.04	9.22	9.12	9.15	9.2	9.15	9.04	8.280436558105034	8.957366623990968	8.595699814841897	8.703645718888744	7.775095126135772	9.101423458167032
Q9BX95	SGPP1_HUMAN	SGPP1	4.0	4.0	4.0	5.0	5.0	5.0	5.0	5.0	7.37	7.4	7.46	9.27	9.26	9.23	7.78	7.75	7.81	7.77	7.54	7.48	7.55	7.48	7.54	7.66	7.64	7.65	9.23	9.18	9.18	9.48	9.49	9.48	9.31	9.27	9.31	9.38	9.43	9.42	9.24	9.22	9.15	7.410486763342197	9.253433245263365	7.77766271581709	7.512870467139978	7.623293905517025	9.196859942491898
P98172	EFNB1_HUMAN	EFNB1	4.0	4.0	4.0	6.0	6.0	6.0	6.0	6.0	7.99	7.94	8.11	9.07	8.63	8.89	8.28	8.39	8.33	8.34	7.75	7.83	7.79	7.75	9.17	9.19	9.07	9.06	9.78	9.8	9.78	9.08	9.11	9.14	9.84	9.78	9.75	9.77	9.85	9.9	9.45	9.56	9.57	8.015109701987669	8.87451488592158	8.335528491408827	7.780382649022148	9.123667734165108	9.786697520494958
Q96IJ6	GMPPA_HUMAN	GMPPA	7.0	7.0	7.0	6.0	6.0	6.0	6.0	6.0	10.05	10.04	10.04	9.77	9.88	9.81	9.86	9.83	9.89	9.86	9.92	9.91	9.91	9.92	10.17	10.13	10.08	10.15	9.61	9.74	9.66	9.79	9.75	9.74	9.7	9.58	9.6	9.73	9.72	9.72	9.63	9.63	9.6	10.043341040889889	9.820718564575714	9.860155955305812	9.915008664322412	10.132885976817844	9.670996701396042
P78357	CNTP1_HUMAN	CNTNAP1	2.0	2.0	2.0	6.0	6.0	6.0	6.0	6.0	6.42	6.48	6.51	8.28	8.34	8.43	7.01	6.99	7.07	7.16	5.98	6.28	6.04	6.21	6.52	6.48	6.26	6.39	8.16	8.07	8.07	7.82	7.78	7.92	8.06	8.04	7.98	8.04	8.14	8.22	7.81	7.86	7.77	6.470483561129837	8.351321160360872	7.05902705734085	6.132652380484356	6.415913045785678	8.100628087707044
Q6ZP82	CC141_HUMAN	CCDC141	1.0	1.0	1.0	1.0	1.0	1.0	1.0	1.0	6.63	6.68	6.67	6.65	6.88	6.68	6.21	6.07	6.14	6.05	6.47	6.38	6.46	6.37	5.83	5.64	5.73	5.82	6.81	6.55	6.5	6.39	6.59	6.69	6.43	6.78	6.76	6.26	6.49	6.54	6.64	6.6	6.52	6.660161249396822	6.740332735788535	6.11888291777935	6.420710362071477	5.757035967321922	6.626520346172784
Q6NXE6	ARMC6_HUMAN	ARMC6	7.0	7.0	7.0	10.0	10.0	10.0	10.0	10.0	9.17	9.12	9.15	10.08	10.14	10.13	9.31	9.38	9.37	9.35	9.53	9.57	9.53	9.52	9.56	9.57	9.54	9.52	10.33	10.3	10.26	10.02	9.95	9.92	10.35	10.29	10.3	10.4	10.42	10.47	10.4	10.36	10.31	9.146812827957831	10.11690449414445	9.352748078551304	9.537628360566071	9.547627638680442	10.296951286918876
Q8NC96	NECP1_HUMAN	NECAP1	5.0	5.0	5.0	5.0	5.0	5.0	5.0	5.0	8.69	8.63	8.68	8.89	8.94	8.87	8.86	8.94	8.91	8.94	8.91	8.86	8.9	8.86	9.08	9.1	9.05	9.08	8.91	8.97	8.95	9.03	9.02	9.03	8.96	9.02	8.96	9.01	9.03	9.0	9.07	9.07	9.02	8.666904494144449	8.900301308901714	8.912868319204584	8.882679845493794	9.077610281308374	8.943548496596614
Q15417	CNN3_HUMAN	CNN3	11.0	11.0	11.0	11.0	11.0	11.0	11.0	11.0	11.65	11.7	11.67	12.58	12.57	12.59	11.54	11.55	11.53	11.54	11.73	11.77	11.8	11.76	11.65	11.7	11.68	11.7	12.2	12.16	12.19	12.18	12.22	12.27	12.24	12.29	12.26	12.13	12.11	12.14	12.22	12.14	12.2	11.673479826764277	12.580023104813513	11.540017328644824	11.765216602648916	11.682644651998277	12.183433245263364
Q8IWU2	LMTK2_HUMAN	LMTK2	2.0	2.0	2.0	4.0	4.0	4.0	4.0	4.0	6.57	6.45	6.53	6.92	7.02	6.94	7.06	7.08	6.97	7.08	6.73	6.75	6.76	7.1	6.98	7.05	6.99	7.02	7.12	7.16	7.07	7.07	6.97	6.97	7.1	6.98	7.21	6.9	7.1	7.16	7.14	7.19	7.21	6.5175253264492286	6.960650707184479	7.048209026576145	6.843475289203526	7.010260519552085	7.11713588854484
Q9Y3T9	NOC2L_HUMAN	NOC2L	14.0	14.0	14.0	12.0	12.0	12.0	12.0	12.0	11.0	11.07	11.06	10.81	10.85	10.73	11.22	11.19	11.2	11.2	11.25	11.22	11.3	11.28	11.22	11.18	11.14	11.17	11.0	11.14	11.05	11.14	11.14	11.12	11.04	10.99	11.0	11.07	11.06	11.08	11.03	10.93	10.91	11.04366294271967	10.797525326449229	11.202541222999562	11.262817985108581	11.177784220294985	11.064501226997027
Q9BY77	PDIP3_HUMAN	POLDIP3	18.0	18.0	18.0	16.0	16.0	16.0	16.0	16.0	11.39	11.44	11.4	11.69	11.69	11.65	11.27	11.26	11.27	11.28	11.38	11.39	11.41	11.4	11.13	11.19	11.2	11.21	11.74	11.77	11.78	11.74	11.72	11.72	11.64	11.64	11.56	11.75	11.74	11.72	11.7	11.69	11.61	11.410162210222065	11.676789510607966	11.270017328644824	11.395043321403923	11.182833368408453	11.763433245263364
Q16763	UBE2S_HUMAN	UBE2S	6.0	6.0	6.0	6.0	6.0	6.0	6.0	6.0	9.17	9.18	9.19	9.71	9.54	9.73	9.41	9.38	9.41	9.38	9.49	9.45	9.54	9.5	9.54	9.55	9.45	9.49	9.6	9.63	9.64	9.9	9.85	9.84	9.71	9.76	9.76	10.0	9.93	9.87	10.12	10.09	10.1	9.180023104813513	9.662483748428068	9.395077977652907	9.495355222650158	9.5080592717072	9.623433245263364
P05166	PCCB_HUMAN	PCCB	8.0	8.0	8.0	9.0	9.0	9.0	9.0	9.0	8.9	8.92	8.93	9.94	10.01	9.91	8.7	8.6	8.65	8.66	8.64	8.77	8.65	8.69	8.49	8.49	8.55	8.5	9.43	9.41	9.43	9.47	9.57	9.57	9.58	9.57	9.52	9.44	9.49	9.49	9.55	9.59	9.5	8.916720518296877	9.953944319288633	8.652938949209283	8.688415526041283	8.507715752059134	9.423364092258847
Q01469	FABP5_HUMAN	FABP5	7.0	7.0	7.0	7.0	7.0	7.0	7.0	7.0	11.03	11.07	11.03	11.01	10.95	11.0	11.2	11.24	11.19	11.21	11.12	11.12	11.15	11.18	11.33	11.44	11.33	11.38	11.22	11.21	11.22	11.24	11.21	11.24	11.29	11.29	11.3	11.3	11.27	11.21	11.23	11.27	11.25	11.043456936460391	10.986904494144449	11.210121659376346	11.142715043134249	11.370714724671014	11.216674362360234
O43464	HTRA2_HUMAN	HTRA2	4.0	4.0	4.0	8.0	8.0	8.0	8.0	8.0	8.76	8.81	8.86	9.6	9.77	9.76	8.53	8.36	8.3	8.51	8.55	8.53	8.57	8.56	8.77	8.73	8.73	8.82	9.48	9.45	9.41	9.68	9.65	9.6	9.62	9.56	9.57	9.68	9.74	9.74	9.47	9.56	9.58	8.810577564843715	9.712075384602649	8.428289736183011	8.552575699604219	8.76297677955255	9.446951286918875
P32456	GBP2_HUMAN	GBP2	4.0	4.0	4.0	3.0	3.0	3.0	3.0	3.0	7.36	7.29	7.36	8.51	8.66	8.47	6.76	7.01	6.58	6.76	6.8	6.83	6.79	6.59	6.91	6.88	6.9	7.07	8.12	8.05	8.15	7.92	7.85	7.95	8.22	8.16	8.13	8.08	8.03	7.94	8.3	8.31	8.28	7.337041988009196	8.549009408855042	6.785705713814725	6.755551565880653	6.942030269701203	8.107272410817453
Q14315	FLNC_HUMAN	FLNC	103.0	103.0	103.0	94.0	94.0	94.0	94.0	94.0	13.62	13.69	13.7	13.78	13.89	13.86	14.1	14.0	14.01	14.07	14.0	13.99	14.03	14.07	14.35	14.4	14.4	14.38	14.15	14.28	14.23	14.11	13.97	13.99	14.24	14.17	14.15	14.3	14.4	14.47	14.0	14.06	13.97	13.670436558105033	13.844076352338757	14.045598728758002	14.022836965005244	14.382644651998278	14.22098997852624
O94851	MICA2_HUMAN	MICAL2	9.0	9.0	9.0	13.0	13.0	13.0	13.0	13.0	9.23	9.19	9.2	10.12	9.96	10.09	9.44	9.4	9.5	9.41	9.28	9.27	9.27	9.32	9.23	9.24	9.2	9.25	10.29	10.32	10.28	10.12	10.06	10.12	10.08	10.06	10.06	10.11	10.09	10.09	10.22	10.18	10.16	9.206766993781395	10.05832111054109	9.43802973928817	9.285148012446218	9.23012093873722	10.296766993781395
P15374	UCHL3_HUMAN	UCHL3	5.0	5.0	5.0	7.0	7.0	7.0	7.0	7.0	8.83	8.77	8.63	9.31	9.13	9.19	9.07	9.04	9.01	8.98	8.84	8.8	8.89	8.92	8.93	8.95	8.91	8.93	9.41	9.38	9.38	9.45	9.54	9.58	9.48	9.55	9.5	9.59	9.5	9.5	9.5	9.54	9.55	8.745745076994245	9.211952958872173	9.025389871407585	8.863233316629795	8.930069314163022	9.390069474030739
Q8TED0	UTP15_HUMAN	UTP15	14.0	14.0	14.0	16.0	16.0	16.0	16.0	16.0	10.03	10.06	10.04	10.56	10.56	10.52	10.26	10.22	10.17	10.22	10.39	10.4	10.39	10.38	10.3	10.29	10.29	10.32	10.92	10.97	10.88	11.05	11.06	10.99	10.82	10.86	10.82	10.88	10.87	10.91	10.76	10.84	10.79	10.043387303590594	10.546789510607967	10.217852449645562	10.390017328644825	10.300052105836699	10.923803634484313
O94921	CDK14_HUMAN	CDK14	5.0	5.0	5.0	2.0	2.0	2.0	2.0	2.0	8.79	8.65	8.69	7.77	7.89	7.81	8.31	8.34	8.34	8.43	8.31	8.3	8.12	8.16	7.56	7.55	7.66	7.65	7.31	6.96	7.21	7.57	7.69	7.69	7.06	7.26	7.18	6.97	6.94	6.85	7.36	7.21	7.27	8.711208887495927	7.8241995820566625	8.355708249160433	8.224927516289437	7.605874924903309	7.167379694864824
O43929	ORC4_HUMAN	ORC4	9.0	9.0	9.0	5.0	5.0	5.0	5.0	5.0	9.49	9.58	9.46	8.58	8.32	8.36	9.81	9.77	9.75	9.68	9.59	9.66	9.65	9.66	9.41	9.46	9.47	9.46	9.17	9.23	9.2	9.25	9.28	9.21	9.16	9.15	9.15	9.29	9.18	9.18	9.2	9.23	9.28	9.510906553320654	8.424601702732968	9.753265174635947	9.640292418555925	9.45018953146285	9.200207936661581
P49454	CENPF_HUMAN	CENPF	54.0	54.0	54.0	80.0	80.0	80.0	80.0	80.0	12.01	11.97	12.01	12.71	12.75	12.72	11.67	11.66	11.68	11.7	12.09	12.12	12.01	11.99	11.45	11.39	11.44	11.51	13.01	12.99	12.97	12.91	12.92	12.93	12.88	12.96	12.95	13.02	13.01	12.99	13.34	13.36	13.37	11.996789510607966	12.726766993781396	11.67757592480868	12.053512138107216	11.4481313570874	12.990092418144007
Q8N1G0	ZN687_HUMAN	ZNF687	6.0	6.0	6.0	7.0	7.0	7.0	7.0	7.0	8.37	8.33	8.38	9.28	9.29	9.29	7.96	8.0	7.93	8.13	8.02	8.03	7.92	8.0	8.23	8.13	8.09	8.13	9.22	9.16	9.23	8.87	8.85	8.95	9.15	9.1	9.17	9.09	9.15	9.1	9.08	9.08	9.06	8.360161249396823	9.286674362360232	8.007047149813928	7.9931414722536145	8.145935824187656	9.20366294271967
Q6UXH8	CCBE1_HUMAN	CCBE1	1.0	1.0	1.0	3.0	3.0	3.0	3.0	3.0	4.51	4.43	4.7	8.23	8.56	8.19	2.2	2.81	0.79	2.55	2.64	2.35	2.65	2.69	1.26	1.77	1.99	1.46	6.71	6.67	6.75	6.48	6.8	6.84	6.83	6.86	6.83	6.62	6.52	6.48	6.81	6.87	6.75	4.551159494458374	8.33642351098726	2.262512569592128	2.5886466439080404	1.647193676686189	6.710369654817175
Q02446	SP4_HUMAN	SP4	3.0	3.0	3.0	1.0	1.0	1.0	1.0	1.0	8.66	8.61	8.67	7.2	7.52	7.34	8.23	8.24	8.38	8.42	8.41	8.43	8.4	8.33	8.37	8.27	8.23	8.25	7.05	6.78	6.85	7.01	6.95	7.04	7.13	7.16	7.31	6.98	7.25	7.03	7.18	7.08	6.94	8.646904494144449	7.3593000815503204	8.319934939953841	8.392987962456957	8.281016490937334	6.897927500092093
Q6P597	KLC3_HUMAN	KLC3	6.0	6.0	6.0	4.0	4.0	4.0	4.0	4.0	8.49	8.5	8.51	7.73	7.77	7.85	8.16	8.09	8.19	8.17	8.1	7.98	8.06	7.93	9.55	9.61	9.39	9.39	7.35	7.39	7.44	6.83	6.84	6.94	7.6	7.7	7.71	7.66	7.62	7.54	7.55	7.57	7.67	8.500023104813513	7.7841995820566625	8.152987962456956	8.019029303788756	9.488291778236198	7.393803634484312
Q9Y4G6	TLN2_HUMAN	TLN2	52.0	52.0	52.0	42.0	42.0	42.0	42.0	42.0	11.78	11.8	11.77	12.68	12.75	12.72	11.66	11.65	11.68	11.67	11.67	11.66	11.63	11.65	11.55	11.57	11.55	11.58	12.18	12.2	12.23	12.03	12.02	12.08	12.21	12.19	12.19	12.11	12.12	12.11	12.19	12.19	12.15	11.783387303590594	12.716951286918876	11.665043321403923	11.65257569960422	11.562558521148041	12.203479826764276
Q96RP9	EFGM_HUMAN	GFM1	14.0	14.0	14.0	17.0	17.0	17.0	17.0	17.0	9.82	9.81	9.84	10.84	10.86	10.86	10.03	10.0	10.0	10.0	10.07	10.06	10.11	10.1	10.03	10.09	10.02	10.02	10.94	10.91	10.93	11.22	11.18	11.15	11.08	11.05	11.01	11.06	11.06	11.06	11.03	10.93	10.97	9.823387303590593	10.853364092258845	10.007558686715557	10.085147289318423	10.04029674204448	10.926720518296877
Q5QJE6	TDIF2_HUMAN	DNTTIP2	19.0	19.0	19.0	23.0	23.0	23.0	23.0	23.0	10.4	10.4	10.43	11.19	11.2	11.11	10.6	10.57	10.57	10.55	10.67	10.74	10.72	10.68	10.54	10.58	10.53	10.57	11.48	11.52	11.44	11.61	11.62	11.62	11.48	11.5	11.45	11.53	11.51	11.55	11.46	11.45	11.44	10.410069474030738	11.1672253030551	10.57261065664313	10.702783988868982	10.555147289318423	11.480369654817174
Q9Y2S2	CRYL1_HUMAN	CRYL1	1.0	1.0	1.0	2.0	2.0	2.0	2.0	2.0	6.09	5.94	6.16	8.25	8.36	8.32	5.24	5.53	5.26	5.29	5.13	5.09	5.35	5.27	5.26	5.53	5.35	5.42	7.2	7.09	7.22	6.86	6.72	6.8	7.15	7.06	7.13	7.21	7.17	7.18	6.93	7.03	7.02	6.066225358297061	8.310713761833926	5.334865947897295	5.213823903259166	5.393387665429699	7.171122314924784
Q8NHH9	ATLA2_HUMAN	ATL2	8.0	8.0	8.0	10.0	10.0	10.0	10.0	10.0	9.23	9.19	9.24	9.71	9.7	9.71	8.93	8.98	8.96	8.98	9.2	9.06	9.13	9.07	8.86	8.85	8.84	8.92	9.7	9.61	9.65	9.81	9.82	9.82	9.74	9.79	9.76	9.7	9.72	9.78	9.73	9.74	9.78	9.220161249396822	9.706674362360232	8.962644651998279	9.116090066401979	8.867838097134138	9.653803634484312
Q14137	BOP1_HUMAN	BOP1	18.0	18.0	18.0	23.0	23.0	23.0	23.0	23.0	10.51	10.47	10.48	11.52	11.71	11.58	10.65	10.66	10.66	10.61	10.79	10.82	10.86	10.8	10.77	10.73	10.78	10.73	11.7	11.75	11.69	11.96	11.91	11.88	11.7	11.62	11.71	11.83	11.82	11.87	11.66	11.64	11.68	10.486766993781396	11.605528662843145	10.645146571185277	10.817750105229166	10.752679845493795	11.713572987492148
Q9UGP4	LIMD1_HUMAN	LIMD1	10.0	10.0	10.0	11.0	11.0	11.0	11.0	11.0	9.59	9.55	9.55	10.7	10.76	10.74	9.4	9.33	9.29	9.39	9.25	9.21	9.24	9.2	9.21	9.19	9.17	9.16	10.14	10.16	10.15	9.98	10.04	10.06	9.98	10.0	10.01	10.01	9.93	9.9	10.05	10.02	10.05	9.563456936460392	10.733548496596613	9.353197640461273	9.225147289318423	9.182627953959113	10.150023104813513
P62195	PRS8_HUMAN	PSMC5	21.0	21.0	21.0	19.0	19.0	19.0	19.0	19.0	11.96	12.0	11.99	11.72	11.77	11.78	12.12	12.11	12.1	12.08	12.13	12.14	12.18	12.14	12.14	12.16	12.13	12.14	11.88	11.91	11.88	11.96	11.93	11.95	11.89	11.9	11.87	11.91	11.91	11.89	11.85	11.84	11.8	11.983433245263365	11.756904494144448	12.10257569960422	12.14762836056607	12.142541222999563	11.890069474030739
O00512	BCL9_HUMAN	BCL9	7.0	7.0	7.0	6.0	6.0	6.0	6.0	6.0	8.77	8.76	8.75	8.36	8.49	8.49	8.44	8.51	8.43	8.53	8.61	8.65	8.53	8.6	8.47	8.51	8.51	8.62	8.37	8.33	8.32	8.43	8.4	8.4	8.47	8.46	8.44	8.21	8.35	8.35	8.42	8.4	8.42	8.760023104813513	8.447954926801042	8.47814795153313	8.5981443929044	8.528592581736929	8.340162210222063
Q8N1F8	S11IP_HUMAN	STK11IP	7.0	7.0	7.0	10.0	10.0	10.0	10.0	10.0	8.23	8.28	8.31	9.15	9.33	9.25	7.94	8.0	7.92	8.0	8.18	8.3	8.22	8.21	8.43	8.51	8.33	8.42	8.9	8.86	8.89	9.24	9.14	9.05	9.17	9.18	9.14	9.17	9.17	9.21	9.13	9.19	9.15	8.273709840747975	9.245207606821522	7.965441419343398	8.228187635109395	8.423907466328401	8.883433245263364
P35613	BASI_HUMAN	BSG	9.0	9.0	9.0	10.0	10.0	10.0	10.0	10.0	10.86	10.95	10.9	11.05	10.94	10.95	11.11	11.07	11.05	11.05	10.94	10.92	10.98	11.01	11.01	11.03	10.98	11.02	11.14	11.29	11.16	11.39	11.43	11.34	11.15	11.09	11.04	11.17	11.16	11.11	11.08	11.07	11.13	10.903803634484312	10.980861478253345	11.070208899972414	10.96292284279155	11.01012093873722	11.198214401523618
P51858	HDGF_HUMAN	HDGF	14.0	14.0	14.0	15.0	15.0	15.0	15.0	15.0	10.82	10.91	10.84	11.5	11.5	11.49	10.66	10.65	10.69	10.63	10.84	10.8	10.88	10.86	10.81	10.81	10.77	10.74	11.59	11.67	11.61	11.5	11.52	11.56	11.61	11.61	11.56	11.56	11.58	11.59	11.52	11.52	11.53	10.857185239267379	11.496674362360233	10.657662715817091	10.845302338906004	10.782800326663127	11.623735451059828
Q9NZR1	TMOD2_HUMAN	TMOD2	2.0	2.0	2.0	1.0	1.0	1.0	1.0	1.0	7.2	6.33	6.49	4.72	4.47	4.38	9.45	9.31	9.42	9.27	8.11	8.15	8.54	8.61	9.16	9.21	9.15	9.32	7.78	8.35	8.0	7.14	7.13	7.14	6.54	6.13	6.03	5.8	6.12	6.04	6.41	6.19	5.82	6.725044528384508	4.530614600370032	9.364427690274733	8.369893417682691	9.211596426787375	8.062640318109471
P33993	MCM7_HUMAN	MCM7	24.0	24.0	24.0	25.0	25.0	25.0	25.0	25.0	11.62	11.68	11.65	12.13	12.15	12.14	11.51	11.55	11.52	11.5	11.57	11.55	11.54	11.55	11.41	11.44	11.43	11.44	12.05	12.08	12.05	12.11	12.08	12.11	12.13	12.11	12.1	12.15	12.12	12.11	12.19	12.18	12.11	11.65020793666158	12.140023104813514	11.520121659376347	11.552541222999563	11.430051865615962	12.060069474030739
P69905	HBA_HUMAN	HBA1	2.0	2.0	2.0	2.0	2.0	2.0	2.0	2.0	7.81	7.05	7.1	6.6	6.72	6.32	9.87	9.87	9.87	9.77	8.72	8.73	9.08	9.15	9.67	9.66	9.57	9.97	10.21	10.41	10.3	9.42	9.27	9.48	8.89	8.55	8.54	8.15	8.41	8.21	8.64	8.67	8.58	7.3637317186400875	6.556218205278135	9.84564228811833	8.933383064632977	9.725636414359027	10.308989254313257
Q52LW3	RHG29_HUMAN	ARHGAP29	20.0	20.0	20.0	18.0	18.0	18.0	18.0	18.0	10.2	10.22	10.2	10.8	10.86	10.86	10.38	10.36	10.36	10.37	10.36	10.34	10.34	10.38	10.62	10.6	10.59	10.55	10.64	10.64	10.72	9.92	10.01	10.15	10.58	10.55	10.5	10.49	10.44	10.39	10.47	10.51	10.51	10.206697520494957	10.840275964528441	10.367523849365341	10.355095486459664	10.590224546366642	10.667162565390427
Q5T5P2	SKT_HUMAN	KIAA1217	37.0	37.0	37.0	34.0	34.0	34.0	34.0	34.0	11.35	11.38	11.39	11.78	11.83	11.82	11.22	11.25	11.24	11.22	11.23	11.19	11.24	11.23	10.93	10.92	10.93	10.98	11.71	11.68	11.72	11.7	11.7	11.74	11.56	11.61	11.57	11.51	11.52	11.48	11.63	11.64	11.62	11.373433245263364	11.810161249396822	11.232558521148041	11.222627234570817	10.940191693310986	11.703433245263364
P07951	TPM2_HUMAN	TPM2	6.0	6.0	6.0	7.0	7.0	7.0	7.0	7.0	10.14	10.23	10.2	10.99	10.99	10.97	10.02	9.98	10.0	9.94	10.06	10.06	10.08	10.11	10.04	10.01	10.05	9.95	10.7	10.84	10.79	10.6	10.59	10.67	10.77	10.71	10.7	10.68	10.68	10.67	10.68	10.65	10.57	10.190483561129836	10.983364092258846	9.985302338906004	10.077645597826718	10.013022909508132	10.777824198300515
Q9H0F7	ARL6_HUMAN	ARL6	3.0	3.0	3.0	5.0	5.0	5.0	5.0	5.0	6.93	6.99	6.98	9.24	9.17	9.28	7.37	7.36	7.44	7.43	7.1	7.04	6.94	6.97	7.26	7.35	7.1	7.29	9.23	9.21	9.15	9.05	9.03	9.0	9.08	9.03	9.02	9.06	8.96	9.0	9.01	9.0	9.06	6.966904494144449	9.230713761833925	7.400433175331614	7.013845155141738	7.252916092506145	9.197065463434116
Q8NEY1	NAV1_HUMAN	NAV1	8.0	8.0	8.0	5.0	5.0	5.0	5.0	5.0	8.14	8.23	8.16	8.59	8.91	8.8	7.85	7.91	7.74	7.82	7.87	7.73	7.9	7.92	8.07	8.1	8.11	8.05	8.22	8.2	8.26	7.54	7.61	7.72	8.34	8.31	8.29	8.15	8.14	8.21	8.42	8.49	8.52	8.177185239267377	8.77270023456561	7.831295234465937	7.856882789520446	8.082696903855824	8.226882778866555
Q99715	COCA1_HUMAN	COL12A1	49.0	49.0	49.0	43.0	43.0	43.0	43.0	43.0	11.63	11.64	11.64	12.01	12.06	12.09	11.78	11.78	11.79	11.76	11.45	11.46	11.45	11.47	11.37	11.41	11.47	11.47	12.85	12.98	12.88	12.17	12.13	12.18	12.11	11.97	11.95	11.82	11.9	11.84	12.11	12.17	12.13	11.636674362360234	12.053709840747976	11.777541087874722	11.45752384936534	11.430621839617272	12.90441129764608
P13056	NR2C1_HUMAN	NR2C1	2.0	2.0	2.0	1.0	1.0	1.0	1.0	1.0	7.73	7.56	7.64	5.36	5.26	5.27	7.2	7.21	7.22	7.29	7.43	7.33	7.46	7.34	7.24	7.38	7.18	7.37	5.25	5.25	5.24	5.46	5.34	5.55	5.27	5.65	5.65	5.14	5.6	5.31	5.56	5.56	5.58	7.645006030507646	5.297372387319788	7.23043680297492	7.3910927732432885	7.295009208388	5.246674362360233
Q9Y3P9	RBGP1_HUMAN	RABGAP1	15.0	15.0	15.0	13.0	13.0	13.0	13.0	13.0	9.71	9.7	9.75	10.3	10.42	10.38	9.49	9.52	9.51	9.57	9.41	9.38	9.41	9.45	9.35	9.34	9.36	9.37	9.22	9.24	9.31	9.48	9.51	9.5	9.52	9.57	9.52	9.41	9.37	9.35	9.75	9.74	9.76	9.720162210222064	10.367525326449229	9.522802494643651	9.412714805012772	9.355043321403922	9.257185239267377
Q14185	DOCK1_HUMAN	DOCK1	6.0	6.0	6.0	7.0	7.0	7.0	7.0	7.0	8.24	8.39	8.2	9.81	9.85	9.89	7.88	8.01	7.98	7.88	7.9	7.87	7.88	7.87	7.53	7.6	7.61	7.63	9.4	9.39	9.38	9.46	9.57	9.55	9.35	9.44	9.37	9.28	9.26	9.3	9.45	9.44	9.34	8.279009408855043	9.850369654817175	7.938686098162965	7.880052105836698	7.592987962456957	9.390023104813514
Q14781	CBX2_HUMAN	CBX2	7.0	7.0	7.0	8.0	8.0	8.0	8.0	8.0	9.05	9.13	9.1	9.34	9.38	9.31	8.89	8.85	8.82	8.8	8.89	8.97	8.97	8.85	8.96	8.96	8.92	8.96	9.1	9.13	9.14	9.02	9.03	9.08	9.13	9.17	9.16	9.06	9.15	9.08	9.24	9.28	9.26	9.093709840747975	9.343618605955955	8.840399616549814	8.920933173515115	8.950103490814522	9.123433245263364
O14979	HNRDL_HUMAN	HNRNPDL	11.0	11.0	11.0	12.0	12.0	12.0	12.0	12.0	11.26	11.32	11.3	11.91	11.85	11.87	11.18	11.14	11.12	11.16	11.35	11.36	11.36	11.37	11.04	11.04	11.09	11.09	12.08	12.09	12.07	12.14	12.12	12.13	11.95	11.96	11.93	11.94	11.92	11.91	12.04	12.05	11.96	11.293548496596614	11.876882778866555	11.150173282077521	11.360017328644824	11.065216597654146	12.080023104813513
Q0VAQ4	SMAGP_HUMAN	SMAGP	1.0	1.0	1.0	1.0	1.0	1.0	1.0	1.0	7.48	7.51	7.46	6.32	6.28	6.43	7.79	7.81	7.85	7.92	7.81	7.81	7.9	7.81	8.39	8.28	8.17	8.35	6.69	6.75	6.78	7.44	7.36	7.35	6.86	6.5	6.71	6.92	7.05	7.03	6.46	6.71	6.81	7.4834798267642775	6.344737240871536	7.843361245873909	7.83303180862284	8.299891527262536	6.740483561129837
Q5SYE7	NHSL1_HUMAN	NHSL1	6.0	6.0	6.0	6.0	6.0	6.0	6.0	6.0	8.47	8.39	8.35	8.21	8.47	8.31	8.1	8.1	8.14	8.08	8.26	8.24	8.2	8.19	7.76	7.77	7.73	7.76	8.32	8.33	8.32	8.37	8.37	8.34	8.29	8.23	8.35	8.17	8.21	8.22	8.39	8.3	8.42	8.404199582056663	8.333998160040633	8.105165160096648	8.222783988868981	7.755077738267563	8.32334104088989
Q16706	MA2A1_HUMAN	MAN2A1	15.0	15.0	15.0	18.0	18.0	18.0	18.0	18.0	10.71	10.68	10.64	11.12	10.98	11.09	10.81	10.83	10.86	10.84	10.47	10.48	10.54	10.5	10.43	10.39	10.42	10.42	10.98	10.99	10.94	11.26	11.24	11.24	10.91	10.91	10.91	10.84	10.8	10.78	11.02	11.02	11.05	10.676951286918875	11.064578349869365	10.835112634734417	10.497750105229166	10.415077738267563	10.970161249396822
Q32P41	TRM5_HUMAN	TRMT5	11.0	11.0	11.0	12.0	12.0	12.0	12.0	12.0	9.93	9.99	10.0	9.72	9.89	9.83	9.75	9.77	9.81	9.76	10.16	10.13	10.07	10.05	10.06	10.09	10.04	10.07	9.91	9.91	9.89	9.92	9.97	9.87	10.03	10.03	10.06	9.97	10.01	10.03	9.97	9.91	9.9	9.97366294271967	9.815040745881955	9.772680569859414	10.103182863456436	10.065112634734417	9.903364092258846
O75718	CRTAP_HUMAN	CRTAP	9.0	9.0	9.0	7.0	7.0	7.0	7.0	7.0	9.87	9.83	9.91	10.85	10.65	10.78	9.65	9.67	9.71	9.69	9.67	9.7	9.68	9.74	9.7	9.7	9.73	9.73	10.95	11.05	10.96	10.84	10.82	10.83	10.87	10.82	10.78	10.89	10.84	10.84	10.83	10.8	10.79	9.870369654817175	10.762362989180627	9.680173282077522	9.697750105229167	9.715077977652905	10.987372387319787
O60306	AQR_HUMAN	AQR	23.0	23.0	23.0	25.0	25.0	25.0	25.0	25.0	11.08	11.11	11.04	11.14	11.05	11.11	10.95	10.91	10.92	10.93	11.09	11.05	11.08	11.08	10.95	10.98	10.94	10.97	11.47	11.41	11.42	11.46	11.43	11.41	11.38	11.42	11.44	11.5	11.47	11.45	11.46	11.49	11.48	11.076951286918874	11.100483561129836	10.92757592480868	11.075077738267563	10.960086641975318	11.433572987492148
Q14653	IRF3_HUMAN	IRF3	1.0	1.0	1.0	3.0	3.0	3.0	3.0	3.0	5.73	5.59	5.54	8.55	8.6	8.6	5.03	4.54	4.68	4.79	4.66	4.87	4.55	4.88	5.22	5.4	5.27	5.04	8.27	8.23	8.25	8.15	8.14	8.13	8.37	8.31	8.37	8.22	8.25	8.17	8.35	8.25	8.31	5.622261421262551	8.583525126427306	4.771296337276797	4.746787105346931	5.238225307071972	8.250092418144005
Q9Y4R8	TELO2_HUMAN	TELO2	9.0	9.0	9.0	13.0	13.0	13.0	13.0	13.0	9.74	9.75	9.81	10.79	10.84	10.84	9.95	9.93	9.95	9.97	9.91	9.93	9.85	9.87	9.9	9.92	9.89	9.93	10.76	10.72	10.73	10.64	10.51	10.54	10.77	10.76	10.77	10.88	10.89	10.91	10.82	10.85	10.93	9.766999359911793	10.823525126427306	9.950069314163022	9.89034655083619	9.910086641975317	10.736766993781396
A6NED2	RCCD1_HUMAN	RCCD1	2.0	2.0	2.0	1.0	1.0	1.0	1.0	1.0	7.5	7.32	7.45	3.78	3.56	3.77	7.02	6.89	6.95	6.96	7.12	7.14	7.02	6.95	7.12	7.05	6.91	6.99	3.86	3.77	3.76	3.2	3.98	3.43	3.57	3.95	4.02	3.77	3.66	4.2	4.08	4.07	3.88	7.42531046854934	3.70683843422145	6.955736404763881	7.059540720932027	7.019564942998448	3.797372387319788
Q92917	GPKOW_HUMAN	GPKOW	17.0	17.0	17.0	14.0	14.0	14.0	14.0	14.0	10.79	10.85	10.8	10.7	10.76	10.66	10.64	10.69	10.65	10.63	10.89	10.91	10.84	10.81	10.85	10.84	10.85	10.85	10.76	10.72	10.74	10.76	10.76	10.74	10.76	10.81	10.8	10.81	10.82	10.83	10.83	10.84	10.79	10.813572987492147	10.707253259849526	10.652680569859415	10.863043068880685	10.84750649074451	10.740092418144007
Q14966	ZN638_HUMAN	ZNF638	44.0	44.0	44.0	45.0	45.0	45.0	45.0	45.0	12.12	12.17	12.16	12.6	12.68	12.61	12.03	12.04	12.04	12.01	12.1	12.1	12.09	12.09	11.88	11.84	11.84	11.81	12.72	12.78	12.74	12.8	12.84	12.82	12.7	12.7	12.67	12.66	12.67	12.66	12.68	12.64	12.6	12.150161249396822	12.630441361538939	12.030051865615961	12.095008664322412	11.842714805012772	12.746882778866556
Q969Z3	MARC2_HUMAN	MTARC2	4.0	4.0	4.0	3.0	3.0	3.0	3.0	3.0	7.79	7.79	7.73	7.66	7.59	7.63	7.38	7.3	7.48	7.47	7.6	7.54	7.51	7.61	7.9	7.89	7.92	8.01	7.36	7.31	7.36	7.4	7.3	7.29	7.37	7.4	7.56	7.69	7.76	7.72	7.43	7.52	7.46	7.770275964528442	7.626951286918875	7.4093473228408495	7.565596807476704	7.930788138533765	7.3435251264273065
P09104	ENOG_HUMAN	ENO2	7.0	7.0	7.0	9.0	9.0	9.0	9.0	9.0	9.01	8.94	9.01	10.69	10.82	10.68	9.29	9.24	9.35	9.35	8.96	9.03	9.0	8.99	9.06	8.81	8.87	8.9	10.86	10.85	10.89	10.03	10.06	10.17	10.23	10.22	10.18	9.83	9.89	9.94	10.36	10.27	10.27	8.987041988009196	10.731423458167033	9.308231021488547	8.995216602648917	8.913008453211718	10.866766993781395
O96017	CHK2_HUMAN	CHEK2	2.0	2.0	2.0	7.0	7.0	7.0	7.0	7.0	7.16	6.98	7.11	8.89	8.84	8.98	6.65	6.56	6.54	6.57	7.12	7.12	7.17	7.04	6.59	6.61	6.57	6.28	9.12	9.11	9.14	9.7	9.76	9.66	9.18	9.28	9.29	9.3	9.27	9.29	9.29	9.25	9.2	7.08531046854934	8.904501226997027	6.580611872633497	7.11324776469839	6.51859164000627	9.123387303590594
P82675	RT05_HUMAN	MRPS5	11.0	11.0	11.0	17.0	17.0	17.0	17.0	17.0	10.5	10.55	10.55	10.26	10.32	10.25	10.37	10.37	10.34	10.39	10.58	10.54	10.63	10.6	10.44	10.47	10.42	10.4	10.31	10.31	10.28	10.65	10.61	10.61	10.48	10.45	10.5	10.52	10.52	10.58	10.47	10.48	10.4	10.533525126427307	10.276999359911793	10.367610281308373	10.587869804104313	10.432732101080111	10.300069153740269
P57737	CORO7_HUMAN	CORO7	17.0	17.0	17.0	15.0	15.0	15.0	15.0	15.0	9.86	9.93	9.89	9.94	10.01	9.95	10.07	10.09	10.08	10.08	9.92	9.91	9.87	9.92	10.06	10.06	9.99	10.01	9.84	9.87	9.8	9.78	9.79	9.75	9.76	9.77	9.74	9.79	9.75	9.8	9.93	9.88	9.88	9.893618605955956	9.966999359911792	10.080017328644823	9.905146571185277	10.030328862114512	9.836951286918875
P49642	PRI1_HUMAN	PRIM1	7.0	7.0	7.0	10.0	10.0	10.0	10.0	10.0	9.14	9.09	9.06	10.35	10.26	10.31	8.79	8.86	8.88	8.92	9.28	9.28	9.27	9.24	8.84	8.84	8.77	8.84	10.58	10.55	10.49	10.84	10.84	10.84	10.6	10.66	10.63	10.68	10.65	10.62	10.84	10.82	10.81	9.097044870162904	10.307135888544838	8.863265174635947	9.267592802995217	8.82281583212652	10.540483561129838
P51946	CCNH_HUMAN	CCNH	7.0	7.0	7.0	6.0	6.0	6.0	6.0	6.0	8.68	8.72	8.72	8.76	8.83	8.78	8.94	8.93	8.94	8.98	8.97	9.04	9.04	9.0	8.79	8.76	8.71	8.83	9.21	9.23	9.16	9.39	9.44	9.39	9.18	9.28	9.22	9.24	9.16	9.06	9.23	9.24	9.18	8.706789510607967	8.790301308901714	8.947628360566071	9.012800326663125	8.773163912947696	9.200299387389702
P61244	MAX_HUMAN	MAX	2.0	2.0	2.0	2.0	2.0	2.0	2.0	2.0	8.39	8.3	8.46	7.78	7.76	7.82	8.62	8.65	8.7	8.72	8.77	8.76	8.81	8.65	8.96	8.89	8.89	9.0	8.01	7.88	7.98	8.31	8.26	8.31	8.11	8.18	8.15	8.11	8.25	8.19	8.18	8.24	8.27	8.384815958266147	7.7868827788665556	8.673043068880686	8.748705965176944	8.935773173178916	7.957729359886323
P36405	ARL3_HUMAN	ARL3	6.0	6.0	6.0	7.0	7.0	7.0	7.0	7.0	8.87	8.91	8.86	10.31	10.27	10.2	8.46	8.57	8.67	8.68	8.65	8.62	8.61	8.63	8.79	8.73	8.67	8.77	9.88	10.04	9.97	9.75	9.71	9.8	10.13	10.03	10.01	10.03	10.0	9.97	10.06	9.96	9.96	8.880162210222064	10.260713761833925	8.597716635667952	8.62757592480868	8.740723886454314	9.964815958266145
Q8WWK9	CKAP2_HUMAN	CKAP2	13.0	13.0	13.0	12.0	12.0	12.0	12.0	12.0	9.51	9.53	9.52	10.07	9.98	10.0	9.7	9.75	9.74	9.7	9.42	9.45	9.46	9.45	9.8	9.78	9.74	9.78	10.58	10.61	10.54	10.18	10.11	10.21	10.43	10.53	10.45	10.6	10.59	10.54	10.86	10.96	10.96	9.520023104813513	10.017185239267379	9.722679845493793	9.445077738267562	9.775164079159596	10.576951286918876
Q9ULV0	MYO5B_HUMAN	MYO5B	6.0	6.0	6.0	9.0	9.0	9.0	9.0	9.0	8.69	8.7	8.65	10.15	10.27	10.26	8.4	8.36	8.4	8.44	8.54	8.52	8.53	8.46	8.62	8.66	8.51	8.5	9.41	9.43	9.49	9.25	9.23	9.25	9.48	9.49	9.45	9.44	9.37	9.37	9.53	9.48	9.5	8.680161249396821	10.227681939480416	8.40027724999202	8.512833368408453	8.57415518430657	9.443735451059828
Q6ZRV2	FA83H_HUMAN	FAM83H	9.0	9.0	9.0	11.0	11.0	11.0	11.0	11.0	8.6	8.63	8.65	9.6	9.7	9.67	8.92	8.99	8.88	8.84	8.54	8.51	8.63	8.61	9.09	9.03	8.93	8.96	9.61	9.56	9.61	9.33	9.36	9.35	9.75	9.77	9.85	9.65	9.67	9.69	9.66	9.77	9.79	8.62681282795783	9.657272410817452	8.908568095129759	8.57333742006084	9.003845155141738	9.593525126427306
P62993	GRB2_HUMAN	GRB2	10.0	10.0	10.0	11.0	11.0	11.0	11.0	11.0	10.62	10.64	10.61	10.68	10.72	10.68	10.76	10.75	10.8	10.75	10.69	10.67	10.65	10.7	10.67	10.66	10.69	10.66	10.42	10.52	10.49	10.57	10.59	10.58	10.43	10.5	10.39	10.42	10.42	10.41	10.47	10.5	10.39	10.623387303590594	10.693456936460391	10.765148012446218	10.677627638680441	10.670052105836698	10.477272410817454
Q96GQ7	DDX27_HUMAN	DDX27	19.0	19.0	19.0	22.0	22.0	22.0	22.0	22.0	10.88	10.9	10.87	11.44	11.41	11.4	11.02	11.04	11.01	11.03	11.11	11.12	11.12	11.09	10.88	10.91	10.84	10.88	11.72	11.71	11.69	11.82	11.76	11.79	11.56	11.57	11.55	11.62	11.6	11.61	11.66	11.64	11.61	10.883387303590593	11.416766993781396	11.025043321403922	11.110051865615961	10.87771406939199	11.706720518296878
Q9NUQ2	PLCE_HUMAN	AGPAT5	2.0	2.0	2.0	2.0	2.0	2.0	2.0	2.0	7.53	7.44	7.55	8.0	7.97	7.91	7.87	7.87	7.9	7.83	7.68	7.58	7.65	7.67	7.87	7.79	7.9	7.77	8.11	8.06	8.07	8.21	8.2	8.11	7.98	8.02	7.95	8.17	8.03	8.06	8.04	7.81	7.73	7.507454430621599	7.960483561129837	7.86771406939199	7.645524173375857	7.833512138107216	8.080162210222063
Q8N2G6	ZCH24_HUMAN	ZCCHC24	2.0	2.0	2.0	2.0	2.0	2.0	2.0	2.0	7.19	7.04	7.26	7.85	7.99	7.9	6.65	6.66	6.55	6.75	6.09	6.13	6.34	6.28	6.6	6.78	6.75	6.66	7.59	7.63	7.61	6.64	6.68	6.92	7.37	7.35	7.37	6.94	6.84	6.89	7.43	7.42	7.38	7.166225358297061	7.914501226997028	6.654236021292526	6.213694221650794	6.699267972397012	7.610092418144006
Q96GD0	PLPP_HUMAN	PDXP	5.0	5.0	5.0	6.0	6.0	6.0	6.0	6.0	8.06	8.08	8.06	8.78	8.76	8.89	8.36	8.36	8.37	8.32	8.05	8.04	8.07	8.08	8.38	8.25	8.34	8.33	8.85	8.86	8.83	8.59	8.61	8.56	8.63	8.69	8.62	8.57	8.55	8.55	8.71	8.69	8.58	8.066697520494959	8.81114152174063	8.352627234570816	8.060086641975317	8.32576601887703	8.846720518296877
O75787	RENR_HUMAN	ATP6AP2	7.0	7.0	7.0	5.0	5.0	5.0	5.0	5.0	8.11	8.14	8.11	9.33	9.01	9.13	8.47	8.44	8.38	8.37	8.17	8.18	8.18	8.21	8.61	8.45	8.52	8.52	9.56	9.71	9.5	9.71	9.64	9.6	9.59	9.51	9.59	9.61	9.58	9.63	9.52	9.57	9.59	8.120069474030737	9.162752556885668	8.415598728758	8.185078218703264	8.526121399384591	9.592727916545956
P50135	HNMT_HUMAN	HNMT	2.0	2.0	2.0	4.0	4.0	4.0	4.0	4.0	7.33	7.17	7.29	9.44	9.52	9.51	6.37	6.78	6.62	6.4	6.52	6.62	6.79	6.72	7.08	7.17	6.95	6.96	9.07	9.13	9.06	8.84	8.78	8.88	9.13	9.15	9.09	9.15	9.13	9.13	9.16	9.17	9.27	7.264921553406571	9.490436558105033	6.552344310176542	6.666094601169042	7.042878161672165	9.086999359911793
Q9NWX5	ASB6_HUMAN	ASB6	5.0	5.0	5.0	3.0	3.0	3.0	3.0	3.0	7.04	7.23	7.14	7.38	7.51	7.41	7.49	7.56	7.55	7.49	7.38	7.37	7.47	7.47	7.76	7.85	7.83	7.81	7.47	7.59	7.58	7.49	7.43	7.57	7.66	7.73	7.55	7.62	7.63	7.72	7.6	7.53	7.63	7.138750649862322	7.434411297646079	7.5228704671399775	7.4232860050125264	7.812885976817843	7.547681939480415
P49321	NASP_HUMAN	NASP	37.0	37.0	37.0	42.0	42.0	42.0	42.0	42.0	13.13	13.18	13.15	13.25	13.23	13.22	13.07	13.04	13.04	13.07	13.09	13.11	13.11	13.1	12.94	12.95	12.94	12.96	13.19	13.25	13.22	13.28	13.27	13.26	13.18	13.19	13.16	13.16	13.16	13.16	13.25	13.27	13.23	13.153479826764277	13.233387303590593	13.055077977652905	13.102523804323367	12.947523849365341	13.22020793666158
O95302	FKBP9_HUMAN	FKBP9	3.0	3.0	3.0	4.0	4.0	4.0	4.0	4.0	8.78	8.88	8.73	9.64	9.6	9.69	8.49	8.41	8.51	8.53	8.29	8.34	8.48	8.44	8.44	8.38	8.4	8.32	9.4	9.35	9.42	9.18	9.14	9.24	9.34	9.39	9.41	9.26	9.32	9.32	9.39	9.31	9.34	8.798021547387872	9.643803634484312	8.485712782451657	8.389496565522993	8.385647671633318	9.390299387389701
P61313	RL15_HUMAN	RPL15	9.0	9.0	9.0	8.0	8.0	8.0	8.0	8.0	10.38	10.5	10.43	11.14	10.78	10.92	10.91	10.95	10.94	10.83	10.6	10.6	10.71	10.74	10.73	10.85	10.84	10.81	11.1	11.16	11.17	11.21	11.22	11.21	11.15	11.09	11.13	11.3	11.2	11.16	11.13	11.17	11.15	10.437507937873765	10.954334404895867	10.90826180388133	10.663894057194728	10.808261803881331	11.14366294271967
Q9UI26	IPO11_HUMAN	IPO11	10.0	10.0	10.0	11.0	11.0	11.0	11.0	11.0	9.77	9.82	9.78	10.2	10.18	10.19	9.98	9.96	9.94	9.96	9.95	9.93	9.95	9.98	9.88	9.91	9.89	9.86	10.17	10.24	10.19	10.32	10.33	10.28	10.22	10.19	10.19	10.21	10.18	10.22	10.24	10.2	10.13	9.790162210222064	10.190023104813513	9.960069314163023	9.95261065664313	9.885112634734417	10.200301308901714
P26358	DNMT1_HUMAN	DNMT1	37.0	37.0	37.0	39.0	39.0	39.0	39.0	39.0	11.73	11.77	11.73	11.93	11.96	11.9	11.59	11.59	11.62	11.61	11.94	11.88	11.87	11.82	11.47	11.48	11.49	11.46	11.91	11.97	11.92	12.0	12.03	12.04	11.93	11.97	11.97	12.08	11.96	11.97	12.16	12.15	12.12	11.743456936460392	11.930207936661581	11.602558521148042	11.8781313570874	11.475043321403923	11.933572987492148
Q9Y4F1	FARP1_HUMAN	FARP1	5.0	5.0	5.0	7.0	7.0	7.0	7.0	7.0	8.14	8.27	8.21	9.78	9.9	9.83	7.85	7.92	7.88	7.91	7.77	7.79	7.79	7.74	7.65	7.69	7.58	7.73	9.1	9.1	9.13	8.73	8.91	8.83	9.09	9.09	9.03	8.84	8.9	8.89	9.16	9.14	9.15	8.20764348220476	9.837507937873765	7.890259318563804	7.772644651998278	7.663558685878001	9.110069474030738
P21399	ACOHC_HUMAN	ACO1	26.0	26.0	26.0	25.0	25.0	25.0	25.0	25.0	11.07	11.08	11.05	12.13	12.03	12.06	11.26	11.2	11.22	11.23	10.89	10.84	10.93	10.91	10.96	11.04	10.97	11.02	11.8	11.92	11.87	11.68	11.64	11.63	11.61	11.52	11.56	11.79	11.81	11.8	11.68	11.7	11.65	11.066720518296878	12.073944319288634	11.22766271581709	10.892885976817842	10.997887990881033	11.864170774450901
Q5JTD0	TJAP1_HUMAN	TJAP1	6.0	6.0	6.0	7.0	7.0	7.0	7.0	7.0	8.97	8.95	9.06	9.3	9.36	9.42	8.79	8.65	8.7	8.79	8.67	8.77	8.73	8.74	9.03	8.99	8.99	9.04	9.4	9.45	9.4	9.46	9.45	9.44	9.42	9.39	9.38	9.32	9.27	9.36	9.57	9.49	9.45	8.994131888202107	9.36083165675774	8.733749544511069	8.727954791718851	9.012679845493794	9.416859942491898
Q9H4Z3	CAPAM_HUMAN	PCIF1	6.0	6.0	6.0	7.0	7.0	7.0	7.0	7.0	8.25	8.17	8.25	9.08	9.18	9.1	7.89	7.95	7.91	7.93	8.04	8.14	8.11	8.02	8.16	8.08	8.05	8.16	8.97	8.93	8.98	8.63	8.64	8.69	8.94	9.04	9.04	8.83	8.96	8.93	8.95	8.9	8.88	8.223823159737961	9.12065070718448	7.920173282077522	8.078338845853446	8.113319521556607	8.960161249396823
P05165	PCCA_HUMAN	PCCA	9.0	9.0	9.0	13.0	13.0	13.0	13.0	13.0	9.62	9.64	9.6	10.38	10.45	10.4	9.39	9.43	9.41	9.42	9.25	9.29	9.26	9.28	9.17	9.22	9.17	9.21	9.77	9.77	9.85	9.94	9.91	9.91	9.99	10.03	10.04	9.85	9.88	9.85	9.95	9.99	9.95	9.620092418144006	10.410301308901715	9.41257569960422	9.270086641975317	9.192679845493794	9.797162565390426
Q9BR61	ACBD6_HUMAN	ACBD6	4.0	4.0	4.0	6.0	6.0	6.0	6.0	6.0	8.36	8.19	8.28	9.46	9.43	9.39	8.57	8.53	8.55	8.59	8.72	8.74	8.72	8.65	8.45	8.35	8.46	8.43	9.37	9.36	9.38	9.61	9.59	9.61	9.51	9.55	9.52	9.61	9.57	9.58	9.58	9.56	9.54	8.278335511700837	9.426951286918875	8.560173282077521	8.707902003181012	8.423141472253615	9.370023104813512
Q96PV6	LENG8_HUMAN	LENG8	10.0	10.0	10.0	10.0	10.0	10.0	10.0	10.0	9.38	9.25	9.2	9.19	9.28	9.16	9.53	9.51	9.52	9.48	9.32	9.27	9.27	9.26	9.03	9.12	9.05	9.07	9.36	9.37	9.33	9.49	9.56	9.54	9.42	9.39	9.34	9.34	9.33	9.37	9.36	9.32	9.28	9.278677600214744	9.210906553320653	9.51012093873722	9.280191693310986	9.067889444466728	9.353433245263364
Q86YD1	PTOV1_HUMAN	PTOV1	4.0	4.0	4.0	3.0	3.0	3.0	3.0	3.0	7.69	7.82	7.73	7.18	7.38	7.26	7.21	7.38	7.31	7.49	7.47	7.64	7.55	7.6	7.24	7.21	7.23	7.32	6.61	6.74	6.76	7.24	7.22	7.09	6.92	6.99	6.92	6.84	6.91	6.82	6.85	6.76	6.87	7.747696345414296	7.275684297566209	7.351114536156178	7.566386759707089	7.250611872633498	6.704850035485082
Q14181	DPOA2_HUMAN	POLA2	5.0	5.0	5.0	9.0	9.0	9.0	9.0	9.0	7.81	7.76	7.81	9.17	9.26	9.15	7.51	7.47	7.42	7.44	7.62	7.63	7.61	7.65	7.38	7.34	7.42	7.41	9.24	9.34	9.3	9.06	9.05	9.06	9.3	9.23	9.28	9.37	9.33	9.37	9.44	9.46	9.5	7.793525126427306	9.194131888202108	7.460399616549814	7.6275759248086805	7.3878344880536835	9.293917270004178
Q9BYG5	PAR6B_HUMAN	PARD6B	3.0	3.0	3.0	3.0	3.0	3.0	3.0	3.0	7.65	7.68	7.68	8.05	7.96	8.03	8.08	7.98	8.02	7.92	7.65	7.7	7.57	7.63	8.71	8.72	8.65	8.71	8.14	8.08	8.01	8.03	7.91	7.99	8.21	8.09	8.31	7.95	7.99	8.03	7.78	7.74	7.62	7.670069153740269	8.013846687597455	8.001178154335577	7.638250322493332	8.69776458355558	8.07764348220476
P30038	AL4A1_HUMAN	ALDH4A1	14.0	14.0	14.0	14.0	14.0	14.0	14.0	14.0	8.97	9.04	9.08	10.02	10.03	9.98	8.75	8.82	8.82	8.81	8.82	8.85	8.85	8.78	9.23	9.22	9.23	9.21	9.52	9.52	9.53	9.6	9.49	9.5	9.48	9.52	9.53	9.55	9.65	9.63	9.44	9.47	9.41	9.030713761833926	10.010161249396822	8.800292418555925	8.825284710842814	9.222523804323368	9.523341040889889
O60287	NPA1P_HUMAN	URB1	29.0	29.0	29.0	32.0	32.0	32.0	32.0	32.0	10.6	10.59	10.62	11.49	11.45	11.47	10.76	10.72	10.73	10.8	10.91	10.9	10.89	10.88	10.74	10.76	10.8	10.79	11.74	11.73	11.72	11.77	11.68	11.73	11.78	11.79	11.8	11.88	11.86	11.88	11.73	11.76	11.76	10.603387303590592	11.470092418144006	10.752836965005244	10.895043321403923	10.772696903855824	11.730023104813514
Q5JRA6	TGO1_HUMAN	MIA3	40.0	40.0	40.0	37.0	37.0	37.0	37.0	37.0	11.59	11.62	11.64	12.05	12.15	12.12	11.48	11.49	11.47	11.5	11.34	11.36	11.37	11.37	11.31	11.29	11.25	11.28	12.11	12.12	12.11	12.2	12.19	12.19	12.13	12.13	12.11	12.06	12.06	12.05	12.12	12.05	12.01	11.61681282795783	12.107272410817453	11.485043321403923	11.360051865615961	11.282662190361053	12.113341040889889
O75153	CLU_HUMAN	CLUH	38.0	38.0	38.0	40.0	40.0	40.0	40.0	40.0	11.42	11.42	11.44	11.61	11.82	11.7	11.6	11.57	11.56	11.58	11.88	11.88	11.88	11.85	11.78	11.76	11.82	11.69	11.96	11.93	11.89	12.27	12.19	12.13	11.88	11.88	11.92	12.04	12.07	12.11	12.02	11.98	11.94	11.426697520494958	11.712572302220392	11.57757592480868	11.872558281344283	11.763265174635947	11.926951286918875
Q9GZU8	PIP30_HUMAN	PSME3IP1	7.0	7.0	7.0	6.0	6.0	6.0	6.0	6.0	9.56	9.6	9.45	9.94	9.89	9.93	9.36	9.23	9.24	9.29	9.39	9.46	9.45	9.47	9.27	9.3	9.22	9.3	10.05	10.12	10.03	9.68	9.59	9.66	9.96	9.99	9.97	10.01	10.11	10.07	10.03	10.04	9.95	9.53805007786731	9.920161249396822	9.280924783747478	9.442833368408452	9.272868319204585	10.067185239267378
Q14145	KEAP1_HUMAN	KEAP1	12.0	12.0	12.0	13.0	13.0	13.0	13.0	13.0	9.34	9.28	9.25	8.96	8.97	8.97	9.03	9.04	9.1	8.99	9.74	9.66	9.68	9.61	9.51	9.41	9.58	9.5	9.15	9.17	9.19	9.23	9.33	9.32	9.17	9.28	9.23	9.25	9.19	9.25	9.39	9.42	9.43	9.290486763342196	8.966674362360234	9.040538956981766	9.673252798969001	9.501260487228018	9.170092418144007
Q13243	SRSF5_HUMAN	SRSF5	5.0	5.0	5.0	4.0	4.0	4.0	4.0	4.0	9.26	9.26	9.32	8.95	9.02	9.0	9.13	9.04	9.02	9.0	9.32	9.26	9.22	9.27	9.14	9.2	9.12	9.19	9.46	9.41	9.44	9.61	9.55	9.58	9.62	9.6	9.59	9.58	9.56	9.47	9.58	9.66	9.65	9.280278526575229	8.990299387389701	9.04836419742952	9.267940435308823	9.162887405433812	9.43681282795783
O00629	IMA3_HUMAN	KPNA4	7.0	7.0	7.0	6.0	6.0	6.0	6.0	6.0	9.58	9.54	9.51	10.16	10.19	10.23	9.74	9.74	9.76	9.72	9.75	9.76	9.68	9.67	9.64	9.58	9.63	9.6	10.44	10.42	10.39	10.68	10.7	10.67	10.35	10.33	10.33	10.4	10.41	10.35	10.34	10.37	10.33	9.543618605955954	10.193618605955955	9.740069314163023	9.715563111036161	9.612696903855824	10.41681282795783
Q8TAE6	PP14C_HUMAN	PPP1R14C	2.0	2.0	2.0	3.0	3.0	3.0	3.0	3.0	6.9	6.77	6.99	8.44	8.53	8.4	7.31	7.34	7.3	7.33	6.85	7.01	6.87	7.06	7.21	7.17	7.15	7.29	8.53	8.49	8.59	8.04	7.91	8.05	8.48	8.45	8.49	8.4	8.39	8.44	8.51	8.59	8.58	6.88947893104442	8.457696345414295	7.320086641975317	6.950282969722516	7.206004376946451	8.537253259849527
Q9P0J0	NDUAD_HUMAN	NDUFA13	2.0	2.0	2.0	5.0	5.0	5.0	5.0	5.0	8.51	8.5	8.56	9.08	9.13	9.04	8.34	8.24	8.19	8.25	8.46	8.49	8.49	8.46	8.49	8.45	8.53	8.55	8.77	8.88	8.85	9.1	9.06	9.04	9.13	9.12	9.04	9.23	9.19	9.19	9.09	9.03	8.99	8.523572987492148	9.083803634484312	8.25602033798132	8.475077977652907	8.505509892092658	8.834076352338757
A6NGN9	IGLO5_HUMAN	IGLON5	1.0	1.0	1.0	2.0	2.0	2.0	2.0	2.0	6.02	5.9	5.67	7.18	7.19	7.16	4.97	5.21	5.35	5.03	5.36	5.27	5.31	5.34	5.51	5.62	5.46	5.5	6.33	6.4	6.51	6.32	6.04	6.23	6.52	6.41	6.29	6.25	6.08	6.21	6.45	6.33	6.23	5.870544351678447	7.176720518296878	5.147854113806306	5.320397454909371	5.523732750350654	6.415243602718311
Q96B97	SH3K1_HUMAN	SH3KBP1	16.0	16.0	16.0	18.0	18.0	18.0	18.0	18.0	10.83	10.88	10.84	11.22	11.25	11.22	10.66	10.71	10.74	10.68	10.84	10.78	10.78	10.8	10.67	10.71	10.66	10.68	11.15	11.16	11.16	11.32	11.34	11.37	11.15	11.14	11.12	11.07	11.05	11.06	11.0	10.95	10.9	10.850162210222065	11.230069474030739	10.697818810765714	10.800208899972414	10.680121659376347	11.156674362360233
Q5TBB1	RNH2B_HUMAN	RNASEH2B	11.0	11.0	11.0	9.0	9.0	9.0	9.0	9.0	9.79	9.76	9.77	9.37	9.5	9.33	9.58	9.58	9.58	9.62	9.63	9.6	9.66	9.59	9.59	9.56	9.58	9.55	9.47	9.41	9.46	9.22	9.14	9.19	9.45	9.43	9.5	9.38	9.45	9.37	9.49	9.49	9.5	9.773387303590592	9.401841510381663	9.590104451674383	9.620260519552085	9.570086641975319	9.44690449414445
Q13506	NAB1_HUMAN	NAB1	3.0	3.0	3.0	1.0	1.0	1.0	1.0	1.0	6.84	6.72	6.81	4.69	4.16	4.43	7.31	7.22	7.13	7.25	6.96	6.97	6.86	6.91	7.28	7.09	7.12	7.16	4.77	5.09	4.89	5.26	5.23	4.79	4.66	4.78	4.63	4.59	4.85	4.69	4.8	4.82	4.47	6.79089534799953	4.44283001560734	7.228954752203555	6.925664199615647	7.16433160552614	4.922752556885667
Q96FZ5	CKLF7_HUMAN	CMTM7	1.0	1.0	1.0	2.0	2.0	2.0	2.0	2.0	7.16	7.15	7.0	8.63	8.77	8.58	6.66	6.74	6.58	6.6	6.67	6.63	6.72	6.58	6.69	6.64	6.49	6.7	7.61	7.58	7.6	7.37	7.5	7.56	7.55	7.54	7.69	7.42	7.47	7.52	7.59	7.49	7.29	7.10516697036803	8.662261421262551	6.64635260973083	6.650918295403212	6.632399063452144	7.596720518296878
P10176	COX8A_HUMAN	COX8A	1.0	1.0	1.0	1.0	1.0	1.0	1.0	1.0	7.22	7.15	7.18	8.09	8.23	8.18	6.76	6.87	6.67	6.79	6.92	6.98	7.02	6.95	7.1	7.14	7.23	7.26	7.6	7.63	7.52	8.01	7.91	7.57	7.69	7.18	7.66	8.07	8.29	8.12	7.02	7.49	7.81	7.183618605955955	8.167824198300515	6.7742706969395705	6.967975022034343	7.183960368626881	7.584076352338757
Q9UKD2	MRT4_HUMAN	MRTO4	12.0	12.0	12.0	12.0	12.0	12.0	12.0	12.0	10.44	10.5	10.5	10.63	10.63	10.66	10.65	10.61	10.62	10.63	10.83	10.81	10.82	10.84	10.69	10.7	10.7	10.71	11.04	11.05	11.01	11.17	11.17	11.13	10.98	11.06	11.02	11.07	11.09	11.09	11.03	11.04	10.99	10.480275964528442	10.640069474030739	10.62757592480868	10.825043321403923	10.700017328644824	11.033433245263364
P00441	SODC_HUMAN	SOD1	5.0	5.0	5.0	3.0	3.0	3.0	3.0	3.0	8.96	8.95	8.96	8.42	8.53	8.66	10.08	10.05	10.1	10.06	9.11	9.29	9.57	9.6	9.66	9.58	9.59	9.66	8.93	8.99	8.91	8.87	8.86	8.78	8.34	8.38	8.4	8.24	8.22	8.3	8.61	8.6	8.37	8.956674362360234	8.54000721758709	10.072627953959113	9.406566234357843	9.622991533827555	8.943735451059828
Q9UHY1	NRBP_HUMAN	NRBP1	7.0	7.0	7.0	6.0	6.0	6.0	6.0	6.0	8.61	8.58	8.64	8.6	8.67	8.69	8.83	8.96	8.86	8.84	8.76	8.78	8.75	8.74	8.9	8.87	8.88	8.99	8.58	8.65	8.59	8.7	8.72	8.75	8.59	8.65	8.62	8.55	8.56	8.54	8.62	8.54	8.55	8.610207936661581	8.653846687597456	8.873435983621025	8.75757592480868	8.910788138533764	8.606999359911793
P35232	PHB1_HUMAN	PHB1	16.0	16.0	16.0	14.0	14.0	14.0	14.0	14.0	10.75	10.78	10.76	11.26	11.31	11.29	10.63	10.63	10.62	10.58	10.8	10.79	10.74	10.72	10.8	10.8	10.79	10.79	11.43	11.44	11.42	11.49	11.49	11.47	11.45	11.42	11.43	11.37	11.39	11.42	11.36	11.33	11.33	10.763387303590592	11.28681282795783	10.615146571185276	10.762887405433814	10.795008664322411	11.430023104813511
Q7L5D6	GET4_HUMAN	GET4	5.0	5.0	5.0	5.0	5.0	5.0	5.0	5.0	8.24	8.27	8.24	8.56	8.4	8.44	8.54	8.58	8.47	8.59	8.43	8.38	8.41	8.37	8.62	8.78	8.81	8.72	8.92	8.94	8.92	8.92	8.84	8.87	8.89	8.89	8.89	9.02	8.83	8.87	8.88	8.92	8.9	8.250069474030738	8.468281437831054	8.545765285968766	8.397697309201133	8.734308488487919	8.926697520494958
P21359	NF1_HUMAN	NF1	20.0	20.0	20.0	23.0	23.0	23.0	23.0	23.0	10.31	10.36	10.3	11.24	11.19	11.28	10.18	10.14	10.09	10.18	10.16	10.13	10.14	10.1	10.02	10.01	10.01	9.96	10.93	10.99	10.96	10.88	10.91	10.96	10.92	10.99	10.94	10.86	10.82	10.85	10.99	11.01	11.0	10.323572987492149	11.237135888544838	10.14797190102105	10.132662190361053	10.00018953146285	10.96020793666158
P46940	IQGA1_HUMAN	IQGAP1	60.0	60.0	60.0	62.0	62.0	62.0	62.0	62.0	13.21	13.28	13.25	13.78	13.79	13.78	13.13	13.16	13.12	13.13	12.99	12.99	13.04	13.05	13.17	13.18	13.13	13.15	13.5	13.55	13.53	13.5	13.5	13.51	13.49	13.47	13.47	13.45	13.46	13.46	13.42	13.38	13.34	13.246951286918875	13.783341040889889	13.135078218703265	13.017766495142801	13.157627638680442	13.52681282795783
Q10713	MPPA_HUMAN	PMPCA	14.0	14.0	14.0	21.0	21.0	21.0	21.0	21.0	10.51	10.53	10.49	11.74	11.75	11.69	10.68	10.72	10.81	10.69	10.63	10.59	10.71	10.68	10.84	10.81	10.78	10.76	11.96	11.96	11.93	12.13	12.05	12.01	11.88	11.84	11.84	11.91	11.9	11.93	11.75	11.77	11.74	10.510092418144007	11.72690449414445	10.725919274353982	10.653233316629796	10.797818810765714	11.95006915374027
P43686	PRS6B_HUMAN	PSMC4	16.0	16.0	16.0	20.0	20.0	20.0	20.0	20.0	11.39	11.44	11.44	11.71	11.72	11.64	11.59	11.56	11.6	11.54	11.56	11.56	11.62	11.64	11.63	11.63	11.56	11.59	11.83	11.88	11.85	11.91	11.96	11.93	11.88	11.88	11.83	11.88	11.87	11.87	11.85	11.8	11.81	11.423525126427306	11.690436558105034	11.572696903855823	11.59544225996453	11.602800326663127	11.853479826764277
P62913	RL11_HUMAN	RPL11	9.0	9.0	9.0	9.0	9.0	9.0	9.0	9.0	11.43	11.46	11.41	11.57	11.53	11.59	11.57	11.55	11.55	11.55	11.54	11.55	11.56	11.56	11.43	11.42	11.42	11.45	11.64	11.67	11.65	11.67	11.69	11.69	11.66	11.69	11.67	11.68	11.72	11.67	11.68	11.67	11.66	11.433479826764277	11.563548496596614	11.555026053023141	11.552523804323368	11.430052105836698	11.653387303590593
Q5SQI0	ATAT_HUMAN	ATAT1	5.0	5.0	5.0	4.0	4.0	4.0	4.0	4.0	7.84	7.89	7.86	9.23	9.2	9.16	8.21	8.2	8.17	8.15	7.92	7.94	8.03	8.08	8.07	8.14	8.23	8.24	8.96	8.9	8.91	8.94	8.98	9.0	9.13	9.06	9.12	9.05	9.04	9.03	9.04	9.03	9.03	7.8634798267642765	9.196951286918875	8.182696903855824	7.993982948590398	8.171671019351402	8.923572987492149
P34741	SDC2_HUMAN	SDC2	1.0	1.0	1.0	2.0	2.0	2.0	2.0	2.0	6.18	6.3	6.1	8.11	7.61	8.01	5.09	5.44	5.08	5.15	4.99	5.35	5.27	5.3	5.03	4.65	4.97	4.76	7.46	7.32	7.31	7.57	7.8	7.87	7.76	7.88	7.74	7.8	7.68	7.68	7.79	7.82	7.83	6.195684297566209	7.925651809194746	5.197727662913224	5.234073710503535	4.860669595575509	7.364975795262072
O00422	SAP18_HUMAN	SAP18	9.0	9.0	9.0	8.0	8.0	8.0	8.0	8.0	10.14	10.19	10.14	9.73	9.54	9.67	10.32	10.34	10.29	10.31	10.32	10.31	10.32	10.29	10.33	10.34	10.32	10.38	9.94	9.96	9.93	9.99	9.91	9.87	9.97	9.93	9.89	9.91	9.92	9.94	9.86	9.88	9.79	10.156859942491899	9.64882881726862	10.315112634734417	10.310051865615963	10.342680569859414	9.943387303590594
Q9Y3B3	TMED7_HUMAN	TMED7	8.0	8.0	8.0	7.0	7.0	7.0	7.0	7.0	9.31	9.31	9.3	10.08	9.76	9.93	9.5	9.51	9.5	9.52	9.41	9.4	9.36	9.43	9.43	9.54	9.49	9.51	10.23	10.27	10.26	10.32	10.33	10.29	10.3	10.25	10.3	10.24	10.23	10.25	10.12	10.17	10.25	9.306674362360233	9.929236204965784	9.507523849365342	9.400224546366642	9.493058343537639	10.253433245263365
Q9HC78	ZBT20_HUMAN	ZBTB20	1.0	1.0	1.0	4.0	4.0	4.0	4.0	4.0	6.49	6.38	6.37	7.31	7.5	7.39	5.84	5.57	5.79	5.82	5.55	5.6	5.42	5.63	5.24	5.4	5.64	5.48	6.72	6.51	6.73	6.41	6.51	6.52	6.89	6.68	6.93	6.8	6.68	6.71	6.75	6.6	6.75	6.414366331948605	7.402108979791743	5.758954261728847	5.552203625110995	5.447201850813668	6.65683843422145
P04844	RPN2_HUMAN	RPN2	15.0	15.0	15.0	17.0	17.0	17.0	17.0	17.0	11.56	11.56	11.53	12.36	12.38	12.34	11.43	11.4	11.43	11.43	11.47	11.48	11.48	11.46	11.41	11.4	11.35	11.41	12.29	12.34	12.31	12.45	12.48	12.46	12.31	12.31	12.31	12.17	12.16	12.17	12.29	12.25	12.24	11.550069153740269	12.360092418144006	11.422558281344282	11.472523804323368	11.39271312484206	12.313479826764278
P02795	MT2_HUMAN	MT2A	1.0	1.0	1.0	1.0	1.0	1.0	1.0	1.0	9.44	9.56	9.52	9.7	9.76	9.79	10.35	10.3	10.34	10.28	9.7	9.6	9.7	9.78	10.47	10.33	10.14	10.12	9.68	9.6	9.57	10.5	10.43	10.32	9.88	9.86	9.89	9.88	9.89	9.97	9.82	9.8	9.69	9.507525326449228	9.750483561129837	10.317783493466768	9.696407198398537	10.272251021613728	9.617417571529268
Q5BJH2	TM128_HUMAN	TMEM128	1.0	1.0	1.0	1.0	1.0	1.0	1.0	1.0	6.42	6.61	6.41	5.66	5.5	5.48	5.94	6.07	5.94	5.99	6.73	6.61	6.66	6.65	6.55	6.62	6.69	6.58	5.74	5.59	5.39	5.72	5.65	5.83	5.97	6.13	5.97	5.86	5.99	5.95	5.9	5.9	5.95	6.482976486365831	5.5489428691964555	5.985987591958357	6.663150832050404	6.610958355191487	5.580407941018852
Q9Y282	ERGI3_HUMAN	ERGIC3	7.0	7.0	7.0	7.0	7.0	7.0	7.0	7.0	9.23	9.29	9.21	9.2	8.93	9.13	9.53	9.5	9.43	9.47	9.37	9.36	9.4	9.46	9.44	9.49	9.34	9.35	9.75	9.73	9.64	9.87	9.79	9.74	9.66	9.6	9.62	9.66	9.64	9.66	9.58	9.55	9.63	9.243735451059827	9.091137902001428	9.482973656045521	9.398029739288171	9.406364261513037	9.707454430621599
O14773	TPP1_HUMAN	TPP1	4.0	4.0	4.0	5.0	5.0	5.0	5.0	5.0	8.22	8.24	8.15	9.96	9.98	9.96	8.52	8.47	8.51	8.46	7.99	8.03	8.1	8.14	8.37	8.42	8.38	8.35	9.49	9.41	9.43	10.08	10.04	9.83	9.39	9.19	9.35	9.4	9.41	9.45	9.26	9.41	9.45	8.203846687597457	9.966697520494959	8.490225261976558	8.066186756256343	8.380225987575654	9.443735451059828
O95782	AP2A1_HUMAN	AP2A1	23.0	23.0	23.0	27.0	27.0	27.0	27.0	27.0	10.65	10.65	10.65	11.97	11.95	11.99	10.48	10.54	10.51	10.49	10.47	10.51	10.48	10.53	10.77	10.79	10.77	10.77	11.75	11.75	11.77	11.71	11.67	11.66	11.77	11.76	11.76	11.82	11.82	11.81	11.82	11.82	11.77	10.65	11.970092418144006	10.505182426812475	10.497697309201133	10.77502605302314	11.756697520494958
P11388	TOP2A_HUMAN	TOP2A	42.0	42.0	42.0	46.0	46.0	46.0	46.0	46.0	12.4	12.46	12.44	12.82	12.83	12.78	12.56	12.55	12.56	12.54	12.64	12.61	12.61	12.6	12.51	12.52	12.46	12.49	13.14	13.21	13.16	13.12	13.11	13.1	13.04	13.09	13.07	13.14	13.11	13.1	13.47	13.51	13.49	12.433548496596615	12.810161249396822	12.552523804323368	12.615078218703264	12.495181465987233	13.170301308901715
Q5H9R7	PP6R3_HUMAN	PPP6R3	22.0	22.0	22.0	19.0	19.0	19.0	19.0	19.0	10.89	10.94	10.92	11.64	11.72	11.68	10.77	10.8	10.76	10.76	10.85	10.88	10.88	10.89	10.67	10.66	10.59	10.62	11.44	11.39	11.41	11.59	11.53	11.58	11.47	11.55	11.51	11.49	11.49	11.48	11.59	11.6	11.57	10.91681282795783	11.680369654817175	10.77259347860319	10.875077738267564	10.635354494597184	11.413479826764277
O75151	PHF2_HUMAN	PHF2	7.0	7.0	7.0	4.0	4.0	4.0	4.0	4.0	8.85	8.84	8.88	9.48	9.53	9.48	8.58	8.44	8.63	8.65	8.62	8.62	8.64	8.65	8.33	8.37	8.23	8.25	8.94	8.99	8.99	8.74	8.66	8.59	8.83	8.77	8.88	8.97	9.01	8.91	8.97	9.06	9.1	8.856766993781395	9.496859942491898	8.577292683268603	8.632558521148042	8.296136754064094	8.973525126427306
Q96P70	IPO9_HUMAN	IPO9	18.0	18.0	18.0	23.0	23.0	23.0	23.0	23.0	11.07	11.11	11.07	11.82	11.89	11.79	10.92	10.94	10.95	10.95	11.01	10.97	11.01	10.99	10.89	10.88	10.9	10.84	11.69	11.71	11.72	11.53	11.52	11.56	11.64	11.69	11.66	11.64	11.59	11.61	11.76	11.71	11.66	11.083456936460392	11.833944319288634	10.940051865615962	10.995095126135773	10.877678993503926	11.706720518296878
O75439	MPPB_HUMAN	PMPCB	11.0	11.0	11.0	12.0	12.0	12.0	12.0	12.0	10.11	10.11	10.09	10.54	10.56	10.5	10.25	10.29	10.28	10.26	10.16	10.18	10.16	10.18	10.11	10.15	10.2	10.18	10.72	10.7	10.71	10.84	10.85	10.82	10.66	10.6	10.63	10.68	10.65	10.63	10.56	10.54	10.53	10.103364092258845	10.533548496596614	10.270086641975317	10.17003465708151	10.160397454909372	10.710023104813512
Q9H910	JUPI2_HUMAN	JPT2	8.0	8.0	8.0	9.0	9.0	9.0	9.0	9.0	10.46	10.52	10.53	11.09	11.12	11.07	10.68	10.67	10.7	10.65	10.66	10.64	10.7	10.67	10.67	10.61	10.6	10.53	11.13	11.2	11.14	11.01	11.03	11.03	11.02	11.03	10.95	11.08	11.13	11.08	11.05	10.97	10.89	10.50366294271967	11.093479826764277	10.675112634734417	10.667662715817091	10.603354054418817	11.156999359911794
Q8NCL4	GALT6_HUMAN	GALNT6	1.0	1.0	1.0	1.0	1.0	1.0	1.0	1.0	6.83	6.7	6.76	5.61	5.72	5.44	6.0	6.44	6.25	6.0	6.14	6.33	6.21	6.19	6.35	6.26	6.33	6.11	4.84	4.87	5.07	4.62	4.29	4.45	5.22	4.97	5.11	4.8	5.01	5.07	4.81	4.96	5.14	6.764312401702972	5.594563062716652	6.1845378432662965	6.219205821736575	6.2655211937155455	4.930332735788536
P49754	VPS41_HUMAN	VPS41	7.0	7.0	7.0	7.0	7.0	7.0	7.0	7.0	8.39	8.37	8.39	9.75	9.75	9.77	8.58	8.67	8.66	8.65	8.41	8.38	8.39	8.39	8.59	8.6	8.57	8.49	9.62	9.54	9.63	9.77	9.71	9.66	9.54	9.59	9.62	9.51	9.49	9.55	9.75	9.7	9.83	8.383364092258846	9.756697520494958	8.640429597622209	8.392541222999563	8.563141472253614	9.5972253030551
P46926	GNPI1_HUMAN	GNPDA1	4.0	4.0	4.0	7.0	7.0	7.0	7.0	7.0	9.12	9.08	9.06	10.5	10.57	10.53	9.34	9.3	9.34	9.31	9.13	9.19	9.22	9.28	9.64	9.67	9.52	9.58	10.2	10.22	10.21	10.22	10.26	10.23	10.16	10.2	10.18	9.93	9.88	9.9	10.23	10.3	10.26	9.086882778866556	10.533618605955954	9.32261041518013	9.206013591503744	9.603645718888744	10.210023104813512
O75391	SPAG7_HUMAN	SPAG7	6.0	6.0	6.0	6.0	6.0	6.0	6.0	6.0	9.66	9.65	9.61	9.58	9.65	9.59	9.37	9.36	9.45	9.46	9.81	9.7	9.64	9.67	9.5	9.42	9.43	9.47	9.97	10.06	9.99	10.03	10.06	10.01	10.12	10.13	10.09	10.1	10.12	10.12	10.08	10.08	10.03	9.640161249396822	9.606999359911793	9.410710362071477	9.70644620124084	9.45535593571966	10.007185239267379
Q96KP1	EXOC2_HUMAN	EXOC2	15.0	15.0	15.0	12.0	12.0	12.0	12.0	12.0	9.8	9.79	9.78	10.34	10.44	10.4	9.58	9.61	9.61	9.62	9.65	9.66	9.62	9.64	9.45	9.44	9.51	9.49	10.01	10.0	10.04	9.85	9.87	9.81	10.02	10.04	10.0	9.95	10.01	9.99	10.07	10.09	10.14	9.790023104813512	10.393917270004177	9.605077738267562	9.642575699604219	9.472783988868981	10.016766993781395
Q9GZR7	DDX24_HUMAN	DDX24	23.0	23.0	23.0	21.0	21.0	21.0	21.0	21.0	10.62	10.63	10.61	10.73	10.78	10.78	10.74	10.75	10.76	10.79	11.06	11.09	11.04	11.04	10.89	10.87	10.84	10.88	10.87	10.81	10.81	11.11	11.11	11.09	10.63	10.69	10.7	10.88	10.79	10.82	10.99	11.04	11.05	10.620023104813512	10.763525126427306	10.760121659376347	11.057645597826717	10.870120938737221	10.83027852657523
Q96KQ7	EHMT2_HUMAN	EHMT2	17.0	17.0	17.0	16.0	16.0	16.0	16.0	16.0	9.55	9.56	9.53	10.69	10.77	10.7	9.39	9.34	9.32	9.36	9.6	9.54	9.56	9.54	9.4	9.31	9.37	9.33	10.55	10.54	10.55	10.49	10.5	10.46	10.52	10.52	10.56	10.52	10.52	10.54	10.52	10.56	10.6	9.546720518296878	10.720441361538938	9.352732101080111	9.560208899972414	9.35292284279155	10.546674362360234
Q14573	ITPR3_HUMAN	ITPR3	25.0	25.0	25.0	31.0	31.0	31.0	31.0	31.0	10.51	10.46	10.45	11.81	11.78	11.81	10.18	10.35	10.24	10.3	10.3	10.26	10.34	10.3	10.4	10.41	10.39	10.38	11.5	11.47	11.47	11.21	11.2	11.18	11.47	11.46	11.48	11.53	11.53	11.53	11.53	11.59	11.61	10.47357298749215	11.800069153740269	10.268907904131572	10.300277249992021	10.395043321403923	11.480069474030739
P25490	TYY1_HUMAN	YY1	8.0	8.0	8.0	6.0	6.0	6.0	6.0	6.0	8.7	8.69	8.74	8.81	8.86	8.87	8.9	8.98	8.98	8.91	8.95	9.0	9.02	9.0	8.75	8.82	8.74	8.76	8.96	8.99	8.94	8.96	8.98	8.91	8.97	8.93	8.91	8.87	8.81	8.88	8.88	8.92	8.9	8.710162210222064	8.846904494144448	8.942991533827556	8.992730662372459	8.767838097134138	8.963479826764278
Q96T58	MINT_HUMAN	SPEN	27.0	27.0	27.0	24.0	24.0	24.0	24.0	24.0	10.51	10.53	10.51	10.61	10.69	10.65	10.35	10.37	10.38	10.35	10.63	10.58	10.55	10.57	10.42	10.38	10.36	10.41	10.88	10.81	10.83	10.88	10.85	10.86	10.82	10.82	10.84	10.83	10.88	10.88	10.76	10.8	10.79	10.516697520494958	10.650369654817174	10.362558521148042	10.582802494643651	10.392696903855823	10.840301308901715
Q96SW2	CRBN_HUMAN	CRBN	3.0	3.0	3.0	5.0	5.0	5.0	5.0	5.0	7.91	8.05	7.98	8.41	8.31	8.38	7.56	7.66	7.6	7.63	7.63	7.69	7.8	7.79	7.56	7.42	7.48	7.39	8.15	8.18	8.19	8.73	8.74	8.78	8.42	8.49	8.42	8.4	8.38	8.27	8.46	8.26	8.17	7.981131918361473	8.367272410817453	7.612973656045522	7.7292316986362675	7.463971277559795	8.173433245263364
Q13625	ASPP2_HUMAN	TP53BP2	9.0	9.0	9.0	10.0	10.0	10.0	10.0	10.0	8.93	8.92	8.95	9.63	9.74	9.68	8.7	8.73	8.71	8.7	8.85	8.78	8.76	8.75	8.82	8.84	8.81	8.78	9.3	9.29	9.39	9.43	9.43	9.43	9.41	9.42	9.41	9.25	9.3	9.36	9.38	9.4	9.33	8.933387303590592	9.684034903443095	8.710052105836699	8.785532819418382	8.812662190361053	9.32737238731979
Q8NDF8	PAPD5_HUMAN	TENT4B	9.0	9.0	9.0	6.0	6.0	6.0	6.0	6.0	9.49	9.58	9.56	8.45	8.31	8.45	9.75	9.73	9.74	9.69	9.83	9.84	9.9	9.85	9.72	9.74	9.73	9.75	8.78	8.76	8.83	8.92	8.89	8.9	8.88	8.85	8.79	8.75	8.82	8.88	8.83	8.82	8.87	9.543846687597457	8.404826195771848	9.727678993503925	9.85525270092141	9.735043321403923	8.790301308901714
P37802	TAGL2_HUMAN	TAGLN2	13.0	13.0	13.0	16.0	16.0	16.0	16.0	16.0	12.06	12.07	12.08	13.21	13.1	13.15	12.18	12.18	12.19	12.17	12.08	12.09	12.11	12.11	12.39	12.41	12.37	12.35	13.36	13.41	13.37	13.12	13.08	13.14	13.32	13.28	13.26	13.37	13.35	13.34	13.26	13.25	13.21	12.070023104813513	13.154034903443096	12.180017328644825	12.097558446079287	12.380173282077521	13.380162210222064
Q8TB72	PUM2_HUMAN	PUM2	6.0	6.0	6.0	5.0	5.0	5.0	5.0	5.0	7.74	7.64	7.66	8.21	8.19	8.16	8.02	8.05	8.0	8.06	7.68	7.8	7.93	7.83	7.91	8.1	8.04	7.98	8.13	8.08	8.06	7.82	7.88	8.0	8.22	8.22	8.15	8.12	8.2	8.18	8.2	8.25	8.27	7.680650707184479	8.18681282795783	8.032696903855824	7.812745103278706	8.009219145454368	8.090301308901715
Q6P9B6	MEAK7_HUMAN	MEAK7	8.0	8.0	8.0	6.0	6.0	6.0	6.0	6.0	8.42	8.43	8.35	9.25	8.96	9.21	8.73	8.63	8.66	8.6	8.55	8.57	8.52	8.47	9.29	9.29	9.24	9.24	9.03	8.95	8.98	9.02	8.99	9.0	9.14	9.14	9.13	9.27	9.17	9.18	8.94	9.11	9.0	8.400436558105033	9.145590617586215	8.655810504183169	8.527989618664604	9.265216597654147	8.987044870162904
Q9BZX2	UCK2_HUMAN	UCK2	7.0	7.0	7.0	6.0	6.0	6.0	6.0	6.0	9.25	9.29	9.27	9.38	9.42	9.42	9.49	9.51	9.42	9.51	9.94	9.94	9.95	9.92	9.34	9.2	9.36	9.29	9.57	9.44	9.47	9.94	9.97	9.98	9.53	9.6	9.57	9.69	9.68	9.7	9.78	9.69	9.75	9.270092418144007	9.406789510607966	9.482970306091898	9.937541087874722	9.29881111709248	9.49441129764608
Q92900	RENT1_HUMAN	UPF1	30.0	30.0	30.0	37.0	37.0	37.0	37.0	37.0	11.28	11.28	11.27	12.2	12.17	12.18	11.42	11.41	11.43	11.37	11.31	11.3	11.3	11.32	11.33	11.39	11.39	11.37	12.13	12.16	12.14	11.98	11.95	11.96	12.04	11.95	12.0	12.1	12.09	12.07	12.03	12.0	12.03	11.276674362360232	12.183387303590592	11.407678993503925	11.307523849365342	11.370206978345012	12.143387303590593
P49915	GUAA_HUMAN	GMPS	27.0	27.0	27.0	31.0	31.0	31.0	31.0	31.0	11.55	11.57	11.58	12.27	12.16	12.19	11.46	11.46	11.44	11.47	11.6	11.6	11.6	11.6	11.36	11.36	11.33	11.35	12.24	12.27	12.23	12.43	12.44	12.36	12.26	12.26	12.22	12.29	12.24	12.23	12.36	12.32	12.32	11.566720518296878	12.207417571529268	11.457541087874723	11.6	11.350051865615962	12.246766993781396
Q14203	DCTN1_HUMAN	DCTN1	40.0	40.0	40.0	38.0	38.0	38.0	38.0	38.0	11.88	11.9	11.91	12.79	12.75	12.75	11.75	11.8	11.79	11.78	11.82	11.82	11.81	11.81	11.81	11.79	11.8	11.81	12.63	12.72	12.65	12.54	12.57	12.56	12.64	12.64	12.63	12.74	12.71	12.7	12.66	12.63	12.62	11.896720518296878	12.763456936460392	11.78012093873722	11.815008664322413	11.802523804323368	12.66718523926738
Q2M2I8	AAK1_HUMAN	AAK1	17.0	17.0	17.0	19.0	19.0	19.0	19.0	19.0	10.65	10.62	10.66	11.69	11.73	11.74	10.49	10.53	10.49	10.51	10.53	10.55	10.53	10.56	10.73	10.69	10.72	10.7	11.26	11.26	11.3	11.22	11.28	11.3	11.37	11.37	11.38	11.26	11.27	11.27	11.41	11.39	11.44	10.643433245263363	11.720161249396822	10.505095486459664	10.542558521148042	10.710086641975318	11.273456936460391
P17535	JUND_HUMAN	JUND	2.0	2.0	2.0	4.0	4.0	4.0	4.0	4.0	6.36	6.46	6.5	8.42	8.29	8.34	7.04	6.86	7.0	6.92	6.32	6.3	6.54	6.57	6.69	6.81	6.59	6.63	8.78	8.73	8.84	8.32	8.37	8.44	8.72	8.74	8.74	8.66	8.65	8.69	8.87	8.92	8.97	6.441193522596626	8.350996701396042	6.956685139631239	6.437752684818921	6.682417491809526	8.784034903443095
Q8TF44	C2C4C_HUMAN	C2CD4C	6.0	6.0	6.0	9.0	9.0	9.0	9.0	9.0	6.57	6.75	6.79	8.58	8.71	8.63	6.09	6.1	6.38	6.03	6.24	6.08	6.02	6.12	6.51	6.54	6.41	6.44	8.44	8.48	8.4	8.38	8.29	8.47	8.47	8.62	8.49	8.33	8.32	8.52	8.54	8.49	8.52	6.706461553118987	8.640996701396043	6.156557649055359	6.117264511579968	6.475944238233803	8.440369654817175
Q8NC44	RETR2_HUMAN	RETREG2	4.0	4.0	4.0	4.0	4.0	4.0	4.0	4.0	8.39	8.39	8.2	8.68	8.76	8.78	8.69	8.67	8.68	8.55	8.39	8.43	8.51	8.41	8.62	8.77	8.75	8.66	8.77	8.81	8.77	8.96	8.93	8.91	8.84	8.75	8.84	8.79	8.8	8.72	8.7	8.76	8.55	8.329404992555244	8.740643022520798	8.648599337569488	8.435725390153307	8.701331786691481	8.783456936460391
Q8TF72	SHRM3_HUMAN	SHROOM3	2.0	2.0	2.0	4.0	4.0	4.0	4.0	4.0	5.83	5.87	6.08	8.88	9.85	9.33	5.07	5.32	5.15	5.29	5.0	5.02	5.01	5.3	5.85	5.69	5.79	5.68	7.75	7.66	7.81	7.62	7.73	7.82	8.11	7.99	8.14	7.96	8.0	8.02	8.28	8.11	8.11	5.930897357509038	9.407697887126467	5.2110922662239645	5.088161765683312	5.754245875620207	7.741312198040905
P61513	RL37A_HUMAN	RPL37A	3.0	3.0	3.0	2.0	2.0	2.0	2.0	2.0	10.01	10.09	9.87	9.82	8.99	9.49	10.3	10.29	10.28	10.22	10.21	10.25	10.25	10.3	10.11	10.15	10.17	10.11	10.29	10.31	10.23	10.36	10.35	10.33	10.2	10.17	10.19	10.36	10.27	10.29	10.22	10.26	10.37	9.992844397532235	9.472641430232672	10.272833368408453	10.252853665593863	10.135234226549615	10.277065463434115
Q9Y4W6	AFG32_HUMAN	AFG3L2	32.0	32.0	32.0	33.0	33.0	33.0	33.0	33.0	11.57	11.6	11.58	11.76	11.75	11.72	11.7	11.69	11.7	11.7	11.66	11.65	11.7	11.66	11.69	11.7	11.67	11.67	11.75	11.78	11.78	11.9	11.84	11.81	11.88	11.86	11.86	11.96	11.95	11.95	11.8	11.84	11.82	11.583387303590593	11.743433245263365	11.697506490744509	11.66762836056607	11.68255852114804	11.77006915374027
P53611	PGTB2_HUMAN	RABGGTB	4.0	4.0	4.0	6.0	6.0	6.0	6.0	6.0	8.06	8.1	8.05	8.7	8.58	8.61	8.5	8.36	8.35	8.32	8.35	8.34	8.41	8.47	8.36	8.23	8.22	8.3	8.82	8.87	8.84	9.06	9.06	9.08	8.82	8.8	8.85	8.85	8.78	8.93	8.86	8.72	8.84	8.070162210222065	8.630906553320653	8.384196455692496	8.393447092458498	8.278620834557138	8.843479826764277
Q9NVA1	UQCC1_HUMAN	UQCC1	7.0	7.0	7.0	6.0	6.0	6.0	6.0	6.0	9.45	9.4	9.5	9.13	9.12	9.14	9.21	9.19	9.28	9.28	9.34	9.39	9.38	9.35	9.45	9.39	9.4	9.35	9.01	9.01	9.02	9.15	9.15	9.18	9.11	9.14	9.11	9.26	9.17	9.2	9.06	8.98	8.94	9.450577564843716	9.130023104813512	9.2405712950324	9.365147289318424	9.397940435308824	9.01334104088989
Q5VZK9	CARL1_HUMAN	CARMIL1	9.0	9.0	9.0	15.0	15.0	15.0	15.0	15.0	9.37	9.29	9.33	10.37	10.44	10.45	9.1	9.07	9.17	9.04	9.11	9.1	9.14	9.04	8.75	8.75	8.73	8.85	9.87	9.86	9.93	10.03	10.05	10.01	10.03	10.13	10.12	10.02	9.98	9.96	10.21	10.28	10.26	9.330369654817174	10.420436558105033	9.095810504183168	9.09795479171885	8.770771057587508	9.886999359911792
Q9BYN0	SRXN1_HUMAN	SRXN1	3.0	3.0	3.0	4.0	4.0	4.0	4.0	4.0	6.18	6.05	6.08	6.74	7.04	6.95	6.89	6.53	6.73	6.68	7.04	6.81	6.81	6.96	6.59	6.29	6.49	6.43	7.61	7.6	7.52	8.24	8.21	8.12	7.5	7.48	7.69	7.41	7.36	7.5	7.46	7.53	7.4	6.104411297646079	6.915400087914791	6.713230419197797	6.908421047253657	6.454061493913472	7.5772253030551
P52434	RPAB3_HUMAN	POLR2H	5.0	5.0	5.0	5.0	5.0	5.0	5.0	5.0	9.32	9.42	9.36	9.31	9.32	9.23	9.57	9.61	9.67	9.6	9.5	9.6	9.57	9.55	9.62	9.5	9.64	9.51	9.66	9.76	9.72	9.72	9.79	9.78	9.63	9.59	9.64	9.72	9.74	9.79	9.63	9.61	9.77	9.367253259849527	9.2872253030551	9.612959249981772	9.55545774201914	9.56887560326977	9.713917270004178
Q9H2M9	RBGPR_HUMAN	RAB3GAP2	24.0	24.0	24.0	28.0	28.0	28.0	28.0	28.0	10.97	10.94	10.96	12.21	12.22	12.2	10.78	10.84	10.8	10.79	10.84	10.86	10.87	10.85	10.83	10.8	10.92	10.84	11.66	11.67	11.67	11.76	11.73	11.75	11.95	12.01	11.95	12.03	12.04	12.05	11.96	11.91	11.88	10.956720518296878	12.210023104813512	10.802680569859413	10.855043321403922	10.848187635109394	11.666674362360233
O00471	EXOC5_HUMAN	EXOC5	21.0	21.0	21.0	21.0	21.0	21.0	21.0	21.0	10.93	10.94	10.97	11.94	11.98	12.0	10.83	10.83	10.77	10.81	10.78	10.74	10.8	10.79	10.42	10.41	10.42	10.43	11.52	11.52	11.56	11.68	11.68	11.71	11.58	11.63	11.61	11.53	11.54	11.51	11.66	11.65	11.66	10.946766993781395	11.973548496596614	10.810206978345011	10.777678993503926	10.420017328644825	11.533456936460391
Q9H2P0	ADNP_HUMAN	ADNP	18.0	18.0	18.0	24.0	24.0	24.0	24.0	24.0	11.08	11.06	11.08	11.49	11.44	11.45	10.88	10.95	10.94	10.89	11.0	11.04	11.03	10.98	10.73	10.75	10.84	10.81	11.56	11.6	11.56	11.54	11.51	11.52	11.59	11.53	11.57	11.63	11.62	11.64	11.54	11.57	11.61	11.073364092258846	11.460162210222064	10.915320558077092	11.012696903855824	10.783182863456435	11.573456936460392
Q9NWB6	ARGL1_HUMAN	ARGLU1	7.0	7.0	7.0	6.0	6.0	6.0	6.0	6.0	8.8	8.97	8.88	8.44	8.61	8.39	8.61	8.6	8.62	8.62	8.62	8.61	8.72	8.6	8.68	8.68	8.61	8.53	8.24	8.38	8.28	8.18	8.29	8.29	8.38	8.41	8.4	8.15	8.28	8.27	8.29	8.33	8.3	8.885006030507647	8.483108732776133	8.612523804323367	8.638313221563005	8.626314817718521	8.301208887495926
P51665	PSMD7_HUMAN	PSMD7	8.0	8.0	8.0	10.0	10.0	10.0	10.0	10.0	9.23	9.39	9.28	10.56	10.41	10.35	9.6	9.65	9.67	9.56	9.37	9.43	9.5	9.49	9.65	9.74	9.75	9.73	10.8	10.9	10.78	10.72	10.81	10.79	10.76	10.7	10.74	10.85	10.77	10.81	10.74	10.7	10.82	9.301557695001055	10.442727916545955	9.62063964775622	9.448437112389742	9.718038460626795	10.827628815439342
Q9BUT1	BDH2_HUMAN	BDH2	2.0	2.0	2.0	4.0	4.0	4.0	4.0	4.0	7.18	7.15	7.26	8.0	8.13	8.07	6.75	6.93	6.57	6.6	6.7	6.67	6.59	6.78	7.84	7.79	7.72	7.61	7.88	8.02	7.83	7.64	7.52	7.68	8.04	7.88	7.94	7.87	7.8	7.83	7.92	8.06	7.95	7.197417571529269	8.06764348220476	6.719689218257426	6.6866025779740825	7.742559428571865	7.912261421262551
Q9BVW5	TIPIN_HUMAN	TIPIN	1.0	1.0	1.0	1.0	1.0	1.0	1.0	1.0	7.49	7.58	7.52	6.35	6.57	6.34	7.28	7.19	7.14	7.09	7.92	7.99	8.01	8.02	7.02	7.04	6.98	7.02	6.73	6.75	6.78	7.2	6.95	7.17	6.87	6.83	6.91	6.99	7.2	7.15	6.95	7.03	6.9	7.530486763342197	6.423969215859568	7.176716555040683	7.985524173375857	7.015164079159597	6.753479826764277
Q9UNQ2	DIM1_HUMAN	DIMT1	11.0	11.0	11.0	10.0	10.0	10.0	10.0	10.0	9.98	10.01	9.96	9.72	9.74	9.75	10.14	10.12	10.16	10.15	10.31	10.27	10.3	10.33	9.85	9.8	9.79	9.81	10.09	10.12	10.04	10.53	10.46	10.49	9.97	10.02	9.98	10.11	10.05	10.11	10.23	10.22	10.21	9.983479826764277	9.736720518296877	10.142575699604219	10.302662190361053	9.812680569859415	10.083709840747975
Q99808	S29A1_HUMAN	SLC29A1	6.0	6.0	6.0	5.0	5.0	5.0	5.0	5.0	8.44	8.48	8.32	8.66	8.84	8.59	8.8	8.84	8.93	8.78	8.47	8.59	8.69	8.6	8.92	8.97	9.12	9.08	9.13	9.24	9.05	9.4	9.38	9.29	8.96	8.97	9.04	9.25	9.12	9.14	8.85	9.01	9.02	8.414921553406572	8.700552025875085	8.838661008373332	8.589609215927974	9.024756126799483	9.142108979791743
P35790	CHKA_HUMAN	CHKA	6.0	6.0	6.0	5.0	5.0	5.0	5.0	5.0	7.3	7.36	7.35	7.98	7.92	8.04	7.62	7.75	7.63	7.72	7.27	7.31	7.32	7.31	7.24	7.3	7.34	7.24	7.75	7.58	7.75	8.52	8.43	8.57	8.22	8.41	8.35	8.0	7.99	7.97	8.06	7.95	7.93	7.336904494144449	7.980831656757741	7.6810927732432885	7.302627234570816	7.280625682133712	7.69552913991359
Q99973	TEP1_HUMAN	TEP1	10.0	10.0	10.0	10.0	10.0	10.0	10.0	10.0	8.48	8.41	8.45	9.62	9.64	9.73	8.13	8.12	8.08	8.28	8.22	8.21	8.11	8.17	8.33	8.35	8.31	8.35	9.26	9.22	9.31	8.98	8.96	8.99	9.32	9.25	9.31	9.36	9.36	9.33	9.31	9.36	9.34	8.446951286918875	9.664131888202107	8.154531846310528	8.178143661203388	8.335095126135773	9.263803634484313
Q9BQG0	MBB1A_HUMAN	MYBBP1A	29.0	29.0	29.0	35.0	35.0	35.0	35.0	35.0	11.49	11.53	11.52	12.51	12.54	12.53	11.63	11.6	11.68	11.64	11.78	11.74	11.79	11.76	11.61	11.6	11.64	11.6	12.79	12.81	12.79	13.0	12.98	12.98	12.72	12.72	12.72	12.82	12.82	12.83	12.72	12.72	12.69	11.513433245263364	12.526720518296877	11.637784220294986	11.767627638680441	11.61259347860319	12.796697520494957
Q99614	TTC1_HUMAN	TTC1	16.0	16.0	16.0	14.0	14.0	14.0	14.0	14.0	10.54	10.59	10.54	11.3	11.34	11.27	10.73	10.67	10.72	10.72	10.76	10.78	10.84	10.81	10.7	10.68	10.68	10.62	11.24	11.28	11.29	11.48	11.48	11.48	11.28	11.24	11.25	11.29	11.28	11.32	11.29	11.23	11.22	10.556859942491897	11.303618605955956	10.71018953146285	10.797818810765714	10.670309985537168	11.270161249396821
Q9BSA4	TTYH2_HUMAN	TTYH2	1.0	1.0	1.0	1.0	1.0	1.0	1.0	1.0	7.09	7.04	7.11	8.02	8.15	8.14	7.41	7.4	7.63	7.5	7.2	7.11	7.12	7.07	7.27	7.36	7.37	7.46	7.76	7.74	7.79	7.72	7.8	7.77	7.89	7.85	7.78	7.76	7.86	7.76	7.76	7.68	7.72	7.080299387389701	8.104530825777001	7.487993642407513	7.1257761047961266	7.366567958329962	7.763479826764277
Q9UJA5	TRM6_HUMAN	TRMT6	10.0	10.0	10.0	11.0	11.0	11.0	11.0	11.0	10.23	10.21	10.22	9.56	9.57	9.53	10.42	10.36	10.42	10.37	10.49	10.5	10.51	10.47	10.59	10.47	10.61	10.54	10.18	10.17	10.16	10.27	10.27	10.22	10.16	10.15	10.19	10.25	10.29	10.21	10.22	10.25	10.24	10.220023104813514	9.553433245263363	10.392766330007408	10.49257569960422	10.553504997074182	10.170023104813513
Q15911	ZFHX3_HUMAN	ZFHX3	7.0	7.0	7.0	6.0	6.0	6.0	6.0	6.0	8.27	8.15	8.18	7.78	7.88	7.94	7.75	7.97	7.84	7.93	7.94	7.97	7.92	7.87	7.75	7.81	7.72	7.8	7.87	7.69	7.73	7.63	7.59	7.76	7.66	7.76	7.65	7.54	7.53	7.58	7.73	7.62	7.72	8.200906553320653	7.868169012161174	7.874985686708551	7.92545774201914	7.770466991801845	7.765417490245111
Q9ULX3	NOB1_HUMAN	NOB1	6.0	6.0	6.0	6.0	6.0	6.0	6.0	6.0	8.8	8.8	8.8	8.39	8.36	8.38	9.12	9.01	9.03	9.0	9.46	9.41	9.39	9.36	9.06	9.03	9.09	9.06	8.76	8.7	8.65	9.12	9.16	9.02	8.81	8.89	8.97	8.99	8.99	9.0	8.91	8.79	8.9	8.8	8.376720518296878	9.040788138533763	9.405460624125626	9.060155955305811	8.704034903443096
P54725	RD23A_HUMAN	RAD23A	5.0	5.0	5.0	6.0	6.0	6.0	6.0	6.0	8.77	8.83	8.86	9.07	9.18	9.09	8.57	8.62	8.54	8.6	8.78	8.78	8.83	8.8	8.55	8.55	8.59	8.57	9.03	9.06	9.06	9.01	9.06	9.03	9.1	9.12	9.08	9.06	9.15	9.13	9.06	9.1	9.17	8.820483561129837	9.114131888202106	8.582817985108582	8.797645597826717	8.565095486459665	9.050069153740269
P46977	STT3A_HUMAN	STT3A	12.0	12.0	12.0	13.0	13.0	13.0	13.0	13.0	11.18	11.21	11.19	11.36	11.41	11.42	11.07	11.07	11.03	11.03	11.04	11.01	11.07	11.07	11.16	11.15	11.1	11.11	11.14	11.28	11.2	11.34	11.3	11.25	11.15	11.07	11.08	11.09	11.12	11.11	11.06	11.06	11.02	11.193387303590594	11.396904494144449	11.050138624996011	11.047713827108058	11.130225261976559	11.207808891953317
Q8IZH2	XRN1_HUMAN	XRN1	16.0	16.0	16.0	15.0	15.0	15.0	15.0	15.0	9.98	9.97	9.95	10.63	10.72	10.72	9.75	9.8	9.76	9.82	9.72	9.68	9.74	9.8	9.58	9.56	9.55	9.54	10.5	10.49	10.47	10.55	10.55	10.58	10.55	10.58	10.53	10.48	10.48	10.46	10.59	10.6	10.58	9.966720518296878	10.690619442356592	9.782783988868982	9.735651874335142	9.557575924808681	10.486720518296877
P25942	TNR5_HUMAN	CD40	5.0	5.0	5.0	6.0	6.0	6.0	6.0	6.0	8.72	8.68	8.7	8.57	8.61	8.84	8.4	8.42	8.38	8.35	8.26	8.29	8.24	8.31	8.62	8.66	8.38	8.44	8.37	8.29	8.14	8.59	8.53	8.52	8.36	8.48	8.36	8.24	8.3	8.48	8.33	8.31	8.34	8.700092418144006	8.678322227486081	8.387731425515414	8.275251254735657	8.529796960844592	8.269790501889931
P10109	ADX_HUMAN	FDX1	2.0	2.0	2.0	3.0	3.0	3.0	3.0	3.0	6.8	6.69	6.74	7.85	8.09	8.0	6.38	6.21	6.13	6.34	6.76	6.85	6.65	6.72	7.15	6.99	6.95	7.09	7.77	7.63	7.65	8.17	8.14	8.17	8.48	8.46	8.41	8.37	8.4	8.51	8.36	8.39	8.77	6.7440349034430955	7.983371562854476	6.268458448647246	6.746816177064184	7.04717836068016	7.684670039673055
Q6IBS0	TWF2_HUMAN	TWF2	9.0	9.0	9.0	9.0	9.0	9.0	9.0	9.0	10.3	10.32	10.34	11.16	11.24	11.22	10.12	10.17	10.13	10.15	10.03	10.02	10.14	10.12	10.29	10.37	10.35	10.33	10.88	10.97	10.94	10.76	10.75	10.75	10.84	10.76	10.81	10.87	10.89	10.89	10.77	10.82	10.79	10.320092418144007	11.207065463434116	10.142627953959114	10.07847716619563	10.335302338906004	10.930483561129837
Q9UFC0	LRWD1_HUMAN	LRWD1	12.0	12.0	12.0	12.0	12.0	12.0	12.0	12.0	9.22	9.21	9.24	10.23	10.21	10.22	9.39	9.44	9.42	9.37	9.32	9.31	9.31	9.3	9.48	9.46	9.45	9.44	10.5	10.49	10.48	10.4	10.42	10.45	10.56	10.57	10.55	10.6	10.64	10.6	10.46	10.49	10.49	9.223387303590593	10.220023104813514	9.405251254735658	9.310017328644825	9.45757592480868	10.490023104813513
P11766	ADHX_HUMAN	ADH5	12.0	12.0	12.0	9.0	9.0	9.0	9.0	9.0	11.35	11.47	11.42	11.52	11.5	11.52	11.18	11.19	11.16	11.16	11.12	11.13	11.23	11.25	11.27	11.3	11.23	11.25	11.24	11.31	11.27	11.26	11.3	11.29	11.24	11.26	11.24	11.16	11.2	11.16	11.24	11.22	11.16	11.414170774450902	11.513364092258845	11.17255852114804	11.183667734165109	11.262732101080111	11.273618605955955
Q5T280	CI114_HUMAN	SPOUT1	5.0	5.0	5.0	6.0	6.0	6.0	6.0	6.0	7.99	7.97	7.9	8.66	8.82	8.76	8.19	8.26	8.25	8.21	8.31	8.27	8.36	8.33	8.42	8.39	8.36	8.33	9.11	9.1	9.07	9.03	8.98	8.95	9.04	8.94	8.97	9.06	8.97	9.03	8.97	8.98	8.94	7.953846687597456	8.748169012161174	8.227783493466768	8.317869804104314	8.375389871407585	9.093433245263364
Q9UJV9	DDX41_HUMAN	DDX41	12.0	12.0	12.0	16.0	16.0	16.0	16.0	16.0	9.62	9.68	9.63	10.5	10.35	10.47	9.8	9.81	9.87	9.83	9.75	9.81	9.76	9.78	9.96	10.02	9.94	9.91	11.04	11.03	11.03	10.99	10.96	10.94	11.0	10.98	11.03	10.95	10.98	10.97	10.86	10.93	10.87	9.643572987492147	10.441442279605495	9.827750105229166	9.775182426812474	9.958063612140732	11.033341040889889
P48745	CCN3_HUMAN	CCN3	2.0	2.0	2.0	2.0	2.0	2.0	2.0	2.0	6.58	6.62	6.67	9.37	9.43	9.39	6.05	6.04	6.07	6.23	5.6	5.76	5.84	5.93	6.86	6.91	6.83	7.03	7.04	7.08	7.35	7.2	7.24	7.3	8.05	8.04	8.1	7.55	7.55	7.64	7.66	7.75	7.86	6.623803634484312	9.396882778866555	6.099608416414844	5.787543907397025	6.9095414524203855	7.163366691536191
Q92922	SMRC1_HUMAN	SMARCC1	28.0	28.0	28.0	22.0	22.0	22.0	22.0	22.0	11.58	11.63	11.64	11.82	11.86	11.82	11.48	11.47	11.5	11.5	11.56	11.53	11.56	11.54	11.27	11.26	11.31	11.3	11.94	11.99	11.94	11.89	11.92	11.91	11.86	11.88	11.87	11.85	11.88	11.82	11.88	11.87	11.86	11.61690449414445	11.833456936460392	11.487558446079287	11.547558446079286	11.285147289318424	11.956859942491898
Q9BVJ6	UT14A_HUMAN	UTP14A	18.0	18.0	18.0	21.0	21.0	21.0	21.0	21.0	10.65	10.67	10.64	11.17	11.24	11.17	10.85	10.78	10.82	10.79	11.0	11.01	10.98	11.0	10.46	10.46	10.54	10.57	11.58	11.52	11.53	11.75	11.74	11.71	11.46	11.47	11.45	11.59	11.6	11.59	11.5	11.52	11.49	10.653387303590593	11.19371272289955	10.810260519552084	10.997541087874723	10.50832208800385	11.543572987492148
P21291	CSRP1_HUMAN	CSRP1	10.0	10.0	10.0	10.0	10.0	10.0	10.0	10.0	10.41	10.52	10.43	10.89	10.89	10.91	10.77	10.75	10.8	10.69	10.43	10.38	10.49	10.45	10.97	10.93	10.95	10.81	10.52	10.64	10.59	10.57	10.48	10.47	10.61	10.45	10.59	10.83	10.85	10.92	10.56	10.62	10.69	10.454131888202108	10.896697520494959	10.753058343537639	10.438042771140987	10.916323900185564	10.584170774450902
Q53GT1	KLH22_HUMAN	KLHL22	2.0	2.0	2.0	3.0	3.0	3.0	3.0	3.0	5.83	5.51	5.58	6.95	6.89	6.93	4.58	5.08	4.98	4.75	4.63	4.87	4.78	5.0	5.36	5.45	5.46	5.34	6.45	6.43	6.45	6.11	6.15	6.19	6.72	6.79	6.91	6.7	6.89	6.84	6.87	6.78	6.79	5.646649559558522	6.923548496596614	4.860594097833103	4.826265516792503	5.403476220730532	6.443364092258847
P04731	MT1A_HUMAN	MT1A	1.0	1.0	1.0	1.0	1.0	1.0	1.0	1.0	4.15	4.39	4.48	5.19	5.25	5.25	5.35	5.03	5.24	5.33	4.54	4.52	4.81	4.86	5.58	5.23	5.21	5.11	5.17	4.96	5.07	6.02	5.9	5.83	5.23	5.43	5.59	5.43	5.39	5.21	5.34	5.3	5.24	4.34660957697133	5.230275964528441	5.24293133554257	4.690680247402338	5.293841481170735	5.06921184455674
Q6RFH5	WDR74_HUMAN	WDR74	10.0	10.0	10.0	8.0	8.0	8.0	8.0	8.0	9.34	9.38	9.3	9.13	9.25	9.28	9.58	9.49	9.53	9.54	9.94	9.91	9.9	9.93	9.6	9.61	9.56	9.59	9.68	9.68	9.57	9.85	9.88	9.86	9.59	9.6	9.61	9.67	9.68	9.74	9.68	9.66	9.61	9.340369654817176	9.221442279605494	9.535355222650157	9.920086641975319	9.59012093873722	9.644257189715631
Q7L0J3	SV2A_HUMAN	SV2A	9.0	9.0	9.0	8.0	8.0	8.0	8.0	8.0	8.8	8.8	8.78	9.73	9.76	9.79	8.49	8.51	8.55	8.55	8.68	8.59	8.56	8.61	8.65	8.6	8.76	8.58	9.61	9.58	9.59	9.63	9.61	9.64	9.69	9.76	9.75	9.51	9.52	9.58	9.79	9.76	9.78	8.793364092258846	9.760207936661581	8.525233626048264	8.610679968390084	8.649207224525867	9.593387303590593
Q5JUX0	SPIN3_HUMAN	SPIN3	1.0	1.0	1.0	4.0	4.0	4.0	4.0	4.0	4.95	4.62	4.69	9.08	9.19	9.12	3.59	3.78	3.53	3.89	4.19	3.97	4.26	4.49	3.62	3.49	3.78	3.54	8.21	8.39	8.36	7.88	7.98	8.14	8.33	8.41	8.27	8.1	8.22	8.15	8.53	8.5	8.5	4.760442776537174	9.130718564575714	3.7047575488014584	4.23943091392805	3.61174449167959	8.322123320761477
Q9NPL8	TIDC1_HUMAN	TIMMDC1	4.0	4.0	4.0	5.0	5.0	5.0	5.0	5.0	8.85	8.85	8.78	9.11	9.09	9.22	8.62	8.61	8.6	8.61	8.89	8.91	8.96	8.89	8.98	8.93	8.98	8.93	8.79	8.66	8.71	9.28	9.16	9.22	9.23	9.32	9.27	9.46	9.48	9.47	9.22	9.28	9.22	8.827041988009196	9.14114152174063	8.610017328644824	8.912785437530085	8.955216597654147	8.720996701396041
Q08J23	NSUN2_HUMAN	NSUN2	30.0	30.0	30.0	31.0	31.0	31.0	31.0	31.0	11.43	11.38	11.43	11.97	11.95	11.96	11.52	11.53	11.53	11.55	11.59	11.61	11.59	11.58	11.54	11.57	11.54	11.57	12.11	12.1	12.11	12.21	12.2	12.16	12.08	12.13	12.08	12.12	12.14	12.13	12.13	12.12	12.11	11.413525126427306	11.960023104813512	11.532541222999562	11.592541222999563	11.555077977652905	12.106674362360232
P62826	RAN_HUMAN	RAN	9.0	9.0	9.0	9.0	9.0	9.0	9.0	9.0	12.07	12.11	12.05	12.07	11.72	11.93	12.2	12.19	12.21	12.16	12.17	12.18	12.2	12.2	12.16	12.16	12.13	12.1	12.35	12.41	12.35	12.37	12.39	12.37	12.32	12.3	12.3	12.36	12.29	12.3	12.31	12.28	12.27	12.076882778866556	11.913771243566956	12.19012093873722	12.187558446079287	12.137713827108058	12.370278526575229
P62253	UB2G1_HUMAN	UBE2G1	5.0	5.0	5.0	3.0	3.0	3.0	3.0	3.0	9.06	9.05	9.08	9.03	9.28	9.06	8.81	8.87	8.76	8.82	9.08	9.17	9.14	9.11	8.85	8.67	8.85	8.74	8.62	8.76	8.69	8.81	8.89	8.85	8.89	8.89	8.91	8.86	8.93	8.99	8.89	8.93	9.13	9.063387303590593	9.12770932830368	8.815528491408827	9.125389871407585	8.779522524748696	8.69113191836147
Q15436	SC23A_HUMAN	SEC23A	12.0	12.0	12.0	11.0	11.0	11.0	11.0	11.0	10.3	10.32	10.31	11.02	11.03	11.04	10.14	10.15	10.18	10.13	10.03	10.02	10.1	10.04	10.13	10.14	10.15	10.08	10.68	10.74	10.78	10.48	10.5	10.53	10.75	10.71	10.7	10.75	10.74	10.74	10.65	10.65	10.65	10.310023104813514	11.030023104813512	10.150121659376348	10.047838097134138	10.125249818538006	10.733917270004177
Q8NFA0	UBP32_HUMAN	USP32	14.0	14.0	14.0	12.0	12.0	12.0	12.0	12.0	9.83	9.83	9.83	10.04	10.01	10.09	9.96	10.0	10.0	10.0	9.87	9.9	9.93	9.87	9.77	9.81	9.78	9.81	10.0	9.96	9.98	10.08	10.06	10.05	10.09	10.02	10.07	10.12	10.12	10.1	10.07	10.07	10.13	9.83	10.047044870162903	9.990103490814523	9.892715043134249	9.79261041518013	9.980092418144007
Q9Y6K1	DNM3A_HUMAN	DNMT3A	5.0	5.0	5.0	7.0	7.0	7.0	7.0	7.0	7.99	7.89	8.05	9.22	9.33	9.31	7.59	7.67	7.71	7.66	7.45	7.45	7.51	7.41	7.81	7.83	7.8	7.79	9.25	9.27	9.29	8.17	8.14	8.2	9.25	9.2	9.19	9.21	9.31	9.24	9.33	9.4	9.43	7.978169012161175	9.2874544306216	7.6581443929044	7.455443360739068	7.80757592480868	9.270092418144007
Q49A26	GLYR1_HUMAN	GLYR1	10.0	10.0	10.0	12.0	12.0	12.0	12.0	12.0	9.57	9.54	9.53	10.3	10.29	10.3	9.67	9.74	9.74	9.75	9.48	9.47	9.42	9.44	9.42	9.43	9.44	9.44	10.07	10.07	10.1	9.95	9.91	10.0	10.21	10.25	10.26	10.25	10.23	10.26	10.12	10.19	10.18	9.546766993781395	10.296674362360234	9.725352345397118	9.452696903855824	9.432523804323367	10.080069474030738
Q9UHQ1	NARF_HUMAN	NARF	3.0	3.0	3.0	5.0	5.0	5.0	5.0	5.0	7.45	7.35	7.38	8.12	8.31	8.29	7.78	7.81	7.69	7.73	7.32	7.23	7.26	7.27	7.59	7.75	7.59	7.65	8.68	8.72	8.68	8.58	8.55	8.55	8.37	8.46	8.43	8.32	8.38	8.33	8.5	8.31	8.43	7.393944319288633	8.242483748428066	7.753233316629795	7.270365087902652	7.646497830746076	8.693456936460391
Q9HBR0	S38AA_HUMAN	SLC38A10	5.0	5.0	5.0	10.0	10.0	10.0	10.0	10.0	8.01	7.97	7.98	9.96	10.07	9.97	7.55	7.62	7.78	7.6	7.62	7.46	7.47	7.55	7.79	7.83	7.87	7.8	9.77	9.78	9.79	9.73	9.64	9.61	9.87	9.83	9.84	9.92	9.92	9.88	9.66	9.75	9.75	7.986766993781396	10.000861478253347	7.640113794213516	7.526472550353821	7.822836965005244	9.780023104813512
P46779	RL28_HUMAN	RPL28	6.0	6.0	6.0	7.0	7.0	7.0	7.0	7.0	10.82	10.89	10.83	11.27	11.23	11.22	11.04	10.97	10.96	10.99	10.97	10.97	11.01	11.01	10.84	10.89	10.87	10.9	11.26	11.33	11.29	11.39	11.38	11.35	11.25	11.22	11.25	11.35	11.31	11.29	11.28	11.26	11.18	10.846999359911793	11.240162210222064	10.99033103381216	10.99013862499601	10.875181465987232	11.293618605955954
Q9H3H3	CK068_HUMAN	C11orf68	7.0	7.0	7.0	7.0	7.0	7.0	7.0	7.0	9.2	9.22	9.14	8.68	8.76	8.78	9.42	9.32	9.45	9.42	9.33	9.32	9.3	9.32	9.61	9.53	9.64	9.59	8.96	9.02	9.04	8.91	8.79	8.82	9.02	8.97	9.03	9.08	9.11	9.04	8.88	8.93	8.91	9.187065463434115	8.740643022520798	9.403329332891305	9.317541087874723	9.593058343537638	9.007065463434115
P53004	BIEA_HUMAN	BLVRA	7.0	7.0	7.0	6.0	6.0	6.0	6.0	6.0	9.46	9.58	9.48	9.88	9.94	9.9	9.28	9.23	9.26	9.27	9.18	9.13	9.26	9.26	9.47	9.42	9.3	9.42	9.51	9.55	9.52	9.4	9.37	9.39	9.58	9.6	9.52	9.53	9.52	9.51	9.52	9.49	9.45	9.507628815439343	9.906882778866557	9.26012093873722	9.208559396309006	9.403842774238754	9.526766993781395
P14649	MYL6B_HUMAN	MYL6B	4.0	4.0	4.0	3.0	3.0	3.0	3.0	3.0	9.06	9.06	9.15	7.34	7.33	7.34	8.86	8.87	8.84	8.85	8.87	8.78	8.85	8.88	8.98	8.86	8.9	8.95	7.24	7.17	7.25	7.15	7.23	7.26	7.24	7.31	7.18	7.12	7.17	7.16	7.34	7.1	7.06	9.090628087707044	7.336674362360233	8.855043321403922	8.845524173375857	8.923233316629796	7.220436558105033
Q96IF1	AJUBA_HUMAN	AJUBA	5.0	5.0	5.0	3.0	3.0	3.0	3.0	3.0	7.7	7.63	7.56	7.62	7.85	7.69	8.1	7.9	7.89	7.98	8.2	8.1	8.09	8.05	8.39	8.46	8.36	8.32	7.07	7.07	7.03	7.0	7.14	7.02	7.4	7.47	7.48	7.3	7.27	7.36	7.36	7.38	7.36	7.631131918361472	7.723240973417987	7.969980125327595	8.111067019927521	8.383411692809467	7.056789510607967
P55209	NP1L1_HUMAN	NAP1L1	13.0	13.0	13.0	11.0	11.0	11.0	11.0	11.0	11.82	11.82	11.82	12.23	12.21	12.25	11.94	11.95	11.94	11.91	11.91	11.93	11.97	11.93	11.88	11.93	11.91	11.91	12.38	12.39	12.38	12.42	12.44	12.46	12.41	12.45	12.44	12.41	12.41	12.37	12.39	12.43	12.4	11.82	12.230092418144006	11.935077738267562	11.935165160096648	11.907610281308374	12.38334104088989
Q5VUA4	ZN318_HUMAN	ZNF318	12.0	12.0	12.0	10.0	10.0	10.0	10.0	10.0	9.09	9.01	9.07	9.35	9.55	9.5	8.79	8.84	8.86	8.86	8.78	8.85	8.79	8.75	9.07	9.08	9.11	9.11	9.34	9.25	9.4	9.07	8.96	9.09	9.44	9.49	9.45	9.38	9.4	9.41	9.35	9.39	9.42	9.057065463434116	9.469142696419528	8.837782059787742	8.792959249981772	9.092610415180129	9.331312198040905
[truncated: 6,329 more rows]
[truncated: 37 more columns]
