# Supplementary material for: Degradation of G-quadruplex-binding proteins in chromatin using G4-ligand-based proteolysis-targeting chimeras
Source: Nat Chem. 2026 Mar 19;18(6):1092–101. doi: 10.1038/s41557-026-02111-y (PMC13236602; doi:10.1038/s41557-026-02111-y)
Supplement: Supplementary file 8 — Statistical source data. [file 41557_2026_2111_MOESM8_ESM.xlsx]

## Sheet: Fig. 6d
SOX2
Treated/DMSO[%]
DMSO			200nM			1uM			5uM
97	103	101	49	45	52	30	31	29	10	11	11
SNRNP70
Treated/DMSO[%]
DMSO			200nM			1uM			5uM
99.971	104.88	95.05	55.1	56.16	54.14	52.49	52.28	52.43	45.37	42.44	42.51

## Sheet: Fig. 6f
	Absorbance (a.u.)
SOX2 concentrations (nM)	G4 MYC			ss mutMYC			ds MYC						G4 MYC	ss mutMYC	ds MYC
400	2.545	2.409	2.38	0.413	0.404	0.403	0.394	0.393	0.381			One site -- Specific binding		Ambiguous	Ambiguous
200	2.445	2.309	2.28	0.313	0.304	0.303	-0.013	-0.01	-0.016			Best-fit values
100	2.145	2.009	1.98	0.013	0.004	0.003	-0.006	-0.007	-0.019			Bmax	3.201	~ 34252941508504	~ 6.601e+014
50	0.984	1.161	1.036	-0.008	-0.011	-0.01	-0.019	-0.005	-0.024			Kd	87.17	~ 3.253e+016	~ 9.341e+017
25	0.489	0.489	0.515	0.002	0.008	-0.005	-0.018	-0.01	-0.012			Std. Error
12.5	0.279	0.278	0.261	-0.004	0.002	0.075	-0.013	-0.01	-0.016			Bmax	0.1296	~ 6.016e+026	~ 7.383e+029
6.25	0.149	0.162	0.167	-0.006	-0.001	-0.005	-0.009	0	-0.011			Kd	9.467	~ 5.714e+029	~ 1.045e+033
3.125	0.076	0.077	0.081	-0.004	0.003	0.068	-0.001	0.034	-0.01			95% CI (profile likelihood)
1.5625	0.067	0.068	0.039	0.011	0.009	0.009	0.005	-0.002	-0.011			Bmax	2.974 to 3.457	(Very wide)	(Very wide)
0.78125	0.042	0.044	0.026	0.008	0.019	0.004	0.007	-0.005	-0.001			Kd	71.73 to 106.3	(Very wide)	(Very wide)
0.390625	0.031	0.039	0.024	0.007	0.007	0.011	0.03	0.013	0.005			Goodness of Fit
0.195312	0.033	0.038	0.017	0	0.01	0.01	0.019	0.011	0.003			Degrees of Freedom	43	43	43
0.0976562	0.026	0.025	0.016	0.005	0.012	0.008	0.015	0.014	0.004			R squared	0.9775	0.8752	0.6709
0.0488281	0.017	0.025	0.022	0.003	0.011	0.011	0.015	0.014	0.002			Sum of Squares	0.7838	0.08206	0.1428
0	0.019	0.028	0.021	0.005	0.018	0.013	0.01	0.017	-0.004			Sy.x	0.135	0.04368	0.05763
												Number of points
												# of X values	45	45	45
												# Y values analyzed	45	45	45

## Sheet: Fig. 6g
	Absorbance (a.u.)
SNRNP70 concentrations (nM)	G4 MYC			ss mutMYC			ds MYC						G4 MYC	ss mutMYC	ds MYC
400	1.775	1.739	1.717	0.089	0.101	0.104	0.078	0.078	0.056			One site -- Specific binding
200	1.461	1.399	1.389	0.066	0.068	0.064	0.056	0.057	0.041			Best-fit values
100	0.937	1.043	0.995	0.08	0.09	0.065	0.052	0.056	0.052			Bmax	2.424	0.07378	0.04678
50	0.516	0.535	0.557	0.06	0.061	0.138	0.037	0.043	0.035			Kd	150.3	0.6341	0.1657
25	0.314	0.34	0.328	0.057	0.051	0.045	0.042	0.046	0.035			Std. Error
12.5	0.195	0.228	0.229	0.049	0.054	0.121	0.037	0.109	0.019			Bmax	0.06699	0.00515	0.003603
6.25	0.121	0.128	0.136	0.062	0.051	0.101	0.044	0.025	0.019			Kd	9.436	0.262	0.08678
3.125	0.096	0.123	0.093	0.035	0.049	0.028	0.031	0.065	0.008			95% CI (profile likelihood)
1.5625	0.062	0.076	0.062	0.053	0.034	0.044	0.064	0.041	0.039			Bmax	2.297 to 2.566	0.06202 to 0.08647	0.03928 to 0.05489
0.78125	0.057	0.076	0.065	0.024	0.028	0.032	0.03	0.02	0.014			Kd	132.8 to 170.6	0.1452 to 2.063	0.03607 to 0.6238
0.390625	0.044	0.059	0.039	0.04	0.035	0.038	0.041	0.035	0.028			Goodness of Fit
0.195312	0.04	0.058	0.051	0.024	0.025	0.025	0.028	0.021	0.013			Degrees of Freedom	43	43	43
0.0976562	0.027	0.039	0.039	0.034	0.036	0.032	0.033	0.03	0.016			R squared	0.9932	0.4196	0.3219
0.0488281	0.026	0.05	0.044	0.02	0.039	0.033	0.03	0.017	0.01			Sum of Squares	0.08755	0.02122	0.0135
0	0.028	0.046	0.036	0.02	0.017	0.013	0.012	0.011	0.003			Sy.x	0.04512	0.02221	0.01772
												Number of points
												# of X values	45	45	45
												# Y values analyzed	45	45	45
