# Supplementary material for: Degradation of G-quadruplex-binding proteins in chromatin using G4-ligand-based proteolysis-targeting chimeras
Source: Nat Chem. 2026 Mar 19;18(6):1092–101. doi: 10.1038/s41557-026-02111-y (PMC13236602; doi:10.1038/s41557-026-02111-y)
Supplement: Supplementary file 10 — Statistical source data. [file 41557_2026_2111_MOESM10_ESM.xlsx]

## Sheet: Extended Data Fig. 1a
	%Inhibition
Log[Ligand] (M)	Pomalidomide			Thalidomide			G4L-PROTAC1			G4L-PROTAC2			G4L-PROTAC3			G4L-PROTAC4			G4L-PROTAC5			PDS						Pomalidomide	Thalidomide	G4L-PROTAC1	G4L-PROTAC2	G4L-PROTAC3	G4L-PROTAC4	G4L-PROTAC5	PDS
-11	0	0.0395	0.0972	0	0.6211	0.0023	0.0019	0.2215	0.9523	0.243791	2.0214	0.115906	0.0912	0	0.0002	0.0824	0.3219	0	0	0	0	3.1971	0	0.171171			log(inhibitor) vs. response -- Variable slope (four parameters)
-10.6471	0.9452	0	0.4802	0.0091	0.0092	0	0.0058	0.82453	0	0	3.07936	0	0.334	0	0.0921	0.8357	0.4235	0	1.42589	3.30739	3.87755	0	0	0			Best-fit values
-10.2941	0.0023	0.0056	0.2931	0.5235	0	0.0353	0	0.312	0.5298	6.09654	0	0	0.9232	0.0231	0.0032	0	0.1839	0.063	0	0	0	2.94513	0	0			Bottom	0.6956	1.4	0.8162	Unstable	0.7417	1.038	1.043	0.804
-9.94118	0.1987	0.4823	0.0039	0.9224	0.2945	0	0.0003	0.0053	0.52154	1.27754	0	1.94937	1.38674	0	0.656036	0.0927	0	0.5824	0	1.27765	0	0	0	2.322			Top	99.46	100.7	92.82	0.5923	99.19	98.49	1.381	1.799
-9.58824	0.650373	2.66871	6.7623	1.66367	0	4.20053	0	4.16821	0.174261	0	3.12272	4.20383	0	2.07655	4.14656	3.0942	0.1946	0	0.132362	4.02528	0.381446	0.550879	0	0			LogIC50	-7.288	-6.773	-6.024	Unstable	-6.75	-5.979	Unstable	Unstable
-9.23529	2.61688	1.25543	3.86155	0	8.71636	4.55644	0.602335	0	0.630041	0	0	4.66781	7.61183	0	0.0588891	0	2.452	0.2483	0	2.3264	4.76786	0.593607	3.58011	0			HillSlope	1.07	1.012	0.9916	Unstable	1.019	1.245	Unstable	Unstable
-8.88235	0	0	1.65431	0.176667	3.83647	4.66867	0	2.53006	0.772294	0	0	0.344767	0	0	5.40189	0.8324	1.0356	0	3.04065	0	0	0	1.97239	2.13926			IC50	5.15e-08	1.685e-07	9.465e-07	Unstable	1.78e-07	1.05e-06	Unstable	Unstable
-8.52941	7.50816	5.59066	7.8169	5.10995	2.8588	0.143876	1.99327	0.38198	0	2.6397	0	0.637111	1.93115	0	0.684762	0.9135	0	4.0246	1.37875	0	0	0	0	0.157112			Span	98.77	99.26	92.01	Unstable	98.44	97.45	0.3383	0.9952
-8.17647	10.1985	11.9331	8.02205	3.29105	12.2611	2.77529	2.25792	0	3.59268	4.12378	3.38512	0	8.28784	2.27287	2.1072	5.0924	0.2946	0.0122	0	0	0	0	0	0			95% CI (profile likelihood)
-7.82353	17.8196	18.9465	24.1031	7.17368	8.21543	10.6976	2.52701	2.91648	3.19541	0	0.5425	3.01795	4.91291	10.6299	7.94283	3.6543	6.0035	2.5624	2.39107	0.496081	4.79128	5.74575	1.94794	0			Bottom	-0.3983 to 1.775	0.2833 to 2.499	-0.02397 to 1.644	(Very wide)	-0.1428 to 1.617	0.2523 to 1.818	0.5221 to 1.475	-0.1206 to 1.426
-7.47059	37.7114	46.3246	35.6121	20.1859	21.5427	20.782	11.0127	6.38695	2.09554	1.8406	0.908706	4.59537	13.9408	17.853	16.7821	0	7.02426	4.98469	0	0	0	6.55754	4.13526	2.69505			Top	97.81 to 101.2	98.20 to 103.3	88.36 to 98.32	0.4190 to ???	97.16 to 101.3	94.73 to 102.9	0.4971 to 2.627	1.229 to 2.776
-7.11765	61.4912	60.8784	59.6674	28.6494	31.9346	28.312	8.74888	6.65355	7.17746	0	2.55116	0	30.1537	29.7683	30.3997	7.48982	2.75211	2.52794	1.77027	0	1.60096	0.2521	0	0			LogIC50	-7.323 to -7.253	-6.816 to -6.729	-6.086 to -5.950	(Very wide)	-6.785 to -6.713	-6.023 to -5.929	(Very wide)	(Very wide)
-6.76471	77.9464	82.0267	76.5575	51.5492	50.5272	49.9891	15.8612	12.3674	12.8257	1.22417	0	2.29232	47.6563	47.5559	52.5218	9.70551	6.53289	9.78955	0	1.7605	3.02397	0	0.701621	0.72802			HillSlope	0.9920 to 1.157	0.9253 to 1.108	0.8905 to 1.103	(Very wide)	0.9489 to 1.095	1.128 to 1.375	(Very wide)	(Very wide)
-6.41176	84.8265	84.9305	90.6752	72.1796	72.3066	69.72	26.7762	27.3884	29.8156	5.1972	0	0	64.5245	68.1126	71.5208	29.5913	18.6198	20.7325	0	0	1.86667	3.46817	0	1.26855			IC50	4.756e-008 to 5.581e-008	1.527e-007 to 1.865e-007	8.200e-007 to 1.121e-006	(Very wide)	1.641e-007 to 1.936e-007	9.487e-007 to 1.176e-006	(Very wide)	(Very wide)
-6.05882	96.2879	99.3391	93.523	86.84	86.9374	87.306	47.4146	39.3839	48.7379	0	0	0	82.1805	82.4773	84.2784	45.9048	46.5529	42.1547	1.28242	0	0	0	0	0			Goodness of Fit
-5.70588	97.1867	93.3677	100	89.2593	96.2065	89.1104	60.7361	61.7984	65.5737	0	0	0.552854	90.4823	93.9379	90.5498	67.8859	66.9051	69.8762	5.84386	0.886089	1.95638	5.23633	0	0.983817			Degrees of Freedom	50	50	50	50	50	50	50	50
-5.35294	100	96.899	98.2624	92.721	100	100	79.832	72.7907	77.8608	2.15482	0	0	97.8808	94.1756	95.7685	83.3326	82.8447	83.3035	0	2.42731	0.506558	5.90616	0.403551	0			R squared	0.9968	0.9956	0.9943	-0.1538	0.997	0.9951	0.01615	0.1133
-5	100	100	100	100	96.9015	98.6678	81.266	89.2762	82.8293	1.54968	0	2.68531	93.2232	98.199	100	96.5112	92.8644	92.1483	0	0	2.43665	5.01872	5.6087	3.40153			Sum of Squares	290.6	343.2	238.7	170.5	224.9	242.7	121.7	178.8
																											Sy.x	2.411	2.62	2.185	1.847	2.121	2.203	1.56	1.891
																											Number of points
																											# of X values	54	54	54	54	54	54	54	54
																											# Y values analyzed	54	54	54	54	54	54	54	54

## Sheet: Extended Data Fig. 1b
	%Inhibition
Log[Ligand] (M)	G4L-PROTAC6			G4L-PROTAC7			G4L-PROTAC8			G4L-PROTAC9			G4L-PROTAC10			G4L-PROTAC11			G4L-PROTAC12						G4L-PROTAC6	G4L-PROTAC7	G4L-PROTAC8	G4L-PROTAC9	G4L-PROTAC10	G4L-PROTAC11	G4L-PROTAC12
-11	0.0173	0.0012	0	0.0283	0	0.0147	0.0913	0.0084	0.0081	0	0.0223	0.9365	0.0333	0.0841	0	0	0.0117	0	0	0.666755	0			log(inhibitor) vs. response -- Variable slope (four parameters)
-10.6471	0.1983	1.0274	0.0362	0.05493	0	1.0464	0.0001	0.1122	0	0	0.3814	0.9835	0	0.0357	0.9353	0.0002	0	0.9213	0	3.1608	0			Best-fit values
-10.2941	0.9254	0.7294	0	0	0.2154	0.0396	0.0462	0.4614	0.0231	0.0024	0	1.6802	0	0.0092	1.0365	0	4.44685	1.60863	0	0	0			Bottom	0.1362	0.4912	0.3936	1.267	0.5441	1.443	0.7768
-9.94118	0	0	0	0.710997	2.94816	2.8097	0	0.0478403	2.18857	1.88309	0	4.08211	0	0.857193	1.29672	7.09947	5.3382	0	0	0	0.288804			Top	99.88	98.53	99.35	86.77	99.88	97.93	1.093
-9.58824	2.25208	0	2.70268	1.21822	0	2.03225	4.64342	0	2.9231	1.41246	3.24605	0	0	0	0	4.7102	1.26243	0	1.08191	0	3.68764			LogIC50	-6.483	-6.856	-6.937	-5.669	-6.353	-6.896	Unstable
-9.23529	0.298259	0	0	0	0	1.90077	0	0	4.13059	0	0	0	2.97848	0	0	0	0	0.791372	0	0	4.79963			HillSlope	1.053	1.102	1.002	1.093	0.9986	1.026	Unstable
-8.88235	0	1.27173	0.193776	2.14238	0.228776	0	0	4.11399	3.21185	0	0	6.35695	1.9758	0.175173	2.73274	2.60203	0.875299	6.73124	0.165533	0	0			IC50	3.29e-07	1.393e-07	1.156e-07	2.142e-06	4.439e-07	1.272e-07	Unstable
-8.52941	3.25793	0	0	0.4781	0	0.177319	2.14834	0	2.01685	4.44511	0	1.39396	0	0	0.146659	5.08288	0	4.34587	0	0	0			Span	99.74	98.04	98.95	85.51	99.34	96.49	0.3159
-8.17647	0.962008	0	0	5.96838	3.90148	0	3.07408	1.65099	9.55665	0	0	0.649229	0	4.84473	9.3762	6.23964	4.85221	4.90204	0	4.1429	0			95% CI (profile likelihood)
-7.82353	0	2.75855	8.18761	8.52934	10.8614	10.0157	10.8939	10.4644	8.80565	2.47419	4.01783	2.27644	6.6099	2.63701	2.44	8.252	10.2539	15.515	1.52422	0	6.37597			Bottom	-0.8050 to 1.068	-0.3190 to 1.295	-0.4687 to 1.247	0.3875 to 2.132	-0.4380 to 1.513	0.3738 to 2.498	-0.4829 to 1.637
-7.47059	5.04467	6.10863	9.94181	15.6561	17.7688	19.0961	26.8164	22.9149	22.7046	0.0367703	0	4.60384	6.16701	10.5544	4.75818	20.4723	21.4883	21.0513	6.61069	0	0			Top	97.19 to 102.8	96.92 to 100.2	97.61 to 101.2	79.43 to 97.68	96.47 to 103.8	95.80 to 100.2	0.7071 to ???
-7.11765	18.7717	20.1812	14.2036	36.0972	30.8094	37.3993	38.6397	40.1143	42.558	5.91707	5.59244	5.30989	12.7426	11.5303	12.6847	39.5898	40.6932	36.5168	3.2329	1.03122	1.37372			LogIC50	-6.525 to -6.439	-6.885 to -6.827	-6.970 to -6.904	-5.760 to -5.541	-6.403 to -6.298	-6.936 to -6.854	(Very wide)
-6.76471	38.9061	37.112	33.3634	52.2724	52.671	55.0268	59.8716	57.7297	59.1585	3.96352	5.76944	5.6288	32.9514	30.1199	28.4975	58.7272	51.0155	54.4905	4.85172	3.03469	5.75185			HillSlope	0.9706 to 1.142	1.035 to 1.174	0.9399 to 1.069	0.9321 to 1.277	0.9087 to 1.097	0.9445 to 1.115	(Very wide)
-6.41176	47.2487	57.9133	52.6092	77.2159	73.6337	71.7804	76.0834	76.2496	79.3339	13.1971	14.0885	19.2413	44.8359	52.9483	43.8535	72.6547	77.4795	75.7264	0.203917	0	0			IC50	2.988e-007 to 3.639e-007	1.303e-007 to 1.491e-007	1.072e-007 to 1.248e-007	1.737e-006 to 2.876e-006	3.951e-007 to 5.041e-007	1.159e-007 to 1.399e-007	(Very wide)
-6.05882	70.6397	72.8199	72.2561	87.1612	89.2739	92.1668	87.8332	86.5875	85.9981	18.8098	23.3701	24.9269	67.757	66.3538	61.9143	88.5918	85.6292	87.6008	6.34721	0	0			Goodness of Fit
-5.70588	88.815	86.7043	91.1627	94.5795	95.6843	90.0877	96.9617	89.074	92.8812	41.5281	42.9354	39.0296	81.0593	79.2551	86.114	90.8679	96.2915	91.8651	0	0.14843	0			Degrees of Freedom	50	50	50	50	50	50	50
-5.35294	94.275	96.8437	92.3503	97.1572	97.7153	92.8443	99.079	96.7175	99.1226	62.6315	67.1736	57.7367	90.8351	92.1188	86.9623	90.8072	97.7251	91.4621	0	0	0			R squared	0.9959	0.9976	0.9976	0.9886	0.9951	0.996	0.02406
-5	95.3787	100	92.6667	98.4009	95.5922	96.7473	97.8431	96.7865	100	68.7595	75.2207	72.8651	92.7985	96.0627	100	99.2616	95.6337	98.3203	0	2.63023	2.39927			Sum of Squares	286.2	191.2	200.4	293.4	308	313	204.7
																								Sy.x	2.393	1.956	2.002	2.423	2.482	2.502	2.023
																								Number of points
																								# of X values	54	54	54	54	54	54	54
																								# Y values analyzed	54	54	54	54	54	54	54

## Sheet: Extended Data Fig. 1c
	%Inhibition
Log[Ligand] (M)	VH298			VH032			G4L-PROTAC1			G4L-PROTAC2			G4L-PROTAC3			G4L-PROTAC4			G4L-PROTAC5			PDS						VH298	VH032	G4L-PROTAC1	G4L-PROTAC2	G4L-PROTAC3	G4L-PROTAC4	G4L-PROTAC5	PDS
-11	0.2911	0	1.0322	1.0647	0.1528	0.0069	0.0311	0.6236	0	0.1112	0.2294	0	0.430424	0	0	2.27833	0	0	1.2451	0	0.2341	0.0064	0	0			log(inhibitor) vs. response -- Variable slope (four parameters)
-10.6471	5.09669	0.848492	0	5.19129	1.55108	0.0185	0	1.18969	0	0	0.341792	1.66208	0	0	0	1.32774	0	2.93645	5.59017	0	2.82655	0	0	0			Best-fit values
-10.2941	0	0	4.44251	0.0111	1.28177	0.1398	0.117506	3.51418	1.31551	0	4.35043	2.0656	3.89404	0.400405	0	1.3143	0	3.40074	0	1.17869	0.463732	4.179	2.65716	4.17878			Bottom	1.389	1.192	Unstable	0.6729	1.198	0.9661	0.8825	Unstable
-9.94118	0.225907	5.07955	5.42593	0.1335	3.0553	0.1103	0	3.43595	0.181038	0	4.59041	0.0437247	0	2.09578	0	0	0	0	1.47979	0.952818	0	1.49851	1.47643	0			Top	97.65	97.27	0.9918	100.9	7.661	7.505	99.22	1.175
-9.58824	1.50935	0.749805	0	0.959225	1.03641	0.0039	1.77716	0	2.92735	1.68602	0	0	0	0	0	0.533701	0	1.3691	3.45125	3.77233	3.15942	0	0	0			LogIC50	-7.051	-7.085	Unstable	-6.809	-6.241	-6.145	-6.639	-4.933
-9.23529	0	0	3.16631	3.31994	0.1783	0.0845	0.534871	0	0	0.123046	1.4033	0	2.29584	5.88332	0	0	0.509785	0	0	0.607102	0	1.81389	3.84628	0			HillSlope	1.159	1.207	Unstable	0.9513	1.577	3.222	1.006	-19.8
-8.88235	1.44634	7.52736	0.900185	3.3257	7.6221	0.8645	5.22104	0.852927	0	4.49278	3.1186	0.745922	3.63917	0	0	0	0	0	2.32726	0	0	2.80804	0	0			IC50	8.902e-08	8.226e-08	Unstable	1.553e-07	5.743e-07	7.168e-07	2.295e-07	1.166e-05
-8.52941	3.18574	3.05225	4.8926	3.2584	3.1021	4.9685	0	0	0	0.92925	1.45714	8.81555	0	0.59393	0	1.80473	2.90929	0	0	0	0.209161	0	0	4.03887			Span	96.27	96.08	Unstable	100.2	6.463	6.539	98.33	Unstable
-8.17647	1.64602	2.55816	4.65168	2.24	3.3295	4.2806	0	0	1.8851	0	0	7.08125	2.5244	3.35485	6.68501	0	3.93957	4.48948	0.433758	5.06385	5.2359	0	3.07911	0.929067			95% CI (profile likelihood)
-7.82353	17.3861	13.1175	9.20815	10.1066	13.3108	18.476	0	3.82609	3.73393	9.24987	11.5128	8.52235	2.13444	0.370233	0.0498276	0	0	0	3.79364	5.46994	7.14523	0	5.51338	0			Bottom	0.1884 to 2.575	-0.1625 to 2.528	(Very wide)	-0.3161 to 1.649	-0.05061 to 1.980	0.3526 to 1.571	-0.09044 to 1.845	(Very wide)
-7.47059	29.1858	20.5193	21.975	21.5644	25.8291	24.0892	0.0683339	0.058084	2.44176	24.3194	21.9038	17.805	0.0620847	0	3.29025	2.53417	0.712809	0	13.6303	16.4673	15.4857	2.71022	0.0252768	0			Top	95.57 to 99.84	95.01 to 99.66	0.5841 to 1.400	98.60 to 103.3	6.023 to 51.30	6.165 to 67.75	96.76 to 101.9	0.6397 to 1.705
-7.11765	44.0692	49.0937	47.0949	41.5646	49.4256	50.5336	2.04849	2.20913	0	33.7585	36.1553	32.3153	0	2.83324	1.82162	0.540923	5.05522	2.07246	25.0102	26.1034	23.9522	0	5.03856	8.5832			LogIC50	-7.091 to -7.009	-7.128 to -7.040	(Very wide)	-6.849 to -6.767	-6.722 to -2.119	??? to -3.152	-6.681 to -6.596	???
-6.76471	65.1896	64.4548	72.447	70.478	67.3887	77.7345	0	0	1.13118	52.0569	51.9558	55.8496	4.00137	2.23194	3.61657	0	0	0	46.1311	41.0216	42.7523	0	0	0			HillSlope	1.056 to 1.275	1.082 to 1.351	(Very wide)	0.8821 to 1.026	0.2471 to ???	0.4342 to ???	0.9289 to 1.090	???
-6.41176	82.7122	78.9687	82.0046	81.5442	78.9906	86.5216	0	3.86461	4.38112	69.5703	72.563	74.3257	4.63172	0.739338	3.22032	3.6409	0	1.74179	60.4019	66.47	59.8113	0	0.98925	0			IC50	8.110e-008 to 9.789e-008	7.440e-008 to 9.113e-008	(Very wide)	1.415e-007 to 1.711e-007	1.896e-007 to 0.007604	??? to 0.0007047	2.085e-007 to 2.536e-007	???
-6.05882	89.8986	93.9001	89.1089	84.1886	95.1902	91.3926	2.15567	0	0.187729	82.8462	84.2239	81.6669	1.71831	8.10559	4.2237	8.53299	3.31727	4.06455	79.092	77.0636	78.5352	0	0	0.912922			Goodness of Fit
-5.70588	94.912	90.687	100	96.8541	88.9347	99.7613	0	0	0	92.3615	92.3629	94.721	5.03472	9.82901	9.88862	3.64405	6.28809	11.4684	92.6092	83.568	91.5053	2.28198	0	1.91476			Degrees of Freedom	50	50	50	50	50	50	50	50
-5.35294	93.6579	99.6239	98.7295	94.0736	98.1351	101.861	0	0	0.927483	93.3542	100	95.1857	13.3322	6.54883	4.2756	3.55794	9.77287	4.05702	96.8477	100	94.2659	0	0.773919	0.665046			R squared	0.9952	0.994	0	0.9966	0.5652	0.6531	0.9961	0.0008243
-5	100	92.9174	99.415	100	94.5212	97.9019	2.91928	0	0	100	100	100	7.03146	4.66121	7.19117	9.40682	9.58012	8.8487	93.8218	92.0635	99.2221	1.41533	2.79825	0			Sum of Squares	408	516.5	111.3	264.1	226.2	176.1	281.7	181.1
																											Sy.x	2.856	3.214	1.492	2.298	2.127	1.876	2.374	1.903
																											Number of points
																											# of X values	54	54	54	54	54	54	54	54
																											# Y values analyzed	54	54	54	54	54	54	54	54

## Sheet: Extended Data Fig. 1d
	%Inhibition
Log[Ligand] (M)	G4L-PROTAC6			G4L-PROTAC7			G4L-PROTAC8			G4L-PROTAC9			G4L-PROTAC10			G4L-PROTAC11			G4L-PROTAC12						G4L-PROTAC6	G4L-PROTAC7	G4L-PROTAC8	G4L-PROTAC9	G4L-PROTAC10	G4L-PROTAC11	G4L-PROTAC12
-11	0	0	0	1.99757	2.227	2.62437	1.32603	1.57685	0.790794	0	0	0	0	2.28038	0.153158	1.00067	0	0	1.99401	0.248532	0			log(inhibitor) vs. response -- Variable slope (four parameters)
-10.6471	0.4182	0	0	1.07335	0	0	0.294225	0.60998	0	0	0.0964343	1.42928	0	0	0	0.0391472	0	0.220868	0	0.772955	0.947712			Best-fit values
-10.2941	0	0.2219	0	0	0	0	0.537269	0	0.495384	1.56366	0	0.36841	1.62365	2.79095	0	0	0	0.910257	0	0	0			Bottom	0.09761	0.6428	0.6679	0.215	0.5503	0.4722	0.6779
-9.94118	1.5521	0	0	0	0	0	0	0	0	0	0	0.338317	0	0	0	1.42512	1.57023	0	0	0.846463	0.438252			Top	5.204	7.549	5.636	10.22	6.62	6.525	6.364
-9.58824	0	0	0.3572	0.936897	0.403998	0	0	1.68509	0	1.12297	0	0.449915	0	0	0.897286	1.0574	0.812136	0.0250262	0	2.09418	1.90105			LogIC50	-8.113	-6.043	-6.395	-5.605	-6.248	-6.383	-6.502
-9.23529	2.0185	1.1723	0	0	3.58847	0	0.850561	2.01018	0.492473	0	0	0.342147	0	0.517004	0	0	1.22919	1.41493	0	0	0.446069			HillSlope	0.8274	0.7733	1.124	0.4777	0.9683	0.8964	1.196
-8.88235	0	0	0.8524	0.423042	1.71031	0	1.43398	0	0	0	0	0	1.40301	1.59487	0	0	0.386434	0.655708	0.8714	0.207277	0			IC50	7.717e-09	9.061e-07	4.03e-07	2.48e-06	5.65e-07	4.143e-07	3.148e-07
-8.52941	4.5627	3.7834	0	0.218375	2.56449	0.528656	0	0	2.37264	0	0.403256	2.82397	0	0.999267	3.21477	0	0	0.672981	0.499135	1.86696	1.26141			Span	5.106	6.906	4.968	10.01	6.07	6.053	5.686
-8.17647	2.4975	0	2.9149	0.130211	0.272497	0.75535	0.878419	0	1.09432	1.81599	1.09001	1.50395	1.06351	0.668362	0	0	0	0.0167877	0	0.120713	1.6696			95% CI (profile likelihood)
-7.82353	3.9846	4.2244	4.1122	0.0100427	2.36894	0	0.881565	2.60622	1.16177	0.253004	1.55013	0	0	1.10557	0	2.93033	2.17282	0.203787	0.601291	2.71364	0.44909			Bottom	-3.982 to 1.284	0.1322 to 1.073	-0.07374 to 1.157	??? to 0.7254	0.05348 to 0.9941	0.03689 to 0.8525	0.1266 to 1.170
-7.47059	1.0718	2.811	5.221	1.22952	0.173108	0	1.06517	0.773147	1.23702	0	0	0.152142	0.623262	0	0	0.0587911	0.84043	2.14131	1.59819	1.11172	0.5472			Top	4.096 to 7.157	5.558 to 108.8	4.459 to 90.57	6.095 to ???	5.276 to 15.07	5.426 to 9.950	5.409 to 8.385
-7.11765	1.1124	5.1329	5.9099	2.97047	2.08572	0.452315	0.425799	0	3.2026	3.22645	2.21168	0	0.819765	1.20146	1.7653	2.17113	0	1.02486	3.99982	2.72221	1.23618			LogIC50	-9.547 to -7.338	-6.561 to -1.492	-6.796 to -0.7415	-6.572 to ???	-6.634 to -4.794	-6.702 to -5.637	-6.830 to -6.085
-6.76471	3.0632	3.3712	6.7801	0.66543	1.71205	3.14755	0.925004	0.784789	3.9198	4.52952	4.46485	2.83358	2.99466	5.86179	0.540753	2.59644	4.23601	1.48176	3.55534	1.5345	0			HillSlope	0.2207 to ???	0.3204 to 1.584	0.2572 to ???	0.1899 to 0.9415	0.4082 to 1.991	0.4637 to 1.648	0.5376 to ???
-6.41176	2.0787	7.9938	9.8431	4.84612	2.47975	4.1455	2.04016	1.64684	5.3314	2.26987	5.07154	1.16264	4.43219	0	2.26289	3.39422	3.99028	2.47573	3.45973	4.08344	2.71517			IC50	2.837e-010 to 4.589e-008	2.750e-007 to 0.03220	1.598e-007 to 0.1814	2.681e-007 to ???	2.325e-007 to 1.608e-005	1.988e-007 to 2.305e-006	1.478e-007 to 8.225e-007
-6.05882	2.4251	10.9381	12.0216	4.74792	4.60404	2.44665	2.48572	5.80428	5.14513	5.44286	2.32904	3.90508	2.81722	4.05268	5.52299	2.8398	5.49829	4.22333	3.68323	6.93485	6.95644			Goodness of Fit
-5.70588	2.7564	3.724	4.5331	5.83722	4.4553	3.4903	5.53809	8.25927	1.11297	4.49734	2.54851	6.29048	6.75347	5.02317	5.97488	3.6546	8.12217	5.45473	6.44486	3.18057	6.76151			Degrees of Freedom	50	50	50	50	50	50	50
-5.35294	3.8225	6.9113	7.1225	3.8959	7.56351	6.70606	5.53451	4.19839	4.76802	5.84431	6.20489	6.44114	6.72242	4.27101	4.50172	6.2634	4.77912	6.36901	7.78094	7.74427	6.6445			R squared	0.4898	0.7686	0.6696	0.8041	0.7532	0.8296	0.7652
-5	1.3808	4.3566	0.9512	6.01878	6.1086	8.17803	8.16753	3.39659	5.81834	6.20192	7.6828	6.67664	7.41309	5.61101	6.64965	7.50939	4.79695	6.01339	7.40269	2.68205	5.1621			Sum of Squares	245.6	63.07	83.42	56.37	70.17	46.05	73.92
																								Sy.x	2.216	1.123	1.292	1.062	1.185	0.9597	1.216
																								Number of points
																								# of X values	54	54	54	54	54	54	54
																								# Y values analyzed	54	54	54	54	54	54	54
