# Supplementary material for: Degradation of G-quadruplex-binding proteins in chromatin using G4-ligand-based proteolysis-targeting chimeras
Source: Nat Chem. 2026 Mar 19;18(6):1092–101. doi: 10.1038/s41557-026-02111-y (PMC13236602; doi:10.1038/s41557-026-02111-y)
Supplement: Supplementary file 11 — Statistical source data. [file 41557_2026_2111_MOESM11_ESM.xlsx]

## Sheet: Extended Data Fig. 3b
SMARCA4
	DMSO		G4L-PROTAC1		G4L-PROTAC2		G4L-PROTAC3		G4L-PROTAC4		G4L-PROTAC5		G4L-PROTAC6		G4L-PROTAC7		G4L-PROTAC8		G4L-PROTAC9		G4L-PROTAC10		G4L-PROTAC11		G4L-PROTAC12
Treated/DMSO[%]	100	100	99.9	89.9	96.6	117.4	100.5	118.5	93.9	99.9	80.7	77	48.9	45	91.3	88.6	87.5	92.3	80.4	70.6	41.8	40.9	30.7	31.9	114.8	124.9

## Sheet: Extended Data Fig. 3c
FUS
	DMSO		G4L-PROTAC1		G4L-PROTAC2		G4L-PROTAC3		G4L-PROTAC4		G4L-PROTAC5		G4L-PROTAC6		G4L-PROTAC7		G4L-PROTAC8		G4L-PROTAC9		G4L-PROTAC10		G4L-PROTAC11		G4L-PROTAC12
Treated/DMSO[%]	103.1	97	102	100	44.8	48.1	20.1	42.8	76.1	93.6	101	87.9	74.3	60.4	79.3	87.5	73.6	70.2	117	93.9	69.3	40.8	101	78.4	117.3	99
