# Supplementary material for: Degradation of G-quadruplex-binding proteins in chromatin using G4-ligand-based proteolysis-targeting chimeras
Source: Nat Chem. 2026 Mar 19;18(6):1092–101. doi: 10.1038/s41557-026-02111-y (PMC13236602; doi:10.1038/s41557-026-02111-y)
Supplement: Supplementary file 13 — Statistical source data. [file 41557_2026_2111_MOESM13_ESM.xlsx]

## Sheet: Extended Data Fig. 4a-h
Extended Data Fig. 4a
	DMSO			10nM			20nM			200nM			2uM			5uM			10uM
Treated/DMSO[%]	95.5	102.8	101.8	93.3	93.9	91.1	82.3	87.1	78	75	77.5	76.8	73	-	79.4	58.3	53.8	54.7	38.3	41.1	-
Extended Data Fig. 4b
	DMSO			10nM			20nM			200nM			2uM			5uM			10uM
Treated/DMSO[%]	90.7	111.2	98.1	91.9	83	80.2	78	83.9	78.8	72.3	75.3	79	68.2	49.3	66.1	46.6	35.7	46	34.3	42.3	41.8
Extended Data Fig. 4c
	0h			1h			2h			4h			6h			12h			24h
Treated/DMSO[%]	89	103	108	116	-	115	84	81	80	52	52	50	45	36	40	31	30	29	28	24	29
Extended Data Fig. 4d
	0h			1h			2h			4h			6h			12h			24h
Treated/DMSO[%]	107.6	97.1	95.3	100	95.3	92.8	72.1	85.9	77.8	64.5	68.2	65.7	45.7	54.5	57.5	46.6	44.4	42.2	27.9	27.1	21.9
Extended Data Fig. 4e
	DMSO			10nM			20nM			200nM			2uM			5uM			10uM
Treated/DMSO[%]	87	103	110	107	-	112	-	88	79	71	72	64	53	56	51	49	48	43	34	33	31
Extended Data Fig. 4f
	DMSO			10nM			20nM			200nM			2uM			5uM			10uM
Treated/DMSO[%]	97	102	101	92	96	85	75	74	67	68	60	71	51	55	58	35	46	51	43	53	45
Extended Data Fig. 4g
	0h			1h			2h			4h			6h			12h			24h
Treated/DMSO[%]	100	102.2	97.7	88.3	95.3	97.6	88.4	90.2	89.2	77.3	84	83.3	62.6	62.2	61.1	52.9	52.4	51.5	41.7	42.1	37.3
Extended Data Fig. 4h
	0h			1h			2h			4h			6h			12h			24h
Treated/DMSO[%]	111	91	98	85	82	76	59	74	61	61	57	54	39	45	41	35	40	43	38	34	31

## Sheet: Extended Data Fig. 4i-j
Extended Data Fig. 4i
	DMSO			PROTAC			MG132+PROTAC			MG132			PDS			Thalidomide			PDS+PROTAC			Thalidomide+PROTAC
Treated/DMSO[%]	-	99.3	100.7	33.3	38.3	33.2	115.2	115	106.9	115.8	125	111.3	110.6	110.9	106.9	109.8	-	101.3	79.2	81.8	70.4	71.1	72.6	72.5
Extended Data Fig. 4j
	DMSO			PROTAC			MG132+PROTAC			MG132			PDS			Thalidomide			PDS+PROTAC			Thalidomide+PROTAC
Treated/DMSO[%]	95.6	104.4		38.3	37.8	34.3	101.8	102.7	115.6	-	108.5	112.6	108.1	100.6	79.8	103.3	112.7	99.1	78.1	66.3	61.4	-	71.7	75.1
