# Supplementary material for: Degradation of G-quadruplex-binding proteins in chromatin using G4-ligand-based proteolysis-targeting chimeras
Source: Nat Chem. 2026 Mar 19;18(6):1092–101. doi: 10.1038/s41557-026-02111-y (PMC13236602; doi:10.1038/s41557-026-02111-y)
Supplement: Supplementary file 15 — Statistical source data. [file 41557_2026_2111_MOESM15_ESM.xlsx]

## Sheet: Extended Data Fig. 5a
U2OS	% Growth
Log10 Concentration (µM)	G4L-PROTAC3			G4L-PROTAC11			G4L-PROTAC12			PDS			G4L-PROTAC5					G4L-PROTAC3	G4L-PROTAC11	G4L-PROTAC12	PDS	G4L-PROTAC5
1.699	5.91	2.99	2.47	5.66	3.48	7.99	19.374	13.704	15.755	15.61	19.79	17.79	15.584	8.611	11.204		log(inhibitor) vs. response -- Variable slope (four parameters)
1.398	5.66	2.41	7.94	10.71	7.64	14.21	30.829	21.733	19.018	25.87	29.2	23.2	22.88	14.055	23.788		Best-fit values
1.097	10.71	8.82	12.88	19.35	16.52	22.09	39.525	50.916	36.335	35.56	31.32	35.32	22.445	23.205	39.234		Bottom	4.322	5.722	9.467	16.83	14.7
0.796	18.69	13.41	14.08	22.26	30.52	25.94	47.561	67.779	40.486	56.18	45.95	55.95	49.201	43.268	36.177		Top	99.77	98.56	99.35	99.32	98.89
0.495	22.39	28.07	38.22	38.88	45.74	43.48	70.529	78.485	64.532	74.82	71.25	76.25	52.51	53.96	71.929		LogIC50	0.1221	0.3808	0.8129	0.7283	0.5988
0.194	38.96	54.28	52.53	65.77	66.82	62.09	93.737	87.917	82.921	87.66	87.35	91.35	100	77.927	83.35		HillSlope	-1.307	-1.257	-1.178	-1.541	-1.689
-0.107	55.78	53.01	69.37	89.37	82.45	74.02	83.179	96.5	97.3	94.33	94.99	97.99	100	99.271	100		IC50	1.325	2.403	6.5	5.349	3.971
-0.408	89.35	82.01	98.22	98.24	87.04	85.28	95.343	100	96.33	97.4	97.97	99.97	95.492	99.026	95.627		Span	95.45	92.84	89.88	82.49	84.19
-0.709	94.24	96.22	99.09	93.75	90.79	96.33	100	95.324	98.68	98.93	98.72	99.49	100	96.559	97.436		95% CI (profile likelihood)
-1.01	99.68	92.63	95.46	96.77	98.02	91.56	96.526	100	100	99.57	98.93	99.88	100	100	95.237		Bottom	-0.8345 to 8.803	1.114 to 9.621	-7.165 to 19.23	13.37 to 19.85	6.963 to 20.79
-1.311	96.89	94.75	98.92	98.36	99.34	95.82	97.613	95.807	96.982	99.83	98.99	99.68	93.425	99.741	99.302		Top	96.81 to 102.9	96.65 to 100.6	96.79 to 102.1	98.28 to 100.4	96.31 to 101.5
-1.612	96.47	99.22	99.63	99.34	99.95	95.03	99.606	97.983	100	99.94	99.22	99.98	95.075	100	100		LogIC50	0.04887 to 0.1994	0.3257 to 0.4409	0.6884 to 0.9998	0.6902 to 0.7697	0.5158 to 0.6953
-1.913	99.24	99.29	97.38	99.67	99.01	98.47	100	100	97.641	99.98	99.78	100	94.035	100	100		HillSlope	-1.582 to -1.080	-1.465 to -1.079	-1.538 to -0.8895	-1.727 to -1.376	-2.221 to -1.299
-2.214	101.62	97.78	98.83	99.82	98.72	99.91	99.99	99.35	100	98.204	96.011	95.181	99.494	100	93.456		IC50	1.119 to 1.583	2.117 to 2.760	4.880 to 9.996	4.900 to 5.885	3.280 to 4.958
																	Goodness of Fit
																	Degrees of Freedom	38	38	38	38	38
																	R squared	0.9829	0.9911	0.9706	0.9946	0.9714
																	Sum of Squares	1092	476.5	1084	200.1	1301
																	Sy.x	5.36	3.541	5.34	2.295	5.852
																	Number of points
																	# of X values	42	42	42	42	42
																	# Y values analyzed	42	42	42	42	42

## Sheet: Extended Data Fig. 5b
A549	% Growth
Log10 Concentration (µM)	G4L-PROTAC12			PDS			G4L-PROTAC3			G4L-PROTAC5			G4L-PROTAC11					G4L-PROTAC12	PDS	G4L-PROTAC3	G4L-PROTAC5	G4L-PROTAC11
1.699	18.31	20.85	29.51	27.729	19.045	25.121	4.97	10.13	8.52	4.828	4.301	3.709	3.22	8.99	12.54		log(inhibitor) vs. response -- Variable slope (four parameters)
1.398	37.8	30.12	28.73	33.197	22.038	25.401	8.66	16.78	25.3	7.643	8.726	9.962	7.98	13.26	18.33		Best-fit values
1.097	49.77	51.2	39.89	34.138	29.657	25.625	15.83	27.39	36.8	15.912	18.677	19.27	11.42	20.46	27.59		Bottom	15.67	20.36	9.513	4.219	7.238
0.796	59.82	63.9	48.5	48.932	45.584	42.721	27.42	38.95	48.54	24.088	29.893	24.38	19.34	30.51	36.77		Top	99.35	97.53	101.2	95.71	102.6
0.495	52.78	61.22	47.11	64.327	69.707	65.046	36.76	47.89	55.28	39.557	45.422	39.925	28.56	39.88	44.9		LogIC50	0.688	0.574	0.3035	0.3994	0.1106
0.194	76.99	88.44	61.58	69.69	84.702	87.488	42.29	53	48.22	52.27	65.426	79.184	44.1	51.89	57.29		HillSlope	-0.8579	-1.341	-0.9836	-1.268	-0.8926
-0.107	90.07	99.45	79.22	80.702	88.605	86.513	81.13	78.88	66.24	73.489	73.34	71.358	53.77	60.33	65.9		IC50	4.876	3.75	2.012	2.508	1.29
-0.408	95.43	100	85.6	94.869	90.341	89.423	98.44	97.16	88.34	99.551	91.479	92.824	69	75.21	80.77		Span	83.68	77.17	91.69	91.49	95.39
-0.709	97.11	100	92.78	100	100	100	97.33	99.89	95.6	96.85	87.9	95.396	99.66	94.13	93.34		95% CI (profile likelihood)
-1.01	90.88	100	96.54	95.024	81.287	96.573	90	96.14	100	100	96.056	88.818	96.23	92.77	98.11		Bottom	-34.44 to 30.97	12.82 to 25.91	-8.287 to 19.60	-3.211 to 10.03	-2.341 to 13.97
-1.311	99.77	100	93.45	100	99.251	100	95.11	99.47	100	93.627	100	85.758	99.33	96.44	100		Top	95.26 to 104.7	95.05 to 100.2	96.75 to 106.6	92.87 to 98.72	98.69 to 107.4
-1.612	100	96.19	100	98.458	100	100	100	97.6	100	93.394	89.867	100	100	99	99		LogIC50	0.4175 to 1.368	0.4870 to 0.6747	0.1341 to 0.5529	0.3124 to 0.4983	-0.009334 to 0.2530
-1.913	94.2	100	99.06	100	100	95.827	98.77	100	95.21	94.636	95.151	100	100	100	97.66		HillSlope	-1.301 to -0.5161	-1.752 to -1.031	-1.403 to -0.6762	-1.585 to -1.014	-1.121 to -0.6967
-2.214	100	98.99	89.78	93.526	100	100	99.8	100	99	90.916	89.684	100	100	99.77	100		IC50	2.615 to 23.35	3.069 to 4.728	1.362 to 3.572	2.053 to 3.150	0.9787 to 1.791
																	Goodness of Fit
																	Degrees of Freedom	38	38	38	38	38
																	R squared	0.9335	0.9738	0.9545	0.978	0.9765
																	Sum of Squares	2003	915.1	2216	1156	1205
																	Sy.x	7.26	4.907	7.636	5.515	5.631
																	Number of points
																	# of X values	42	42	42	42	42
																	# Y values analyzed	42	42	42	42	42

## Sheet: Extended Data Fig. 5c
HeLa	% Growth
Log10 Concentration (µM)	G4L-PROTAC3			G4L-PROTAC5			G4L-PROTAC11			G4L-PROTAC12			PDS					G4L-PROTAC3	G4L-PROTAC5	G4L-PROTAC11	G4L-PROTAC12	PDS
1.699	0.664	0.809	0.599	0.848	0.829	0.984	1.093	1.44	1.434	11.937	14.062	15.654	12.346	10.274	10.769		log(inhibitor) vs. response -- Variable slope (four parameters)
1.398	1.65	1.519	1.108	1.869	2.003	1.793	3.062	2.884	1.761	22.95	23.858	23.932	19.869	20.555	19.659		Best-fit values
1.097	2.75	2.44	2.821	3.567	4.387	3.678	6.816	6.504	6.274	46.71	53.152	46.397	31.907	42.76	31.805		Bottom	0.8405	0.09498	-0.09255	-2.398	-1.73
0.796	5.2	6.181	5.346	8.797	7.152	8.748	9.392	11.983	12.587	77.584	68.265	64.247	60.12	56.304	58.929		Top	99.04	97.74	99.5	94.61	96.57
0.495	13.057	13.678	12.427	14.38	16.943	13.609	21.74	17.206	21.231	66.238	57.412	74.817	85.91	78.569	67.533		LogIC50	-0.373	-0.1973	-0.01731	1.097	0.9427
0.194	23.66	19.406	21.742	27.07	25.122	29.825	42.45	44.676	32.125	93.903	98.438	91.197	72.165	84.637	85.319		HillSlope	-1.082	-1.065	-1.076	-1.216	-1.148
-0.107	42.663	32.304	27.06	40.638	43.742	52.78	51.882	59.993	54.198	100	95.773	100	92.05	79.027	91.858		IC50	0.4236	0.6349	0.9609	12.51	8.764
-0.408	54.627	49.713	49.58	61.895	52.71	60.072	68.845	64.792	65.617	100	84.825	83.939	99.82	90	98.34		Span	98.2	97.65	99.6	97.01	98.3
-0.709	64.591	67.901	66.481	72.593	84.2	66.998	95.793	88.786	88.709	98.358	100	78.061	97.762	100	88.089		95% CI (profile likelihood)
-1.01	82.55	94.91	70.599	100	86.707	80.621	84.197	100	87.112	100	99.669	100	100	100	89.28		Bottom	-3.292 to 4.520	-4.328 to 3.950	-5.238 to 4.269	-73.56 to 17.20	-23.20 to 9.767
-1.311	93.29	89.61	99.673	95.023	87.08	98.862	98.849	100	86.959	93.384	100	98.314	92.674	97.342	90.992		Top	95.07 to 103.5	94.19 to 101.7	96.17 to 103.2	90.77 to 98.74	94.05 to 99.30
-1.612	100	100	100	97.319	100	93.305	100	83.011	100	80.625	100	100	98.48	100	96.367		LogIC50	-0.4520 to -0.2933	-0.2737 to -0.1197	-0.09374 to 0.06181	0.8827 to 1.657	0.8203 to 1.150
-1.913	88.703	99.544	100	86.007	90.997	89.415	100	100	100	99.513	89.633	73.322	100	97.223	90.086		HillSlope	-1.291 to -0.9049	-1.265 to -0.8923	-1.285 to -0.8970	-1.856 to -0.7524	-1.512 to -0.8613
-2.214	84.039	92.666	100	100	100	100	100	100	100	82.422	100	99.13	100	100	97.2		IC50	0.3532 to 0.5090	0.5325 to 0.7591	0.8059 to 1.153	7.632 to 45.43	6.612 to 14.12
																	Goodness of Fit
																	Degrees of Freedom	38	38	38	38	38
																	R squared	0.9843	0.9856	0.9854	0.9135	0.9737
																	Sum of Squares	999.6	900.9	939.1	2877	993.6
																	Sy.x	5.129	4.869	4.971	8.702	5.114
																	Number of points
																	# of X values	42	42	42	42	42
																	# Y values analyzed	42	42	42	42	42

## Sheet: Extended Data Fig. 5e
Quantification of cell populations in G1, S, and G2 phases
U2OS	G1	S	G2
DMSO	36.3	41.1	21.8
PDS	23.7	50.2	25.6
G4L-PROTAC11	18.8	42.4	38.6
G4L-PROTAC3	13.7	29.8	56.5

## Sheet: Extended Data Fig. 5f
Quantification of cell populations in G1, S, and G2 phases
HeLa	Cell number (%)
	G1	S	G2
DMSO	55	21.1	22.9
PDS	55.7	17.6	25.3
G4L-PROTAC11	46.4	20.6	30
G4L-PROTAC3	6.39	44.9	47.8

## Sheet: Extended Data Fig. 5g
Quantification of cell populations in G1, S, and G2 phases
A549	G1	S	G2
DMSO	46.2	36	17.3
PDS	46.5	30	22.8
G4L-PROTAC11	45.7	21.2	32.6
G4L-PROTAC3	45.7	21.3	32.2
