# Supplementary material for: Degradation of G-quadruplex-binding proteins in chromatin using G4-ligand-based proteolysis-targeting chimeras
Source: Nat Chem. 2026 Mar 19;18(6):1092–101. doi: 10.1038/s41557-026-02111-y (PMC13236602; doi:10.1038/s41557-026-02111-y)
Supplement: Supplementary file 16 — Statistical source data. [file 41557_2026_2111_MOESM16_ESM.xlsx]

## Sheet: Extended Data Fig. 6f
	G4L-PROTAC3 treated			PDS
Differential	Peak gain	Peak loss	Peak loss	-
G4 sites	150	7102	2982	9430
non-G4 sites	906	2123	1899	1981
Total	1056	9225	4881	11411
