# Supplementary material for: Degradation of G-quadruplex-binding proteins in chromatin using G4-ligand-based proteolysis-targeting chimeras
Source: Nat Chem. 2026 Mar 19;18(6):1092–101. doi: 10.1038/s41557-026-02111-y (PMC13236602; doi:10.1038/s41557-026-02111-y)
Supplement: Supplementary file 19 — Statistical source data. [file 41557_2026_2111_MOESM19_ESM.csv]

fold_changes_of_G4BPs
Accessions	GeneSymbol	G4L-PROTAC2/NegProtac	G4L-PROTAC11/NegProtac	G4L-PROTAC5/NegProtac	G4L-PROTAC3/NegProtac	G4L-PROTAC10/NegProtac	G4L-PROTAC9/NegProtac	G4L-PROTAC6/NegProtac	G4L-PROTAC7/NegProtac
Q9Y6Q2	STON1	0.5823667932342280	0.5823667932342280	0.5034777750283590	0.8467453123625270	1.1486983549970300	1.013959479790030	0.8467453123625270	0.8179020585577810
Q9NR30	DDX21	1.1809926614295300	1.3660402567544000	1.1974787046189300	1.5910729675098400	1.9185282386505300	1.4640856959456300	1.6132835184442500	0.9201876506248750
P15311	EZR	1.189207115002720	1.2226402776920700	1.2226402776920700	0.9395227492140120	1.0570180405613800	0.9526379980439370	1.0	0.9075191553171610
P19338	NCL	1.1647335864684600	1.1407637158684200	1.2226402776920700	1.1566881839052900	1.079228236504430	1.1566881839052900	1.1809926614295300	1.0570180405613800
P78344	EIF4G2	1.1250584846888100	1.1728349492318800	1.0352649238413800	1.11728713807222	1.1974787046189300	1.0643701824533600	1.0281138266560700	1.0
P06748	NPM1	1.109569472067850	1.109569472067850	1.1647335864684600	1.086734862526060	1.2058078276907600	1.1019051158766100	1.1250584846888100	1.0570180405613800
Q9BX63	BRIP1	0.7371346086455510	0.9862327044933590	0.801069877589622	1.2570133745218300	1.283425897562900	1.2311444133449200	1.2141948843950500	1.515716566510400
Q9NUQ6	SPATS2L	1.1486983549970300	1.2058078276907600	1.2397076999389900	1.1019051158766100	0.9526379980439370	1.013959479790030	1.013959479790030	1.0643701824533600
Q16666	IFI16	0.8766057213160350	0.8645372313078650	1.0424657608411200	0.9012504626108300	0.7900413118633770	0.9395227492140120	0.9265880618903710	0.9330329915368070
P20700	LMNB1	0.9012504626108300	0.8408964152537150	0.7737824967711950	0.8293195458144420	0.5864174746159390	0.8293195458144420	0.7845840978967510	0.8179020585577810
Q92841	DDX17	0.9012504626108300	1.0281138266560700	0.8888426811665700	0.8585654364377540	0.6241652744508060	0.8526348917679570	0.9330329915368070	0.8705505632961240
O60506	SYNCRIP	1.0942937012607400	1.11728713807222	1.1019051158766100	1.1250584846888100	1.2141948843950500	1.1019051158766100	1.1019051158766100	1.0643701824533600
Q13823	GNL2	1.1250584846888100	1.3013418554419300	1.0281138266560700	1.5052467474110700	1.8660659830736100	1.1974787046189300	1.2570133745218300	1.2141948843950500
P13010	XRCC5	0.9201876506248750	0.9726549474122860	0.9201876506248750	1.0570180405613800	1.086734862526060	0.9930924954370360	0.9930924954370360	0.9930924954370360
Q96T88	UHRF1	0.8766057213160350	0.979420297586927	0.7791645796605000	0.6241652744508060	0.6736167884328450	0.7219645977612480	0.8408964152537150	0.8350879194283690
P26358	DNMT1	0.9075191553171610	1.1019051158766100	0.8293195458144420	1.0	1.0643701824533600	1.0210121257071900	1.0497166836230700	1.1566881839052900
Q9GZR7	DDX24	1.1019051158766100	1.3566043274476700	1.189207115002720	1.0497166836230700	1.26575659397028	0.9395227492140120	1.0497166836230700	1.1974787046189300
Q9Y6K1	DNMT3A	0.801069877589622	0.6973718331752030	0.8888426811665700	0.9862327044933590	0.4600938253124380	0.9526379980439370	0.979420297586927	1.0717734625362900
Q13283	G3BP1	1.0942937012607400	1.1407637158684200	1.0281138266560700	1.1728349492318800	1.26575659397028	1.0643701824533600	1.079228236504430	1.11728713807222
Q96C19	EFHD2	1.109569472067850	1.1647335864684600	1.274560627319260	0.9460576467255960	0.8645372313078650	0.9012504626108300	0.9075191553171610	0.8122523963562360
Q5UIP0	RIF1	1.086734862526060	1.189207115002720	0.9012504626108300	1.4948492486349400	1.4742692172911000	1.2483305489016100	1.3660402567544000	1.3472335768656900
Q9H2U1	DHX36	0.9265880618903710	1.0	0.8827029962906550	0.668963777393056	0.9460576467255960	0.9265880618903710	0.8950250709279730	1.0
P53999	SUB1	0.8950250709279730	0.9075191553171610	1.26575659397028	0.9862327044933590	1.0281138266560700	0.9526379980439370	1.11728713807222	0.9075191553171610
P51114	FXR1	0.9330329915368070	1.0717734625362900	0.8526348917679570	0.8950250709279730	1.0	0.9330329915368070	0.9592641193252650	0.9012504626108300
Q00839	HNRNPU	0.9592641193252650	0.979420297586927	0.9592641193252650	1.0352649238413800	1.11728713807222	1.0069555500567200	1.0	0.9659363289248460
Q9NW64	RBM22	1.1250584846888100	1.1019051158766100	1.1809926614295300	1.0	1.0069555500567200	0.8066417592221260	0.8350879194283690	0.9330329915368070
Q12849	GRSF1	1.0643701824533600	1.189207115002720	1.0281138266560700	1.26575659397028	1.3947436663504100	1.3195079107728900	1.3755418181397400	1.1728349492318800
P14866	HNRNPL	1.0497166836230700	1.0643701824533600	0.9659363289248460	1.2141948843950500	1.1647335864684600	1.1407637158684200	1.1486983549970300	1.1809926614295300
Q07955	SRSF1	0.9395227492140120	1.0210121257071900	0.9012504626108300	0.9862327044933590	0.9862327044933590	0.9592641193252650	0.9526379980439370	0.9659363289248460
Q99543	DNAJC2	1.0717734625362900	1.1974787046189300	1.086734862526060	1.2397076999389900	1.3195079107728900	1.2311444133449200	1.2397076999389900	1.2397076999389900
P46100	ATRX	0.7791645796605000	0.801069877589622	0.63287829698514	0.7169776240079140	0.7900413118633770	0.7526233737055340	0.7022224378689990	0.7219645977612480
P09651	HNRNPA1	0.9201876506248750	1.0424657608411200	0.8293195458144420	0.7526233737055340	0.7845840978967510	0.801069877589622	0.7631296044802800	0.7474246243174690
P54132	BLM	1.1647335864684600	1.2311444133449200	1.1728349492318800	1.2397076999389900	1.2226402776920700	1.109569472067850	1.3660402567544000	1.0210121257071900
O43432	EIF4G3	0.8827029962906550	0.9138314502294010	0.7900413118633770	0.801069877589622	0.801069877589622	0.8766057213160350	0.8585654364377540	0.8766057213160350
P22626	HNRNPA2B1	0.9592641193252650	0.9726549474122860	0.8235910172675730	1.0	1.0352649238413800	0.9659363289248460	0.9395227492140120	1.0
Q13148	TARDBP	1.0717734625362900	0.9930924954370360	1.0281138266560700	0.9265880618903710	0.8408964152537150	0.8645372313078650	0.8179020585577810	0.8467453123625270
Q9GZT3	SLIRP	1.0717734625362900	1.1407637158684200	0.9460576467255960	1.109569472067850	1.4845235706290500	1.086734862526060	1.3013418554419300	1.0643701824533600
P51530	DNA2	0.8888426811665700	1.1974787046189300	0.8122523963562360	0.9201876506248750	1.1809926614295300	0.9592641193252650	1.0643701824533600	1.0942937012607400
P12956	XRCC6	0.9659363289248460	1.013959479790030	0.9460576467255960	1.0717734625362900	1.086734862526060	1.0497166836230700	0.9862327044933590	1.0352649238413800
Q9HCE5	METTL14	0.9075191553171610	0.8235910172675730	0.8526348917679570	0.9460576467255960	1.0210121257071900	0.9726549474122860	0.8585654364377540	0.9862327044933590
P08670	VIM	0.9726549474122860	0.9862327044933590	1.0942937012607400	0.9592641193252650	0.8950250709279730	0.9265880618903710	0.9138314502294010	0.8467453123625270
Q92499	DDX1	1.0281138266560700	1.0	1.0424657608411200	0.8827029962906550	0.8122523963562360	0.6597539553864470	0.48632747370614300	0.6198538499694930
Q00577	PURA	1.0717734625362900	0.9862327044933590	1.1486983549970300	0.8950250709279730	0.8645372313078650	0.8645372313078650	0.8827029962906550	0.8645372313078650
Q9NY93	DDX56	1.0570180405613800	1.2570133745218300	0.8766057213160350	1.1728349492318800	1.3472335768656900	1.079228236504430	1.1407637158684200	1.1647335864684600
Q92945	KHSRP	1.0352649238413800	1.1250584846888100	0.9460576467255960	1.1250584846888100	1.11728713807222	0.9862327044933590	1.0570180405613800	1.0210121257071900
P11387	TOP 1.00	0.9526379980439370	1.0352649238413800	0.4632940309451850	0.712025097798536	1.1486983549970300	0.543367431263029	0.5	0.6113201388460340
Q9UBC3	DNMT3B	0.7371346086455510	0.7631296044802800	0.7022224378689990	1.0942937012607400	0.668963777393056	1.1407637158684200	1.3013418554419300	1.2570133745218300
Q12906	ILF3	1.0281138266560700	1.0352649238413800	1.0497166836230700	1.0424657608411200	1.0281138266560700	1.0069555500567200	1.0424657608411200	1.013959479790030
P31943	HNRNPH1	1.0281138266560700	1.0069555500567200	0.9138314502294010	0.9592641193252650	0.9075191553171610	0.9075191553171610	0.9012504626108300	0.979420297586927
Q12905	ILF2	0.9659363289248460	1.0352649238413800	0.9726549474122860	1.0717734625362900	1.0643701824533600	1.0210121257071900	1.0497166836230700	1.0281138266560700
Q96P11	NSUN5	1.0717734625362900	1.1974787046189300	1.4845235706290500	1.3195079107728900	1.2311444133449200	1.4142135623731000	1.5691681957935000	1.6132835184442500
P26368	U2AF2	1.0352649238413800	1.0424657608411200	1.079228236504430	1.0424657608411200	1.0069555500567200	0.979420297586927	1.0497166836230700	1.0424657608411200
Q9BWF3	RBM4	0.9265880618903710	1.0424657608411200	0.9930924954370360	1.11728713807222	1.2058078276907600	1.1566881839052900	1.1566881839052900	1.2058078276907600
P27695	APEX1	0.9726549474122860	1.0424657608411200	0.9726549474122860	1.079228236504430	1.0717734625362900	1.0643701824533600	1.079228236504430	1.0424657608411200
P09874	PARP1	0.9592641193252650	0.801069877589622	0.7474246243174690	0.7269862586601550	0.8766057213160350	0.8408964152537150	0.7631296044802800	0.8235910172675730
P35637	FUS	0.9526379980439370	1.079228236504430	1.086734862526060	0.6597539553864470	0.8526348917679570	1.0717734625362900	1.1019051158766100	1.079228236504430
Q16656	NRF1	0.8888426811665700	0.9526379980439370	0.7845840978967510	0.8705505632961240	0.8888426811665700	0.8950250709279730	0.7900413118633770	0.7791645796605000
P62633	CNBP	1.0717734625362900	1.1486983549970300	1.0352649238413800	1.1250584846888100	1.189207115002720	1.109569472067850	1.1647335864684600	1.2483305489016100
Q9H668	STN 1.00	1.1250584846888100	0.9330329915368070	1.2226402776920700	0.9138314502294010	1.0210121257071900	1.109569472067850	1.1647335864684600	1.086734862526060
Q15554	TERF2	0.9726549474122860	0.9395227492140120	0.9592641193252650	1.0497166836230700	1.0717734625362900	1.0643701824533600	1.0424657608411200	1.0424657608411200
P17096	HMGA1	1.0497166836230700	1.1566881839052900	1.1809926614295300	1.189207115002720	1.2483305489016100	1.2483305489016100	1.109569472067850	1.109569472067850
Q14191	WRN	1.086734862526060	1.0352649238413800	0.641712948781452	1.1486983549970300	1.7052697835359100	1.1019051158766100	1.0717734625362900	1.2141948843950500
P27694	RPA1	1.0210121257071900	1.0	0.979420297586927	1.0497166836230700	0.9526379980439370	0.9930924954370360	1.0	1.013959479790030
Q8NHU6	TDRD7	1.0424657608411200	0.9138314502294010	1.2058078276907600	0.7955364837549190	0.7219645977612480	0.8122523963562360	0.801069877589622	0.801069877589622
Q8NC60	NOA1	0.9659363289248460	1.1250584846888100	1.0424657608411200	1.0570180405613800	1.4339552480158300	1.3103934038583600	1.3195079107728900	1.2570133745218300
Q01844	EWSR1	1.0210121257071900	1.0352649238413800	0.9201876506248750	1.1250584846888100	0.9395227492140120	0.9460576467255960	0.9726549474122860	0.9930924954370360
Q04637	EIF4G1	1.013959479790030	1.1328838852958000	1.0717734625362900	1.1328838852958000	1.2226402776920700	1.1566881839052900	1.2226402776920700	1.086734862526060
P35579	MYH9	0.9862327044933590	0.8888426811665700	1.0069555500567200	0.8467453123625270	0.7737824967711950	0.7955364837549190	0.801069877589622	0.757858283255199
P09429	HMGB1	1.0210121257071900	0.9862327044933590	1.013959479790030	1.1250584846888100	1.0497166836230700	1.0717734625362900	1.0497166836230700	1.0497166836230700
O94762	RECQL5	0.9592641193252650	0.9526379980439370	0.8888426811665700	1.1486983549970300	0.8526348917679570	1.0717734625362900	1.1647335864684600	1.1647335864684600
P19447	ERCC3	0.9726549474122860	1.0497166836230700	1.2141948843950500	1.2226402776920700	1.2141948843950500	1.3195079107728900	1.3660402567544000	1.283425897562900
P50395	GDI2	0.9862327044933590	0.9659363289248460	0.9138314502294010	0.8888426811665700	0.8585654364377540	0.8585654364377540	0.8766057213160350	0.8827029962906550
Q15233	NONO	1.013959479790030	1.0352649238413800	0.9395227492140120	1.0	0.979420297586927	0.8827029962906550	0.8888426811665700	0.9460576467255960
Q06787	FMR1	0.979420297586927	0.9265880618903710	0.9726549474122860	0.8179020585577810	0.6925547340554620	0.8827029962906550	0.9138314502294010	0.8585654364377540
Q2NKJ3	CTC1	0.9526379980439370	1.0	1.079228236504430	0.9726549474122860	1.1328838852958000	1.0069555500567200	1.1647335864684600	0.9138314502294010
P63244	RACK1	1.013959479790030	1.1250584846888100	1.0352649238413800	1.0210121257071900	1.1486983549970300	1.0424657608411200	1.086734862526060	1.0643701824533600
P22392	NME2	1.0281138266560700	1.11728713807222	1.0570180405613800	1.3755418181397400	1.3947436663504100	1.4339552480158300	1.3013418554419300	1.3472335768656900
P51532	SMARCA4	0.9726549474122860	0.40612619817811800	0.9930924954370360	1.013959479790030	0.40895102927889100	0.9012504626108300	0.7320428479728130	0.9726549474122860
Q08211	DHX9	0.9930924954370360	1.0424657608411200	1.013959479790030	1.1566881839052900	1.1974787046189300	1.1250584846888100	1.1250584846888100	1.079228236504430
P17844	DDX5	1.0069555500567200	1.109569472067850	0.9460576467255960	0.9592641193252650	0.5946035575013610	0.8585654364377540	0.9460576467255960	1.0281138266560700
P56270	MAZ	0.9659363289248460	1.1486983549970300	0.8467453123625270	1.2483305489016100	1.3013418554419300	1.26575659397028	1.1728349492318800	1.2226402776920700
P23246	SFPQ	1.0069555500567200	1.0069555500567200	0.9012504626108300	0.9862327044933590	1.0	0.9862327044933590	0.9659363289248460	0.9395227492140120
P04637	TP53	0.979420297586927	1.0210121257071900	3.732131966147230	1.079228236504430	0.7631296044802800	1.6471820345351500	1.5052467474110700	1.0424657608411200
P52597	HNRNPF	1.0069555500567200	1.0424657608411200	1.086734862526060	1.1407637158684200	1.2483305489016100	1.189207115002720	1.1809926614295300	1.0942937012607400
P18074	ERCC2	0.9930924954370360	1.0942937012607400	1.2923528306374900	1.337927554786110	1.3851094681109200	1.5583291593210000	1.602139755179240	1.4845235706290500
P51991	HNRNPA3	1.0069555500567200	1.0	0.979420297586927	1.0069555500567200	1.0281138266560700	1.0069555500567200	1.079228236504430	1.0570180405613800
P51587	BRCA2	1.013959479790030	1.2483305489016100	0.8645372313078650	1.079228236504430	1.1486983549970300	1.1566881839052900	1.0497166836230700	1.2311444133449200
O00571	DDX3X	1.0	1.079228236504430	0.9862327044933590	1.0942937012607400	1.2226402776920700	1.109569472067850	1.1328838852958000	1.0717734625362900
P12004	PCNA	1.0	0.9592641193252650	1.337927554786110	0.9330329915368070	0.8235910172675730	0.9592641193252650	1.0570180405613800	0.979420297586927
Q8NC51	SERBP1	1.0	1.1566881839052900	0.9265880618903710	1.0942937012607400	1.1728349492318800	1.1250584846888100	1.1019051158766100	1.079228236504430
P51116	FXR2	1.0	1.0281138266560700	1.1250584846888100	1.0643701824533600	0.9930924954370360	1.1019051158766100	1.1647335864684600	1.0281138266560700
